# Supplementary material for: Transcriptome and DNA Methylome Reveal Insights Into Phytoplasma Infection Responses in Mulberry (Morus multicaulis Perr.)
Source: Front Plant Sci. 2021 Aug 3;12:697702. doi: 10.3389/fpls.2021.697702 (PMC8369481; doi:10.3389/fpls.2021.697702)
Supplement: Supplementary Table 3 — Differentially expressed genes (DEGs) between the healthy and infected mulberry leaves. [file Table_3.XLS]

## Sheet: Sample_BB-vs-Sample_JJ-diff-pva
Table S3. Differential expressed genes between the healthy and infected mulberry leaves
Gene ID	Normalized value		Fold-change	P-Value	Gene Description	GO ID
	TPM-IL	TPM-HL	log2(IL/HL)
LOC112090326	5.43861	85.4091	-3.97599	2.22306e-08	protein ALP1-like	GO:0004518 GO:0005634 GO:0046872
LOC112090407	4.46122	0.0500086	6.45586	0.000912078	basic 7S globulin-like	GO:0004190 GO:0006508 GO:0030163 GO:0042802 GO:0045735
LOC112090409	10.5523	1.13487	3.09055	0.0299383	uncharacterized
LOC112090497	0.0340144	2.11941	-5.66373	0.00106821	beta-glucosidase 17-like	GO:0005975 GO:0008422 GO:0102483 GO:1901657
LOC112090620	8.90986	0.826772	3.54598	0.00212084	peroxidase 4	GO:0004601 GO:0005576 GO:0006979 GO:0020037 GO:0042744 GO:0046872
LOC112090694	0.234177	5.0093	-3.91064	0.0110366	3-oxoacyl-[acyl-carrier-protein] synthase I chloroplastic-like	GO:0004315 GO:0006633 GO:0009570
LOC112090716	92.1492	14.9428	2.68057	7.41401e-05	glycine-rich cell wall structural protein-like
LOC112090914	9.3866	0.974495	3.36479	0.00506276	vestitone reductase-like	GO:0006952 GO:0009813 GO:0016491 GO:0050662
LOC112091011	32.2365	2.69754	3.91873	0.000882442	uncharacterized
LOC112091012	14.2372	2.30167	2.62297	0.00552809	LEAF RUST 10 DISEASE-RESISTANCE LOCUS RECEPTOR-LIKE PROTEIN KINASE-like 2.1
LOC112091054	32.7725	8.42126	2.04256	0.00288477	plasma membrane ATPase 1-like	GO:0005524 GO:0005886 GO:0006754 GO:0008553 GO:0016021 GO:0046872
LOC112091219	172.732	11.2208	3.94302	2.73852e-08	uncharacterized	GO:0009820 GO:0050529
LOC112091224	53.8945	7.31768	2.86417	6.74659e-05	uncharacterized
LOC112091283	34.0469	86.3059	-1.42477	0.0310122	heavy metal-associated isoprenylated plant protein 7-like	GO:0005737 GO:0005886 GO:0030001 GO:0046914 GO:0046916
LOC112091300	8.27173	0.254059	5.04929	7.46702e-05	chalcone synthase 2-like	GO:0009813 GO:0016210
LOC112091309	0	0.765681	#NAME?	0.0364902	GDSL esterase/lipase	GO:0005618 GO:0009507 GO:0009534 GO:0016042 GO:0016788 GO:0048046
LOC112091386	65.6859	0.843582	6.25003	3.33888e-14	feruloyl CoA ortho-hydroxylase 1-like	GO:0046872 GO:0051213
LOC112091470	6.02757	0.421184	3.86421	0.000729638	benzyl alcohol O-benzoyltransferase-like	GO:0016747
LOC112091479	40.3774	13.9228	1.53768	0.016724	G-type lectin S-receptor-like serine/threonine-protein kinase At2g19130
LOC112091515	2.98569	0	Inf	0.00173843	uncharacterized LOC112091515
LOC112091520	22.5666	5.64867	2.01174	0.00284808	G-type lectin S-receptor-like serine/threonine-protein kinase At4g27290
LOC112091597	0.191551	0	Inf	0.00109893	uncharacterized LOC112091597
LOC112091680	28.8995	64.1937	-1.28481	0.0440239	peroxiredoxin-2E chloroplastic-like	GO:0004601 GO:0009505 GO:0009507 GO:0009536 GO:0009570 GO:0009579 GO:0009941 GO:0042742 GO:0045454 GO:0051920
LOC112091746	0.348922	2.14697	-3.6923	0.0364405	uncharacterized LOC112091746
LOC112091766	1.75903	0.116481	4.01575	0.011831	receptor-like protein Cf-9 homolog	GO:0005886 GO:0016021
LOC112091868	2.51103	0	Inf	0.0311545	uncharacterized LOC112091868
LOC112091877	0.255849	2.9561	-3.60484	0.0430888	heavy metal-associated isoprenylated plant protein 3-like
LOC112091995	3.24284	0.0271129	6.92264	0.000165314	berberine bridge enzyme-like 8	GO:0005576 GO:0005618 GO:0016614 GO:0050660
LOC112092006	20.6286	7.94883	1.37201	0.0495052	berberine bridge enzyme-like 8	GO:0005576 GO:0005618 GO:0016614 GO:0050660
LOC112092080	0.200124	5.82597	-4.95061	0.000269051	glycine-rich protein 23-like
LOC112092112	4.65466	0	Inf	0.00348849	uncharacterized LOC112092112
LOC112092131	34.083	9.39487	1.84977	0.022128	pathogen-related protein	GO:0006952 GO:0009607
LOC112092192	4.8482	18.5839	-1.89519	0.0153857	expansin-B3-like
LOC112092254	15.5532	2.59754	2.58572	0.00250036	cannabidiolic acid synthase-like	GO:0016614 GO:0048046 GO:0050660 GO:0102779
LOC112092299	5.811	0.729777	3.38223	0.0299721	gibberellin-regulated protein 3-like	GO:0005576 GO:0009739 GO:0009740
LOC112092302	1.56486	9.95195	-2.42986	0.00135187	protein SIEVE ELEMENT OCCLUSION B-like	GO:0010088 GO:0042803 GO:0043621
LOC112092313	10.3404	32.0969	-1.48915	0.0208441	protein SIEVE ELEMENT OCCLUSION B-like	GO:0010088 GO:0042803 GO:0043621
LOC112092335	1.49717	0	Inf	0.0344833	major allergen Pru av 1-like	GO:0006952 GO:0009607
LOC112092336	0.674693	0	Inf	0.0382556	major allergen Pru av 1-like	GO:0006952 GO:0009607
LOC112092424	52.3317	197.798	-1.97718	0.00274755	calreticulin-like	GO:0005509 GO:0005788 GO:0006457 GO:0030246 GO:0051082
LOC112092515	210.23	61.173	1.82387	0.00975558	glucose-6-phosphate/phosphate translocator 2 chloroplastic	GO:0005315 GO:0005774 GO:0009624 GO:0009643 GO:0009744 GO:0009749 GO:0010109 GO:0015120 GO:0015152 GO:0015713 GO:0015714 GO:0015760 GO:0015979 GO:0016021 GO:0031969 GO:0035436 GO:0071917 GO:0080167
LOC112092542	16.4573	0.151226	6.84225	1.50019e-07	feruloyl CoA ortho-hydroxylase 1-like	GO:0046872 GO:0051213
LOC112092609	22.0146	1.10154	4.30205	0.000666507	probable glutathione S-transferase	GO:0004364 GO:0005737 GO:0006749 GO:0009407 GO:0009408 GO:0009733 GO:0009735 GO:0009737 GO:0009739 GO:0010038
LOC112092636	2.24346	0	Inf	0.0160206	major allergen Pru av 1-like	GO:0006952 GO:0009607
LOC112092651	4.04781	0.382786	3.48263	0.00881013	uncharacterized LOC112092651	GO:0005576 GO:0031640 GO:0050832
LOC112092659	40.4517	7.98714	2.38408	0.0015781	uncharacterized LOC112092659
LOC112092669	35.4291	0.932914	5.4967	7.70964e-07	2-acylphloroglucinol 4-prenyltransferase-like	GO:0016021 GO:0016765 GO:0031969
LOC112092751	30.5887	91.31	-1.57774	0.0171773	BAHD acyltransferase DCR	GO:0005737 GO:0005829 GO:0010090 GO:0010143 GO:0016747 GO:0051179 GO:0090626
LOC112092755	0.286809	6.40799	-4.75684	0.00523709	protein GAST1-like	GO:0005576
LOC112093057	2.30875	12.7846	-2.33451	0.00340449	glycine-rich protein DOT1-like
LOC112093126	8.66345	3.0828	1.62635	0.0455435	phosphoinositide phospholipase C 6-like	GO:0004435 GO:0004871 GO:0005622 GO:0005886 GO:0016042 GO:0035556
LOC112093164	12.0767	38.8469	-1.66085	0.0196143	classical arabinogalactan protein 4
LOC112093207	27.5112	0.891573	4.69284	0.000151819	omega-amidase chloroplastic-like	GO:0005829 GO:0006107 GO:0006108 GO:0006807 GO:0008270 GO:0009507 GO:0009570 GO:0050152
LOC112093241	8.65141	0.450527	4.70805	0.0145084	peroxygenase-like	GO:0005783 GO:0005811 GO:0031090 GO:0046872 GO:1990137
LOC112093298	57.8824	17.9515	1.54568	0.01618	dormancy-associated protein homolog 3-like
LOC112093312	159.169	10.9758	3.98677	2.19581e-08	major allergen Pru av 1-like	GO:0006952 GO:0009607
LOC112093472	0.0916445	2.15866	-4.22933	0.0381034	dehydration-responsive element-binding protein 1D-like	GO:0003700 GO:0005634 GO:0006351 GO:0009408 GO:0009414 GO:0010371 GO:0019760 GO:0043565 GO:0044212 GO:0048510 GO:0050826 GO:0051510
LOC112093557	24.9965	103.969	-2.07135	0.00331981	calcium-binding protein PBP1-like	GO:0005509 GO:0009733
LOC112093610	0.0354831	1.2145	-4.58466	0.00829827	phospholipase D alpha 4	GO:0004630 GO:0005509 GO:0005886 GO:0006970 GO:0006995 GO:0009395 GO:0009791 GO:0009825 GO:0016036 GO:0045848 GO:0046470 GO:0048364 GO:0051301 GO:0051365 GO:0070290
LOC112093644	2.43189	0.192664	3.71348	0.00638624	receptor-like protein 9DC3
LOC112093771	0.0356849	1.92941	-5.77476	0.00638768	ethylene-responsive transcription factor ERF027-like	GO:0003677 GO:0003700 GO:0005634 GO:0006351 GO:0009873
LOC112093788	50.5144	13.0656	1.93625	0.00309011	UDP-glycosyltransferase 86A1-like	GO:0008152 GO:0043231 GO:0080043 GO:0080044
LOC112093793	14.6433	2.94119	2.29424	0.0119838	UDP-glycosyltransferase 86A1-like	GO:0008152 GO:0043231 GO:0080043 GO:0080044
LOC112093819	92.3169	35.3338	1.37699	0.0323468	1 2-dihydroxy-3-keto-5-methylthiopentene dioxygenase 1-like	GO:0005634 GO:0005737 GO:0006555 GO:0010309 GO:0019509 GO:0046872
LOC112093834	89.7752	36.6334	1.31412	0.0406907	probable carboxylesterase 12	GO:0005737 GO:0005829 GO:0009056 GO:0052689
LOC112093839	1.77929	0.0695182	5.15005	0.0237021	uncharacterized LOC112093839
LOC112093962	0.870458	0.0342292	5.30205	0.0176902	homogentisate solanesyltransferase chloroplastic-like	GO:0016021 GO:0016765 GO:0031969
LOC112094032	46.2928	15.4426	1.58882	0.0161607	ethylene-responsive transcription factor ERF105-like	GO:0003677 GO:0003700 GO:0005634 GO:0006351 GO:0006952 GO:0009873
LOC112094038	142.537	18.5219	3.0024	1.17395e-05	uncharacterized LOC112094038
LOC112094116	3.89396	0.288093	4.17652	0.00163504	extensin-like
LOC112094128	0.0969415	4.28121	-5.44614	0.0133982	non-specific lipid-transfer protein 3	GO:0006869 GO:0008289
LOC112094164	9.09669	1.92081	2.18907	0.0167255	3-epi-6-deoxocathasterone 23-monooxygenase	GO:0005506 GO:0005789 GO:0009965 GO:0010268 GO:0016021 GO:0016125 GO:0016132 GO:0016709 GO:0020037 GO:0042814 GO:0048366 GO:0048441 GO:0048443 GO:0102097
LOC112094225	0.13461	2.0594	-3.95847	0.0335107	formin-like protein 11
LOC112094266	8.89789	38.9832	-2.1898	0.00138631	uncharacterized LOC112094266
LOC112094359	34.216	89.5896	-1.39053	0.0297725	calcium sensing receptor chloroplastic	GO:0005739 GO:0009507 GO:0009534 GO:0009535 GO:0009579 GO:0009704 GO:0016021 GO:0071277 GO:0090333
LOC112094477	81.8397	25.8182	1.69765	0.00930276	thaumatin-like protein 1	GO:0009651 GO:0009816 GO:0009817
LOC112094561	0.880341	0.0225137	5.37244	0.01535	G-type lectin S-receptor-like serine/threonine-protein kinase At4g27290
LOC112094660	21.5135	151.269	-2.86061	5.18642e-05	galactose-specific lectin-like	GO:0030246
LOC112094668	0.865918	0	Inf	0.00324553	probable LRR receptor-like serine/threonine-protein kinase At3g47570	GO:0004674 GO:0005524 GO:0005886 GO:0016021
LOC112094674	4.98905	0.262621	4.28391	0.00938651	protein P21-like	GO:0005576 GO:0031640 GO:0050832
LOC112094675	9.35022	0.707695	3.63724	0.00433659	protein P21-like	GO:0005576 GO:0031640 GO:0050832
LOC112094677	4.12167	0.55421	2.91211	0.0199298	uncharacterized LOC112094677	GO:0005576 GO:0031640 GO:0050832
LOC112094691	1.4882	0	5.47198	0.0124679	probable LRR receptor-like serine/threonine-protein kinase At3g47570	GO:0004674 GO:0005524 GO:0005886 GO:0016021
LOC112094803	31.8784	107.198	-1.71639	0.0271878	36.4 kDa proline-rich protein-like
LOC112094825	102.855	31.479	1.71176	0.00803499	uncharacterized LOC112094825	GO:0008237 GO:0046872
LOC112094857	1.81991	0	Inf	0.0103645	blue copper protein-like	GO:0009055 GO:0046872
LOC112094888	19.9976	2.26058	3.22805	0.00326382	acidic endochitinase-like	GO:0000272 GO:0004568 GO:0005615 GO:0006032
LOC112094895	0.161187	12.2097	-6.77476	6.39487e-06	probable protein ABIL5	GO:0005737 GO:0005856
LOC112094970	32.3637	105.111	-1.70298	0.00909387	21 kDa protein-like	GO:0004857
LOC112094985	0.606895	14.6446	-4.97407	0.00277007	GDSL esterase/lipase At5g45950-like	GO:0005576 GO:0016042 GO:0016788
LOC112095034	160.786	34.616	2.18905	0.000874839	zeatin O-glucosyltransferase-like	GO:0006486 GO:0009690 GO:0016758 GO:0050404
LOC112095040	7.40414	0.649263	3.18958	0.020378	uncharacterized LOC112095040
LOC112095062	21.7194	4.10208	2.4073	0.028567	probable WRKY transcription factor 23	GO:0003700 GO:0005634 GO:0006351 GO:0009624 GO:0009733 GO:0043565
LOC112095080	0.108785	5.16277	-3.55593	0.0345553	pumilio homolog 23-like	GO:0003723 GO:0005730 GO:0006417 GO:0009744 GO:0009749 GO:0010252
LOC112095114	2.4225	0	Inf	0.013409	feruloyl CoA ortho-hydroxylase 1-like	GO:0046872 GO:0051213
LOC112095195	0.99339	0	Inf	0.0474631	laccase-3-like	GO:0005507 GO:0016722 GO:0046274 GO:0048046 GO:0052716
LOC21383736	1.46249	17.3475	-3.5991	0.00127323	pectinesterase inhibitor 4	GO:0004857 GO:0009505 GO:0046910 GO:0048046 GO:2000280
LOC21383767	4.30302	19.4416	-2.24728	0.0397722	alpha-L-fucosidase 1	GO:0004560 GO:0005773 GO:0005975 GO:0006516 GO:0048046
LOC21383803	13.2336	75.973	-2.61979	0.000104389	F-box protein At4g18380	GO:0009506 GO:0009736 GO:0009914
LOC21383832	6.37305	1.091	2.54237	0.0241359	putative UDP-glucose glucosyltransferase	GO:0008152 GO:0016758
LOC21383874	64.404	169.517	-1.49502	0.0296451	15-cis-zeta-carotene isomerase chloroplastic	GO:0009507 GO:0016021 GO:0016120 GO:0031969 GO:0090471
LOC21383880	18.6393	105.35	-2.48529	0.00018001	ethylene-responsive transcription factor 6	GO:0000302 GO:0003677 GO:0003700 GO:0005634 GO:0006351 GO:0006952 GO:0009644 GO:0009873 GO:0010087 GO:0010200 GO:0051301
LOC21383917	13.3492	1.28156	2.77687	0.0072584	uncharacterized LOC21383917
LOC21383918	52.7584	11.7985	2.09932	0.00173188	protein MARD1	GO:0000932 GO:0009737 GO:0010162 GO:0010494 GO:0046872
LOC21383997	3.32739	0.505779	2.72263	0.0200217	G-type lectin S-receptor-like serine/threonine-protein kinase At1g34300
LOC21384108	0	1.92986	#NAME?	0.00471001	pyruvate decarboxylase 2	GO:0000287 GO:0004737 GO:0030976
LOC21384116	25.858	89.8015	-1.72521	0.00815371	DNA damage-repair/toleration protein DRT100	GO:0000166 GO:0006281 GO:0009507
LOC21384119	10.6218	3.30881	1.69673	0.0320506	probable acyl-activating enzyme 6	GO:0006631 GO:0016874
LOC21384131	0.0821832	1.88234	-4.54344	0.0209278	fatty alcohol:caffeoyl-CoA acyltransferase	GO:0071555 GO:0090430 GO:0090431
LOC21384214	17.6532	4.34263	2.02135	0.0105802	rust resistance kinase Lr10	GO:0004674 GO:0005524 GO:0005886 GO:0016021
LOC21384260	1.44766	0.0570224	4.88702	0.0377251	GDSL esterase/lipase 1	GO:0005615 GO:0005622 GO:0009620 GO:0009627 GO:0009751 GO:0009817 GO:0009866 GO:0009871 GO:0016042 GO:0016298 GO:0042742 GO:0050832
LOC21384315	14.3243	2.99982	2.23962	0.0111094	zeatin O-glucosyltransferase	GO:0006486 GO:0009690 GO:0016758 GO:0050404
LOC21384338	0.416313	3.53652	-3.20574	0.0266953	NAC domain-containing protein 7	GO:0003700 GO:0005634 GO:0006351 GO:0006355 GO:0007275 GO:0043565 GO:0048759 GO:0071555 GO:1901348
LOC21384378	62.4388	169.127	-1.41165	0.0275557	probable glycerol-3-phosphate acyltransferase 8	GO:0004366 GO:0005783 GO:0010143 GO:0016020 GO:0016021 GO:0016024 GO:0016791 GO:0090447 GO:0102420
LOC21384400	3.02548	0.180503	4.05052	0.0108127	senescence-specific cysteine protease SAG39	GO:0004197 GO:0005615 GO:0005764 GO:0007568 GO:0009723 GO:0009737 GO:0009739 GO:0010150 GO:0010282 GO:0010623 GO:0051603
LOC21384407	12.7779	2.78347	2.14802	0.0186101	cytokinin riboside 5'-monophosphate phosphoribohydrolase LOG8	GO:0005634 GO:0005829 GO:0009691 GO:0016787 GO:0042803
LOC21384440	23.6675	3.72434	2.77454	0.0373814	arabinogalactan peptide 23	GO:0005886 GO:0031225
LOC21384458	1.99959	12.0208	-2.59352	0.00481943	ribulose bisphosphate carboxylase large chain	GO:0000287 GO:0004497 GO:0009507 GO:0009853 GO:0016984 GO:0019253
LOC21384469	3.48766	13.3161	-1.96216	0.0240104	uncharacterized LOC21384469	GO:0005628 GO:0005886 GO:0008526 GO:0045332
LOC21384507	7.29739	1.2962	2.40755	0.0412895	protein DMR6-LIKE OXYGENASE 2	GO:0002229 GO:0046244 GO:0046872 GO:0051213
LOC21384535	9.19421	23.0783	-1.34429	0.0414398	protein CHUP1 chloroplastic	GO:0009507 GO:0009707 GO:0009902
LOC21384552	5.28246	0.47523	3.40266	0.00439285	probable WRKY transcription factor 65	GO:0003700 GO:0005634 GO:0006351 GO:0043565
LOC21384564	0.172242	10.3027	-5.93874	6.11612e-07	pyruvate decarboxylase 2	GO:0000287 GO:0004737 GO:0005622 GO:0016831 GO:0030976
LOC21384645	108.904	41.5417	1.47958	0.0210091	hypersensitive-induced reaction 1 protein
LOC21384662	0	0.952646	#NAME?	0.0364902	dehydration-responsive element-binding protein 1E	GO:0003700 GO:0005634 GO:0006351 GO:0009408 GO:0009414 GO:0010371 GO:0019760 GO:0043565 GO:0044212 GO:0048510 GO:0050826 GO:0051510
LOC21384669	5.78949	0.539372	3.73782	0.000897994	putative cysteine-rich receptor-like protein kinase 35
LOC21384722	6.19298	0.496134	3.62612	0.000443893	receptor-like protein kinase HAIKU2
LOC21384725	5.37267	0.26024	4.26963	0.00111968	transcription factor bHLH18	GO:0003677 GO:0003700 GO:0005634 GO:0006351 GO:0006355 GO:0046983
LOC21384740	233.141	78.0005	1.58499	0.0158771	21 kDa protein	GO:0004857
LOC21384743	31.4282	3.9365	3.24999	5.03562e-05	60S ribosomal protein L18-2	GO:0003723 GO:0003735 GO:0005773 GO:0005774 GO:0005886 GO:0006412 GO:0009507 GO:0015934 GO:0022625
LOC21384774	18.2087	6.37098	1.54193	0.0255562	butyrate--CoA ligase AAE11 peroxisomal	GO:0005777 GO:0019605 GO:0047760
LOC21384783	0.920417	0.0190003	5.81302	0.00569753	probable LRR receptor-like serine/threonine-protein kinase At3g47570
LOC21384789	42.9706	4.7896	3.2072	2.96211e-06	cellulose synthase-like protein E6	GO:0000139 GO:0005794 GO:0005886 GO:0009833 GO:0016021 GO:0016759 GO:0016760 GO:0030244 GO:0071555
LOC21384814	37.933	5.9406	2.78251	0.000797604	uncharacterized LOC21384814
LOC21384836	25.4773	6.0261	1.96687	0.0333434	VQ motif-containing protein 22	GO:0005634
LOC21384840	58.0674	7.42081	2.95813	2.19948e-05	ethylene-responsive transcription factor ERF107	GO:0003677 GO:0003700 GO:0005634 GO:0006351 GO:0009873
LOC21384862	29.2499	0.158268	6.99508	4.08187e-08	kirola	GO:0002253 GO:0006952 GO:0009607
LOC21384909	68.4246	6.97533	3.28036	5.43701e-06	rust resistance kinase Lr10	GO:0004674 GO:0005524 GO:0005886 GO:0016021
LOC21384921	10.7162	1.13663	3.05985	0.00934496	transcription factor WER	GO:0000981 GO:0001135 GO:0003700 GO:0005524 GO:0005634 GO:0006351 GO:0006357 GO:0006633 GO:0006970 GO:0009813 GO:0010023 GO:0030154 GO:0043565 GO:0044212
LOC21384924	11.8779	0.40149	4.92096	2.90295e-06	LEAF RUST 10 DISEASE-RESISTANCE LOCUS RECEPTOR-LIKE PROTEIN KINASE-like 2.5	GO:0004674 GO:0005524 GO:0016021
LOC21384926	11.5094	1.23841	3.15716	0.000823219	protein SAR DEFICIENT 1	GO:0002229 GO:0003700 GO:0005634 GO:0006351 GO:0006355 GO:0009617 GO:0009626 GO:0010112 GO:0010224 GO:0042742 GO:0043565 GO:0071219 GO:0080142 GO:1900426
LOC21384946	39.3369	5.90678	2.73415	0.00010501	tryptophan aminotransferase-related protein 3	GO:0008483 GO:0016021 GO:0016846
LOC21384972	0.743689	3.4301	-2.18652	0.0366161	helicase sen1	GO:0004004 GO:0005524 GO:0005634 GO:0006364 GO:0008033 GO:0016180 GO:0031124 GO:0031126 GO:0035649 GO:0035861
LOC21385126	39.9452	6.43794	2.67372	0.000404578	plasma membrane ATPase 2	GO:0005524 GO:0005886 GO:0006754 GO:0008553 GO:0009651 GO:0016021 GO:0046872
LOC21385187	13.6832	1.87754	2.8858	0.000513585	L-type lectin-domain containing receptor kinase VIII.1	GO:0004674 GO:0005524 GO:0005886 GO:0016021 GO:0030246
LOC21385193	0.460683	0	Inf	0.0382556	uncharacterized LOC21385193
LOC21385223	2.09099	0.344425	2.65106	0.0398902	putative disease resistance protein At1g50180
LOC21385258	2.10545	12.6452	-2.45898	0.0427798	GDSL esterase/lipase At5g45960	GO:0005576 GO:0016042 GO:0016788
LOC21385272	0.465949	4.52085	-3.07234	0.00569541	protein NPGR1	GO:0005516 GO:0005886
LOC21385302	3.8907	17.9693	-2.02161	0.00529554	oligopeptide transporter 7	GO:0005887 GO:0015031 GO:0016020 GO:0035673
LOC21385317	17.3673	6.08923	1.43907	0.044393	probable inactive receptor-like protein kinase At3g56050
LOC21385338	10.2323	2.39656	2.01652	0.0109482	ethylene-responsive transcription factor RAP2-7	GO:0003677 GO:0003700 GO:0005634 GO:0006351 GO:0009908 GO:0010073 GO:0010093 GO:0030154 GO:0048316 GO:0048481
LOC21385372	0	0.290613	-4.54344	0.0209278	cytochrome b6	GO:0005506 GO:0009535 GO:0015979 GO:0016021 GO:0020037 GO:0022904 GO:0045158
LOC21385424	3.93072	0.127251	5.03324	0.000379363	LEAF RUST 10 DISEASE-RESISTANCE LOCUS RECEPTOR-LIKE PROTEIN KINASE-like 2.5	GO:0004674 GO:0005524 GO:0016021
LOC21385425	9.5955	1.24311	2.92157	0.00029078	LEAF RUST 10 DISEASE-RESISTANCE LOCUS RECEPTOR-LIKE PROTEIN KINASE-like 1.2
LOC21385426	3.96795	0.0873093	5.51411	0.000392792	LEAF RUST 10 DISEASE-RESISTANCE LOCUS RECEPTOR-LIKE PROTEIN KINASE-like 2.5	GO:0004674 GO:0005524 GO:0016021
LOC21385542	144.332	58.7062	1.34491	0.0372291	peroxidase 12	GO:0004601 GO:0005576 GO:0005618 GO:0005773 GO:0006979 GO:0009505 GO:0009506 GO:0009664 GO:0016020 GO:0020037 GO:0042744 GO:0046872
LOC21385580	2.74643	12.8334	-2.2724	0.0036924	protein IQ-DOMAIN 31	GO:0005829 GO:0005875 GO:0005886
LOC21385587	2.4438	11.6049	-2.24728	0.0119701	U-box domain-containing protein 20	GO:0004842 GO:0010200
LOC21385590	25.5679	71.1737	-1.47429	0.0254981	trifunctional UDP-glucose 4 6-dehydratase/UDP-4-keto-6-deoxy-D-glucose 3 5-epimerase/UDP-4-keto-L-rhamnose-reductase RHM1	GO:0005829 GO:0008460 GO:0009506 GO:0010253 GO:0010280 GO:0010315 GO:0016491 GO:0016853 GO:0030154 GO:0042127 GO:0050377 GO:0051555 GO:0071555
LOC21385601	6.56482	2.00901	1.7362	0.0343978	pumilio homolog 5	GO:0003727 GO:0003729 GO:0005773 GO:0005829 GO:0006970 GO:0009651 GO:0009819 GO:0051607 GO:0061158
LOC21385622	14.1121	1.50502	3.27204	0.00121032	nicotinamidase 1	GO:0005737 GO:0006769 GO:0008936 GO:0009737 GO:0019365
LOC21385661	22.2572	2.28742	3.25502	1.52562e-05	uncharacterized LOC21385661
LOC21385681	4.55722	1.15441	1.95486	0.0421051	probable LRR receptor-like serine/threonine-protein kinase At3g47570	GO:0004674 GO:0005524 GO:0005886 GO:0016021
LOC21385730	8.48744	1.2727	2.74566	0.0141886	extracellular ribonuclease LE	GO:0003723 GO:0005615 GO:0005618 GO:0033897
LOC21385733	15.5682	0	7.20895	4.70111e-05	ribonuclease 1	GO:0003723 GO:0004540 GO:0005576 GO:0005618 GO:0005886 GO:0009611 GO:0009718 GO:0016036 GO:0033897
LOC21385782	10.4587	60.8577	-2.55946	0.000124091	putative branched-chain-amino-acid aminotransferase 7	GO:0004084 GO:0009081
LOC21385833	5.95685	0.406111	3.87321	0.00136867	uncharacterized acetyltransferase At3g50280	GO:0016747
LOC21385834	1.14305	0.0640711	4.15005	0.0432262	uncharacterized acetyltransferase At3g50280	GO:0016747
LOC21385842	11.164	2.142	2.41582	0.00628888	F-box/kelch-repeat protein At2g44130	GO:0005829 GO:2000762
LOC21385906	28.9367	83.516	-1.53723	0.0268955	stromal 70 kDa heat shock-related protein chloroplastic	GO:0005524 GO:0006457 GO:0009570 GO:0051082
LOC21385914	21.7655	8.24205	1.38181	0.0406728	MACPF domain-containing protein At4g24290	GO:0005886 GO:0009626
LOC21385927	29.9677	3.03687	3.25444	5.39696e-05	chlorophyllase-1 chloroplastic	GO:0009507 GO:0015996 GO:0047746 GO:0102293
LOC21385960	0.0731959	1.97066	-4.82723	0.0421538	dehydration-responsive element-binding protein 2F	GO:0003700 GO:0005634 GO:0006351 GO:0043565 GO:0044212 GO:0045893
LOC21385981	17.9143	85.0409	-2.20923	0.000800136	beta-glucosidase 17	GO:0005975 GO:0008422 GO:0102483 GO:1901657
LOC21386011	21.184	6.10565	1.77448	0.0161397	protein MARD1	GO:0000932 GO:0009737 GO:0010162 GO:0010494 GO:0046872
LOC21386044	1.74677	18.4794	-3.48864	4.21158e-05	GDSL esterase/lipase 5	GO:0005576 GO:0016042 GO:0016298
LOC21386054	33.1371	8.72648	1.92985	0.00734373	probable carboxylesterase 15	GO:0009056 GO:0016787 GO:0052689
LOC21386068	0.944625	6.06198	-2.57446	0.00525602	proteinaceous RNase P 1 chloroplastic/mitochondrial
LOC21386098	0.373953	7.54899	-4.35079	0.00124115	ethylene-responsive transcription factor ERF017	GO:0003677 GO:0003700 GO:0005634 GO:0006351 GO:0009873
LOC21386143	91.2163	0.0544122	10.7241	7.49779e-21	small heat shock protein chloroplastic	GO:0009507
LOC21386145	6.7749	0.414814	4.11763	0.000335132	growth-regulating factor 2	GO:0005524 GO:0005634 GO:0006351 GO:0006355 GO:0032502
LOC21386217	28.5432	82.7777	-1.54081	0.0179151	GATA transcription factor 8	GO:0000977 GO:0001085 GO:0001228 GO:0003682 GO:0003700 GO:0005634 GO:0005667 GO:0007623 GO:0008270 GO:0009845 GO:0030154
LOC21386255	37.7546	12.5767	1.60063	0.0493155	protein PLANT CADMIUM RESISTANCE 2	GO:0005886 GO:0006979 GO:0016021
LOC21386267	86.9865	25.743	1.75174	0.00770083	calmodulin-like protein 1
LOC21386281	3.33984	0.213112	3.77268	0.0115038	transcription factor RAX2	GO:0000981 GO:0001135 GO:0003700 GO:0005634 GO:0006351 GO:0006357 GO:0008285 GO:0030154 GO:0035987 GO:0043565 GO:0044212 GO:0045597 GO:0045892 GO:0045893 GO:0048226 GO:2000021 GO:2000067
LOC21386336	112.907	44.3254	1.36863	0.0393664	sugar carrier protein C	GO:0008643 GO:0015293 GO:0016021
LOC21386349	0.286857	2.04129	-2.71548	0.0257904	uncharacterized LOC21386349	GO:0004402 GO:0005634 GO:0006351 GO:0006355 GO:0009506 GO:0010385 GO:0042393 GO:0043971 GO:0043972 GO:0044030 GO:0044154 GO:0046872 GO:0080188
LOC21386384	1.37758	8.43391	-2.58377	0.0108841	cyclin-D3-1	GO:0005634 GO:0007049 GO:0051301
LOC21386440	0.191953	2.27109	-3.60484	0.0430888	formin-like protein 11	GO:0003779 GO:0016021
LOC21386441	45.8209	0.627389	5.85733	2.84322e-08	miraculin
LOC21386442	0.903343	0.102417	3.41309	0.0154497	endogenous alpha-amylase/subtilisin inhibitor	GO:0004867 GO:0015066
LOC21386483	1.7252	0.23868	2.99805	0.0421526	uncharacterized LOC21386483
LOC21386493	33.9396	11.2061	1.60372	0.0159643	transcription factor bHLH66	GO:0001046 GO:0001228 GO:0003700 GO:0005634 GO:0006355 GO:0006366 GO:0046983 GO:0048235 GO:0048765 GO:0048767 GO:0055046 GO:0080147
LOC21386540	11.0669	1.78229	2.68908	0.0101126	E3 ubiquitin-protein ligase ATL41	GO:0004842 GO:0016021 GO:0016567 GO:0043161 GO:0046872 GO:0061630
LOC21386625	14.7318	47.685	-1.57812	0.0167061	protein PAM71 chloroplastic	GO:0005384 GO:0006816 GO:0006828 GO:0009535 GO:0010270 GO:0015095 GO:0016021 GO:0031969
LOC21386680	0.172874	2.86931	-3.4793	0.0109196	3-oxoacyl-[acyl-carrier-protein] synthase I chloroplastic	GO:0004315 GO:0006633 GO:0009570
LOC21386721	17.2715	96.0452	-2.45077	0.000338362	root phototropism protein 3	GO:0004871 GO:0005886 GO:0009638 GO:0016567
LOC21386728	83.5981	14.2825	2.54595	0.000663556	pleiotropic drug resistance protein 1	GO:0005524 GO:0016021 GO:0016887
LOC21386730	18.8408	4.02366	2.15154	0.00245386	pleiotropic drug resistance protein 1	GO:0005524 GO:0005886 GO:0006952 GO:0016021 GO:0016887
LOC21386756	58.4223	21.3878	1.4433	0.0256781	uncharacterized LOC21386756
LOC21386763	18.3766	1.72445	3.30205	0.0245225	uncharacterized LOC21386763
LOC21386774	59.9513	196.823	-1.70202	0.0115192	aquaporin AQPAn.G	GO:0005886 GO:0005887 GO:0006833 GO:0009414 GO:0009507 GO:0015250 GO:0016020 GO:0034220
LOC21386813	18.6828	1.89779	3.30205	0.00964567	uncharacterized LOC21386813
LOC21386829	13.6857	2.18513	2.64452	0.0060529	GABA transporter 1	GO:0003333 GO:0005886 GO:0015171 GO:0015185 GO:0015812 GO:0016021
LOC21386896	5.44755	17.654	-1.57756	0.0267818	pyruvate kinase isozyme A chloroplastic	GO:0000287 GO:0004743 GO:0005524 GO:0009507 GO:0016301 GO:0030955
LOC21386967	22.5087	7.32558	1.68788	0.0101958	U-box domain-containing protein 35
LOC21387012	106.925	24.9208	2.1593	0.00126635	protein DOWNY MILDEW RESISTANCE 6	GO:0002229 GO:0002239 GO:0009617 GO:0009620 GO:0009751 GO:0009813 GO:0010150 GO:0033759 GO:0034785 GO:0042742 GO:0046244 GO:0046872
LOC21387047	75.5429	13.1186	2.56238	0.000314121	probable LRR receptor-like serine/threonine-protein kinase At1g29720
LOC21387069	111.556	15.0221	2.95107	1.29489e-05	pathogen-related protein	GO:0006952 GO:0009607
LOC21387103	1.43984	7.78777	-2.41623	0.0324502	GDSL esterase/lipase 1	GO:0005615 GO:0005622 GO:0009620 GO:0009627 GO:0009751 GO:0009817 GO:0009866 GO:0009871 GO:0016042 GO:0016298 GO:0042742 GO:0050832
LOC21387113	9.71955	0.330443	4.60948	0.000384211	sodium transporter HKT1	GO:0005886 GO:0006813 GO:0006814 GO:0006970 GO:0009651 GO:0015079 GO:0016021
LOC21387205	49.8283	5.03913	3.23404	6.52308e-05	LOB domain-containing protein 38
LOC21387219	1.89547	16.2623	-3.11484	0.000130171	serine carboxypeptidase 24	GO:0004185 GO:0005615 GO:0006508 GO:0009742 GO:0051603
LOC21387284	5.66281	18.2674	-1.69256	0.0215594	growth-regulating factor 1	GO:0005524 GO:0005634 GO:0006351 GO:0006355 GO:0032502
LOC21387286	2.54011	11.762	-2.27272	0.0123493	growth-regulating factor 1	GO:0005524 GO:0005634 GO:0006351 GO:0006355 GO:0009624 GO:0019760 GO:0043565 GO:0048364 GO:0061062
LOC21387301	5.09372	0.741014	2.78748	0.0281598	17.9 kDa class II heat shock protein	GO:0005737
LOC21387396	53.7266	7.12442	2.85983	7.92722e-05	uncharacterized LOC21387396
LOC21387397	79.2323	20.0631	1.97206	0.00246476	keratin type I cytoskeletal 9
LOC21387408	20.9401	67.0002	-1.6438	0.0128632	endoglucanase 6	GO:0005576 GO:0008810 GO:0030245 GO:0030246 GO:0071555
LOC21387417	30.6176	143.206	-2.26981	0.000618671	peamaclein	GO:0005576 GO:0009740
LOC21387461	33.4117	2.87207	3.61494	8.71798e-06	UDP-galactose/UDP-glucose transporter 4	GO:0008643 GO:0015297 GO:0030173 GO:0030176 GO:0046964
LOC21387472	25.3029	3.01066	3.09872	9.01173e-05	patatin-like protein 2	GO:0004620 GO:0005737 GO:0006952 GO:0016020 GO:0016042 GO:0047372
LOC21387577	0.618818	0	Inf	0.0311545	pyrophosphate--fructose 6-phosphate 1-phosphotransferase subunit beta	GO:0003872 GO:0005524 GO:0005737 GO:0006002 GO:0046872 GO:0047334
LOC21387591	5.88765	0.362406	3.93432	0.0101364	ribonuclease 3-like protein 3	GO:0003723 GO:0004525 GO:0005634 GO:0005737 GO:0016442 GO:0030422 GO:0046872
LOC21387599	4.466	26.738	-2.56509	0.00201191	pectinesterase inhibitor 3	GO:0004857 GO:0048046 GO:1902183
LOC21387607	135.339	392.91	-1.51503	0.0322774	peroxiredoxin Q chloroplastic	GO:0004601 GO:0009543 GO:0045454 GO:0051920
LOC21387657	31.1941	77.6532	-1.30007	0.0417331	protein GrpE	GO:0000774 GO:0005737 GO:0006457 GO:0042803 GO:0051087
LOC21387715	177.071	21.507	3.09644	7.93747e-06	glucan endo-1 3-beta-glucosidase basic vacuolar isoform	GO:0005773 GO:0005975 GO:0006952 GO:0042973
LOC21387718	43.4985	7.15216	2.73341	0.000136749	probable WRKY transcription factor 70	GO:0003700 GO:0005634 GO:0006351 GO:0009751 GO:0009753 GO:0009862 GO:0009864 GO:0010200 GO:0031347 GO:0042742 GO:0043565 GO:0045892 GO:0050832 GO:1900056
LOC21387730	8.46779	33.2725	-1.93841	0.00456418	mannan endo-1 4-beta-mannosidase 6	GO:0005576 GO:0009845 GO:0016985 GO:0046355
LOC21387734	13.2059	35.5505	-1.38173	0.0312176	probable inactive receptor kinase At5g58300	GO:0004672 GO:0005524 GO:0005886 GO:0016021
LOC21387755	1.42726	14.4479	-3.38994	8.33184e-05	heparanase-like protein 2	GO:0004566 GO:0005576 GO:0005765 GO:0009505
LOC21387763	20.2155	57.8978	-1.4938	0.0198511	scarecrow-like protein 13	GO:0003700 GO:0005634 GO:0005737 GO:0006351 GO:0043565
LOC21387773	16.1697	5.38178	1.58208	0.0369125	cytochrome b561 and DOMON domain-containing protein At5g47530	GO:0016021 GO:0046872 GO:0055114
LOC21387791	24.8383	5.11056	2.41805	0.00178979	alpha-galactosidase	GO:0005975 GO:0009505 GO:0009620 GO:0009911 GO:0009965 GO:0048046 GO:0052692 GO:0071555
LOC21387859	3.94252	28.6234	-2.80062	8.37667e-05	LRR receptor-like serine/threonine-protein kinase GSO1
LOC21387864	6.71571	0.585538	3.62398	0.000389018	glutamate receptor 2.8	GO:0004970 GO:0005262 GO:0005622 GO:0005886 GO:0006816 GO:0008066 GO:0016021 GO:0019722 GO:0071230
LOC21387881	17.3147	0.469275	5.24065	5.73596e-05	kirola	GO:0006952 GO:0009607
LOC21387900	328.795	9.61215	5.15081	1.18043e-11	uncharacterized LOC21387900
LOC21387901	2.3289	0	6.25439	1.96188e-07	uncharacterized LOC21387901
LOC21387906	0.893551	14.4733	-3.99595	7.08796e-06	AP2-like ethylene-responsive transcription factor At1g16060	GO:0000981 GO:0003677 GO:0003700 GO:0005634 GO:0006351 GO:0007275 GO:0009414 GO:0009651 GO:0009737 GO:0009873 GO:0010187 GO:0040008 GO:0045723 GO:1901959
LOC21387927	4.85927	0	Inf	0.0255799	flowering-promoting factor 1	GO:0009911 GO:0010228
LOC21387954	2.08807	0.0538491	5.59484	0.00952667	5'-nucleotidase SurE	GO:0000166 GO:0005737 GO:0008253 GO:0046872
LOC21387967	174.467	59.9305	1.54618	0.0183072	abscisic stress-ripening protein 1
LOC21388197	20.1266	59.2275	-1.4998	0.024104	PLASMODESMATA CALLOSE-BINDING PROTEIN 3	GO:0001872 GO:0004553 GO:0009408 GO:0009506 GO:0030247 GO:0031225 GO:0046658
LOC21388213	3.18984	11.708	-1.94879	0.024401	aminotransferase ALD1 chloroplastic	GO:0008483 GO:0009058 GO:0009507 GO:0009862 GO:0010150 GO:0030170 GO:0042742
LOC21388245	0	0.725639	#NAME?	0.0268103	protein NRT1/ PTR FAMILY 2.8	GO:0009860 GO:0016021 GO:0022857
LOC21388310	316.041	74.0031	2.10921	0.00567561	1-aminocyclopropane-1-carboxylate oxidase 3	GO:0009693 GO:0009815 GO:0031418 GO:0046872
LOC21388322	3.15423	15.6073	-2.31588	0.00238088	endoglucanase 11	GO:0005576 GO:0008810 GO:0030245 GO:0071555
LOC21388383	0.896028	6.75546	-2.9985	0.0193225	putative cyclin-D6-1	GO:0005634 GO:0007049 GO:0051301 GO:0051726
LOC21388429	19.2378	5.35482	1.82319	0.032521	LIM domain-containing protein WLIM1	GO:0003729 GO:0005737 GO:0005856 GO:0005886 GO:0046872 GO:0051015 GO:0051017
LOC21388450	18.8595	2.8335	2.7709	0.000484906	remorin 4.1	GO:0005886 GO:0009738 GO:1900458
LOC21388489	4.56973	1.33062	1.83068	0.0426052	G-type lectin S-receptor-like serine/threonine-protein kinase RKS1
LOC21388498	2.53404	0.406175	2.56509	0.0458805	uncharacterized LOC21388498
LOC21388514	7.09355	1.21819	2.87442	0.0157045	uncharacterized LOC21388514
LOC21388517	71.8845	4.10771	4.05283	7.31325e-07	dormancy-associated protein homolog 4
LOC21388528	1.79195	0.252525	3.00761	0.0285393	uncharacterized LOC21388528	GO:0005615 GO:0005622 GO:0009620 GO:0009627 GO:0009751 GO:0009817 GO:0009866 GO:0009871 GO:0016042 GO:0016298 GO:0042742 GO:0050832
LOC21388529	49.1188	10.2649	2.26461	0.00106873	GDSL esterase/lipase 1	GO:0005615 GO:0005622 GO:0009620 GO:0009627 GO:0009751 GO:0009817 GO:0009866 GO:0009871 GO:0016042 GO:0016298 GO:0042742 GO:0050832
LOC21388546	0	9.18549	-6.35972	6.25533e-05	uncharacterized LOC21388546
LOC21388558	0.0497443	0.949694	-4.51173	0.0223178	subtilisin-like protease SBT3.18	GO:0004252 GO:0005576 GO:0009567
LOC21388584	5.07932	15.5632	-1.57608	0.0232948	receptor-like serine/threonine-protein kinase ALE2
LOC21388652	37.096	99.5402	-1.4052	0.0290601	S-adenosylmethionine carrier 1 chloroplastic/mitochondrial	GO:0000095 GO:0005739 GO:0005743 GO:0006839 GO:0009507 GO:0009536 GO:0009658 GO:0009941 GO:0015805 GO:0016021 GO:0031969
LOC21388683	0.993489	6.50951	-2.48071	0.00301749	probable alpha-mannosidase At5g13980	GO:0004559 GO:0005618 GO:0005773 GO:0005774 GO:0006013 GO:0006517 GO:0009505 GO:0030246 GO:0046872 GO:0048046
LOC21388698	3.82401	14.6919	-1.79246	0.0257996	pyruvate kinase 1 cytosolic	GO:0000287 GO:0004743 GO:0005524 GO:0005829 GO:0006096 GO:0016301 GO:0030955
LOC21388813	0.0511076	1.78319	-5.14916	0.0240884	piriformospora indica-insensitive protein 2	GO:0005886 GO:0009507 GO:0009610 GO:0044403
LOC21388823	52.9011	19.8086	1.43545	0.0268031	L-idonate 5-dehydrogenase	GO:0008270 GO:0046183 GO:0102198
LOC21388844	1.64873	0	Inf	0.0311545	uclacyanin-3	GO:0009055 GO:0031225 GO:0046658 GO:0046872
LOC21388862	11.6864	33.5725	-1.519	0.0324479	bidirectional sugar transporter SWEET1	GO:0005783 GO:0005789 GO:0005886 GO:0005887 GO:0051119 GO:0051260
LOC21388870	2.9244	0.215724	4.02452	0.0177147	putative GEM-like protein 8
LOC21388894	8.09039	1.31034	2.60631	0.0341032	uncharacterized LOC21388894
LOC21388949	0.493792	0.0185782	4.78748	0.0444135	probable LRR receptor-like serine/threonine-protein kinase At4g29180	GO:0004674 GO:0005524 GO:0016021
LOC21388951	36.4204	8.99191	2.01128	0.00391501	zinc finger CCCH domain-containing protein 20	GO:0003677 GO:0003700 GO:0005886 GO:0006355 GO:0006979 GO:0046872
LOC21388968	27.4857	7.22637	1.99635	0.00627035	SNF1-related protein kinase regulatory subunit gamma-1	GO:0003824 GO:0005524 GO:0005975 GO:0006633 GO:0009505 GO:0019887 GO:0042128
LOC21388972	8.48083	1.96456	2.15672	0.0404185	F-box protein At5g50450	GO:0005634 GO:0016567
LOC21389021	9.87102	81.214	-3.19214	1.02197e-05	phospholipase A2-alpha	GO:0004623 GO:0005509 GO:0005576 GO:0005634 GO:0005773 GO:0005794 GO:0006644 GO:0016042 GO:0031410 GO:0050482 GO:0102567 GO:0102568
LOC21389036	32.1913	86.2147	-1.36682	0.0329859	biotin carboxyl carrier protein of acetyl-CoA carboxylase chloroplastic	GO:0003989 GO:0006633 GO:0009317 GO:0009507 GO:0009536 GO:0009570 GO:0009941
LOC21389056	2.15948	0.104488	4.59484	0.0185129	glucan endo-1 3-beta-glucosidase	GO:0004553 GO:0005975 GO:0006952 GO:0009607 GO:0030247 GO:0042973 GO:0046658
LOC21389058	3.11545	0	Inf	0.000908344	glucan endo-1 3-beta-glucosidase	GO:0004553 GO:0005975 GO:0006952 GO:0009607 GO:0030247 GO:0042973 GO:0046658
LOC21389126	6.9234	22.0956	-1.71731	0.049647	glycerophosphodiester phosphodiesterase GDPD1 chloroplastic	GO:0000287 GO:0006071 GO:0008889 GO:0009507 GO:0009536 GO:0030643 GO:0046475
LOC21389278	0.16387	3.51518	-4.5053	0.00292919	UPF0481 protein At3g47200	GO:0005886 GO:0016021
LOC21389314	0	1.24993	#NAME?	0.020019	18.1 kDa class I heat shock protein	GO:0005737 GO:0009408 GO:0009644 GO:0010286 GO:0042542
LOC21389365	0.236755	2.40861	-3.2097	0.0366165	scarecrow-like protein 32	GO:0003700 GO:0005634 GO:0006351 GO:0006355 GO:0043565
LOC21389368	28.9693	9.49088	1.53871	0.0465418	uncharacterized LOC21389368
LOC21389401	4.38972	45.593	-3.22788	0.000279754	zinc finger Ran-binding domain-containing protein 2
LOC21389419	35.7193	13.1547	1.4657	0.02229	alkaline/neutral invertase A mitochondrial	GO:0004575 GO:0005739 GO:0005975 GO:0007623 GO:0010029 GO:0033926 GO:0048510
LOC21389501	14.7052	1.93572	3.15609	0.000443639	NAC domain-containing protein 72	GO:0003677 GO:0005634 GO:0006351 GO:0006355
LOC21389504	0.468472	3.57284	-2.86118	0.00976478	nitrate regulatory gene2 protein
LOC21389527	2.19814	13.7624	-2.58377	0.0368356	non-specific lipid-transfer protein 1	GO:0006869 GO:0008289
LOC21389545	10.5114	2.34169	2.08294	0.0194137	probable metal-nicotianamine transporter YSL7	GO:0005886 GO:0016021 GO:0022857
LOC21389558	27.0466	8.52977	1.68879	0.0092867	ABC transporter A family member 2	GO:0005215 GO:0005524 GO:0006869 GO:0016021 GO:0042626 GO:0043231
LOC21389560	32.8226	9.0737	1.90436	0.00355535	ABC transporter A family member 7	GO:0005215 GO:0005524 GO:0005886 GO:0006869 GO:0009506 GO:0016021 GO:0042626 GO:0043231
LOC21389574	0.452547	0	Inf	0.0474631	G-type lectin S-receptor-like serine/threonine-protein kinase At4g27290
LOC21389580	21.4649	5.04824	2.11046	0.00203567	uncharacterized LOC21389580
LOC21389601	4.00426	11.9192	-1.69065	0.0210906	trihelix transcription factor GTL2	GO:0001158 GO:0003700 GO:0005516 GO:0005634 GO:0006351 GO:0006355 GO:0045893
LOC21389679	4.45089	0.460119	3.32075	0.00312249	putative E3 ubiquitin-protein ligase LIN	GO:0004842 GO:0009877
LOC21389708	9.63342	2.92863	1.73437	0.0257355	disease resistance protein RPM1
LOC21389727	59.2954	14.0907	2.11624	0.00121982	protein DETOXIFICATION 40	GO:0005773 GO:0005774 GO:0006855 GO:0015238 GO:0015297 GO:0016021
LOC21389742	1.01912	0.0506189	4.65255	0.0163747	putative receptor-like protein kinase At4g00960
LOC21389746	1.57145	0.062175	4.30205	0.0160926	cysteine-rich receptor-like protein kinase 26
LOC21389771	16.3217	2.52196	2.75412	0.000535106	alpha-amylase	GO:0004556 GO:0005509 GO:0005975 GO:0103025
LOC21389777	8.75157	2.04062	2.18176	0.0159476	abscisic acid 8'-hydroxylase 4	GO:0005506 GO:0007275 GO:0010268 GO:0010295 GO:0016021 GO:0016125 GO:0016132 GO:0020037 GO:0046345
LOC21389806	36.0636	7.9187	2.26224	0.00222804	secretory carrier-associated membrane protein 3	GO:0005769 GO:0005886 GO:0015031 GO:0016021 GO:0030658
LOC21389807	23.3624	6.43624	1.84857	0.031881	keratin type I cytoskeletal 9
LOC21389854	82.0851	25.1347	1.73702	0.00717073	probable E3 ubiquitin-protein ligase RHY1A	GO:0043161 GO:0046872 GO:0061630
LOC21389898	15.9398	4.32653	1.95615	0.0291942	uncharacterized LOC21389898
LOC21389959	1.374	6.20864	-2.114	0.017278	PH RCC1 and FYVE domains-containing protein 1	GO:0017112 GO:0035091 GO:0046872 GO:0070300
LOC21390088	12.1428	39.3612	-1.69241	0.0185063	protein SRC2	GO:0000326 GO:0005783 GO:0005789 GO:0005886 GO:0006623 GO:0016021 GO:0032586
LOC21390109	1.29393	0.043694	4.88702	0.0377251	uncharacterized LOC21390109	GO:0016021
LOC21390181	1.73264	0.072347	4.78748	0.0121364	geraniol 8-hydroxylase	GO:0005506 GO:0005789 GO:0016021 GO:0016099 GO:0016709 GO:0020037 GO:0102811
LOC21390233	29.8628	6.36995	2.30875	0.00314869	calcineurin B-like protein 7	GO:0005509 GO:0005886
LOC21390238	2.00013	0.130658	4.06759	0.0266131	GDSL esterase/lipase At4g10955	GO:0016042 GO:0016787
LOC21390242	48.2258	18.5816	1.32738	0.0439107	uncharacterized LOC21390242	GO:0003677 GO:0005634 GO:0006351 GO:0006355 GO:0008270 GO:0009908 GO:0009909 GO:0048577
LOC21390272	0.369704	0	Inf	0.00746458	uncharacterized LOC21390272	GO:0005507 GO:0009809 GO:0010023 GO:0016722 GO:0046274 GO:0046688 GO:0048046 GO:0052716
LOC21390297	22.7572	2.64453	2.98013	0.00221075	uncharacterized LOC21390297	GO:0005737 GO:0030001 GO:0046914 GO:0046916
LOC21390299	4.4877	12.3499	-1.49554	0.042734	subtilisin-like protease SBT5.3	GO:0004252 GO:0005576 GO:0005618 GO:0009733 GO:0010102
LOC21390342	2.79788	11.0663	-1.97643	0.0174611	ankyrin repeat PH and SEC7 domain containing protein secG
LOC21390361	18.4468	3.31165	2.4522	0.00931667	abscisic acid receptor PYL4	GO:0004864 GO:0004872 GO:0005634 GO:0005737 GO:0005886 GO:0009738 GO:0010427 GO:0042803
LOC21390377	7.78217	35.7463	-2.13383	0.00168018	cytochrome P450 77A3	GO:0005506 GO:0010143 GO:0016020 GO:0016709 GO:0020037 GO:0044550 GO:0052722
LOC21390405	1.16881	38.8617	-5.10848	2.74407e-10	probable pectinesterase 53	GO:0005576 GO:0005618 GO:0005737 GO:0030599 GO:0042545 GO:0045330 GO:0045490
LOC21390411	4.86989	1.11906	2.14086	0.0238352	receptor-like protein kinase HSL1
LOC21390474	0.0446563	1.45924	-4.52237	0.00971498	glutamate receptor 3.6	GO:0004970 GO:0005262 GO:0005622 GO:0005886 GO:0006816 GO:0007267 GO:0008066 GO:0009611 GO:0009864 GO:0016021 GO:0019722 GO:0071230
LOC21390513	5.42423	0.478942	3.57706	0.00971646	homeobox-leucine zipper protein HAT22	GO:0003700 GO:0005634 GO:0006351 GO:0009414 GO:0009735 GO:0009737 GO:0009738 GO:0043565
LOC21390554	83.8081	29.9865	1.42011	0.0276981	aspartyl protease family protein At5g10770	GO:0004190 GO:0005886 GO:0006508 GO:0030163 GO:0031225
LOC21390605	11.7913	32.1711	-1.4227	0.0484756	RING-H2 finger protein ATL2	GO:0006952 GO:0010200 GO:0016021 GO:0043161 GO:0046872 GO:0061630
LOC21390614	1.18364	10.295	-3.37472	0.010639	uncharacterized LOC21390614	GO:0000932 GO:0009737 GO:0010162 GO:0010494 GO:0046872
LOC21390621	29.738	5.43764	2.46125	0.00966952	late embryogenis abundant protein 41	GO:0005739 GO:0009409 GO:0009414 GO:0009631 GO:0009737
LOC21390635	7.05649	21.0264	-1.58416	0.0140445	kinesin-like protein KIN-4A	GO:0003777 GO:0005524 GO:0005737 GO:0007018 GO:0008017 GO:0055028 GO:0071555
LOC21390678	5.55581	0.431974	3.37244	0.00372523	importin subunit alpha-4	GO:0005643 GO:0005654 GO:0005829 GO:0006607 GO:0008139 GO:0008565
LOC21390687	5.85026	20.5075	-1.7773	0.0265003	F-box/kelch-repeat protein At3g06240
LOC21390711	1.6751	15.1449	-3.82723	0.00583288	proline-rich receptor-like protein kinase PERK2
LOC21390737	0.180373	3.32358	-4.26195	0.000301257	protein FANTASTIC FOUR 3
LOC21390756	167.551	62.8444	1.50535	0.0217698	stem-specific protein TSJT1
LOC21390795	3.1557	0.0465686	4.51618	0.00274561	NAC domain-containing protein 21/22	GO:0003677 GO:0003700 GO:0005634 GO:0006351 GO:0009734 GO:0010072 GO:0048527
LOC21390852	1.64163	11.0037	-2.70793	0.020015	uncharacterized LOC21390852
LOC21390896	3.69005	13.6172	-1.74123	0.0273641	uncharacterized LOC21390896	GO:0004843 GO:0032496 GO:0070536 GO:0071108
LOC21390910	729.565	57.04	3.72604	8.22167e-06	kiwellin	GO:0005576
LOC21390941	60.6378	159.311	-1.38081	0.0437341	porphobilinogen deaminase chloroplastic	GO:0004418 GO:0006782 GO:0009507 GO:0015995 GO:0018160
LOC21390946	5.32772	1.67965	1.81986	0.0363376	beta-glucosidase 3	GO:0005778 GO:0005975 GO:0006144 GO:0008422 GO:0016021 GO:0019628 GO:0033971 GO:1901657
LOC21390958	0.694153	4.57108	-2.72614	0.00957604	LRR receptor-like serine/threonine-protein kinase RPK2
LOC21390984	14.5963	3.4628	1.98757	0.0112328	potassium transporter 1	GO:0005886 GO:0015079 GO:0016021
LOC21390990	5.78766	19.6058	-1.85085	0.0125343	probable protein phosphatase 2C 25	GO:0004722 GO:0005634 GO:0009536 GO:0009611 GO:0009620 GO:0009738 GO:0046872 GO:0050832
LOC21390992	126.612	1.87224	6.20068	7.13501e-14	asparagine synthetase [glutamine-hydrolyzing]	GO:0004066 GO:0005524 GO:0006541 GO:0070981
LOC21390995	0.813035	3.68484	-2.06373	0.024839	uncharacterized LOC21390995	GO:0004402 GO:0005634 GO:0006351 GO:0006355 GO:0009506 GO:0010385 GO:0042393 GO:0043971 GO:0043972 GO:0044030 GO:0044154 GO:0046872 GO:0080188
LOC21390996	13.82	94.847	-2.79933	3.11982e-05	gibberellin 2-beta-dioxygenase 8	GO:0009685 GO:0009686 GO:0046872 GO:0052635
LOC21391022	2.05294	0.0693832	5.02452	0.00229974	probable WRKY transcription factor 72	GO:0003700 GO:0005634 GO:0006351 GO:0006952 GO:0043565
LOC21391047	124.6	39.6403	1.68457	0.00911085	aquaporin PIP2-7	GO:0005886 GO:0015250 GO:0016021
LOC21391075	21.6732	3.69158	2.63785	0.0006913	probable 2-oxoglutarate-dependent dioxygenase At5g05600	GO:0005829 GO:0009813 GO:0046872 GO:0051213 GO:0080167 GO:0097237 GO:0120091 GO:2000022
LOC21391099	7.76123	0.968643	2.95588	0.00669269	AT-hook motif nuclear-localized protein 28	GO:0003680 GO:0003700 GO:0005634 GO:0006351
LOC21391104	4.17744	19.6768	-2.22788	0.00706819	aspartyl protease AED3	GO:0000166 GO:0004190 GO:0005618 GO:0006508 GO:0009505 GO:0009627 GO:0030163 GO:0043067 GO:0048046
LOC21391113	1.87382	6.26823	-1.602	0.0415067	uncharacterized LOC21391113
LOC21391131	6.46363	0.863553	2.89573	0.00166023	putative beta-D-xylosidase	GO:0005578 GO:0005975 GO:0009505 GO:0010214 GO:0046556 GO:0048046
LOC21391146	2.08494	12.7375	-2.51868	0.0434555	extensin
LOC21391147	5.83054	19.3394	-1.75287	0.0215237	tubulin alpha chain	GO:0003924 GO:0005200 GO:0005525 GO:0005737 GO:0005874 GO:0007017
LOC21391157	421.794	28.7535	3.87157	4.64779e-06	probable xyloglucan endotransglucosylase/hydrolase protein 6	GO:0004553 GO:0005618 GO:0009414 GO:0010411 GO:0016762 GO:0042546 GO:0048046 GO:0071555
LOC21391172	5.22265	14.9064	-1.54284	0.0255625	sucrose synthase 5	GO:0005576 GO:0005618 GO:0005985 GO:0016157 GO:0080165
LOC21391175	0.690567	6.46865	-2.91416	0.0141804	uncharacterized LOC21391175
LOC21391224	14.9966	4.66012	1.71958	0.0255849	protein ABIL2	GO:0005737 GO:0010090 GO:0015630 GO:0048364
LOC21391232	97.7459	12.3191	3.05328	1.51232e-05	cellulose synthase-like protein G3	GO:0000139 GO:0005794 GO:0005886 GO:0009833 GO:0016021 GO:0016759 GO:0016760 GO:0030244 GO:0071555
LOC21391267	25.4433	1.55699	3.94403	4.9782e-06	probable xyloglucan endotransglucosylase/hydrolase protein 30	GO:0004553 GO:0005618 GO:0010411 GO:0016762 GO:0042546 GO:0048046 GO:0071555
LOC21391337	26.7708	70.0227	-1.37096	0.0332009	serine carboxypeptidase-like 40	GO:0004185 GO:0005576 GO:0051603
LOC21391354	25.8843	7.60149	1.78017	0.0138909	uncharacterized LOC21391354
LOC21391370	0.719423	0.0480863	4.48263	0.0105061	linoleate 13S-lipoxygenase 2-1 chloroplastic	GO:0009534 GO:0009570 GO:0010597 GO:0016165 GO:0031408 GO:0046872
LOC21391372	303.025	60.3795	2.3425	0.0166633	linoleate 13S-lipoxygenase 2-1 chloroplastic	GO:0009534 GO:0009570 GO:0010597 GO:0016165 GO:0031408 GO:0046872
LOC21391373	153.291	56.3052	1.42491	0.0260311	non-symbiotic hemoglobin 2	GO:0006631 GO:0019432 GO:0019825 GO:0020037 GO:0046872
LOC21391382	7.46767	0.74953	3.20252	0.00448135	putative glycine-rich cell wall structural protein 1
LOC21391399	21.1336	5.19781	2.11467	0.00747212	metacaspase-1	GO:0004197 GO:0006952 GO:0043068
LOC21391502	113.841	13.5861	3.06843	7.56007e-06	IAA-amino acid hydrolase ILR1-like 5	GO:0005788 GO:0008152 GO:0010112 GO:0010178 GO:0046872
LOC21391507	14.3566	0.156937	6.60218	7.7084e-08	1-aminocyclopropane-1-carboxylate oxidase homolog 1	GO:0016491 GO:0046872
LOC21391551	7.50638	1.20914	2.65473	0.0245371	tropinone reductase-like 2	GO:0016491
LOC21391562	35.8388	179.407	-2.30775	0.000626662	GDSL esterase/lipase At3g48460	GO:0005576 GO:0006631 GO:0008126 GO:0016042
LOC21391660	0.0242434	0.624074	-4.87785	0.0387887	uncharacterized LOC21391660	GO:0016021 GO:0070062
LOC21391694	2.52024	0.222293	3.93432	0.0217048	probable WRKY transcription factor 51	GO:0003700 GO:0005634 GO:0006351 GO:0009867 GO:0042742 GO:0043565 GO:0050832
LOC21391720	1.19838	0.0629539	4.30205	0.0329516	F-box/kelch-repeat protein SKIP6	GO:0016567
LOC21391745	0.615378	6.37534	-3.52237	0.0282404	SKP1-like protein 1	GO:0000226 GO:0005634 GO:0005819 GO:0005829 GO:0005886 GO:0006511 GO:0007059 GO:0007275 GO:0009524 GO:0009734 GO:0009873 GO:0016032 GO:0016567 GO:0045910 GO:0046686
LOC21391760	10.1987	27.0587	-1.44632	0.0320841	protein ALTERED XYLOGLUCAN 4-like	GO:0005794 GO:0010411 GO:0016021 GO:0016413
LOC21391769	15.3386	2.51383	2.56127	0.00561669	WAT1-related protein At5g40240	GO:0005886 GO:0016021 GO:0022857
LOC21391784	103.223	37.1171	1.46347	0.0241054	UDP-glycosyltransferase 90A1	GO:0008152 GO:0043231 GO:0080043 GO:0080044
LOC21391796	100.167	29.6477	1.77696	0.00700049	formate dehydrogenase mitochondrial	GO:0005739 GO:0008863 GO:0016616 GO:0051287
LOC21391827	6.28991	0.647584	3.31641	0.00463023	transcription factor MYB16	GO:0000902 GO:0000981 GO:0001135 GO:0003700 GO:0005634 GO:0006351 GO:0006357 GO:0009651 GO:0009723 GO:0009733 GO:0009739 GO:0009751 GO:0009753 GO:0030154 GO:0035017 GO:0043565 GO:0044212 GO:0046686 GO:1901957
LOC21391832	72.2789	15.868	2.1747	0.00287053	CASP-like protein 1D1	GO:0005886 GO:0016021 GO:0051536
LOC21391879	7.57509	0.517189	3.8546	0.0125285	uncharacterized LOC21391879
LOC21391881	14.1214	1.49686	3.33345	0.000188166	heparanase-like protein 3	GO:0004566 GO:0005576 GO:0005765 GO:0009505
LOC21391884	9.35543	1.62672	2.41168	0.00247177	topless-related protein 1	GO:0005634 GO:0005829 GO:0006351 GO:0006355 GO:0010072
LOC21391895	10.975	58.9725	-2.42349	0.00308722	uncharacterized LOC21391895
LOC21391903	23.3412	8.77452	1.47751	0.0419749	MADS-box protein JOINTLESS	GO:0000900 GO:0000977 GO:0003700 GO:0005634 GO:0006351 GO:0009266 GO:0009910 GO:0030154 GO:0043565 GO:0045892 GO:0045944 GO:0046983 GO:0048438
LOC21391930	175.112	14.554	3.58328	1.13673e-06	S-adenosylmethionine decarboxylase proenzyme	GO:0004014 GO:0006557 GO:0006597 GO:0008295
LOC21392034	7.56468	1.70568	2.11315	0.0172711	protein NPGR2	GO:0005516 GO:0005886
LOC21392066	24.0147	7.56114	1.68289	0.0195542	GEM-like protein 5	GO:0009793 GO:0009845 GO:0010029 GO:0098755
LOC21392076	43.467	12.5079	1.80307	0.0188265	CASP-like protein 1F2	GO:0005886 GO:0016021 GO:0051536
LOC21392083	16.1622	3.54772	2.2391	0.0100627	E3 ubiquitin-protein ligase SGR9 amyloplastic	GO:0000209 GO:0004842 GO:0009501 GO:0009630 GO:0042787 GO:0043161 GO:0046872 GO:0061630
LOC21392096	6.83035	0.33978	4.22805	0.00010784	carotenoid 9 10(9' 10')-cleavage dioxygenase 1	GO:0005737 GO:0016702 GO:0046872
LOC21392145	889.553	265.096	1.68467	0.0119893	protein SRC1
LOC21392218	0.277756	14.5559	-5.83579	1.34967e-06	peroxidase 19	GO:0004601 GO:0005576 GO:0006979 GO:0009505 GO:0009506 GO:0009664 GO:0020037 GO:0042744 GO:0046872
LOC21392222	1.53366	15.0747	-3.11157	0.00163779	GDSL esterase/lipase At5g45950	GO:0005576 GO:0016042 GO:0016788
LOC21392224	22.4738	5.20715	2.09479	0.00783821	ethylene-responsive transcription factor RAP2-1	GO:0003677 GO:0003700 GO:0005634 GO:0006351 GO:0009409 GO:0009414 GO:0009873 GO:0045893
LOC21392253	1.53205	0	Inf	0.0050549	uncharacterized LOC21392253
LOC21392290	4.00765	0.404857	3.30205	0.0440364	germin-like protein subfamily T member 2	GO:0005618 GO:0030145 GO:0045735 GO:0048046
LOC21392300	3.60868	0.305816	3.42196	0.00647655	AAA-ATPase At3g28580	GO:0000304 GO:0005524 GO:0005783 GO:0009737 GO:0016021 GO:0016887
LOC21392365	8.11381	1.43798	2.47936	0.0398831	uncharacterized LOC21392365
LOC21392372	14.6444	4.22011	1.84814	0.0167858	U-box domain-containing protein 5	GO:0004842
LOC21392376	0.395571	8.52344	-4.46466	1.86322e-05	zinc-finger homeodomain protein 5	GO:0003677 GO:0005634 GO:0006351 GO:0006355 GO:0042803 GO:0046872
LOC21392431	1.27013	0.0765892	4.0956	0.0251314	putative indole-3-acetic acid-amido synthetase GH3.9	GO:0009941 GO:0016874
LOC21392512	3.65229	28.7036	-2.8231	0.000105573	uncharacterized LOC21392512	GO:0015174 GO:0034488 GO:0071627
LOC21392581	11.7897	0.858818	4.15945	3.22559e-07	leucine-rich repeat extensin-like protein 3
LOC21392619	24.9687	91.9182	-1.86875	0.00396519	cyclin-D3-3	GO:0005634 GO:0007049 GO:0010444 GO:0048316 GO:0051301
LOC21392659	0.573969	12.7413	-4.01987	0.000181677	probable pectinesterase 8	GO:0005576 GO:0005618 GO:0030599 GO:0042545 GO:0045330 GO:0045490
LOC21392735	25.0391	2.44195	3.37344	3.66403e-05	BTB/POZ and TAZ domain-containing protein 4	GO:0003712 GO:0004402 GO:0005516 GO:0005634 GO:0005737 GO:0005774 GO:0006355 GO:0008270 GO:0009611 GO:0009651 GO:0009733 GO:0009739 GO:0009751 GO:0009753 GO:0019005 GO:0030162 GO:0031625 GO:0042542 GO:0042787 GO:0043161
LOC21392741	1.08806	0.0240601	5.53472	0.0108864	probable indole-3-acetic acid-amido synthetase GH3.1	GO:0009733 GO:0016874
LOC21392751	17.4895	60.9135	-1.75075	0.0117647	lysine-rich arabinogalactan protein 18
LOC21392755	14.8406	4.67875	1.66438	0.0462455	probable protein phosphatase 2C 63	GO:0004722 GO:0046872
LOC21392770	0	1.2311	#NAME?	0.0126324	probable WRKY transcription factor 49	GO:0003700 GO:0005634 GO:0006351 GO:0043565
LOC21392788	4.79771	23.3849	-2.28458	0.00288594	aspartic proteinase PCS1	GO:0004190 GO:0005783 GO:0008233 GO:0012501 GO:0030163
LOC21392809	19.9306	1.26046	4.03179	6.80344e-06	mitoferrin	GO:0005381 GO:0005739 GO:0005743 GO:0006839 GO:0016021 GO:0048250 GO:0055072
LOC21392837	0.512006	0	Inf	0.0474631	probable inactive receptor kinase At2g26730
LOC21392868	9.77078	28.6776	-1.53649	0.017001	subtilisin-like protease SBT1.9	GO:0004252 GO:0005576 GO:0006508
LOC21392875	8.35617	23.2924	-1.53094	0.0351294	uncharacterized LOC21392875	GO:0004806 GO:0016042 GO:0046872
LOC21392892	43.1173	11.6074	1.87662	0.00392304	cytochrome P450 71A1	GO:0005506 GO:0005789 GO:0009813 GO:0016021 GO:0016711 GO:0020037
LOC21392902	2.74652	0.280241	3.24316	0.0239497	transcription factor WER	GO:0000981 GO:0001135 GO:0003700 GO:0005634 GO:0006351 GO:0006357 GO:0007275 GO:0008285 GO:0009416 GO:0010224 GO:0030154 GO:0043565 GO:0044212 GO:0045893 GO:0048640 GO:0051555 GO:1900386
LOC21392905	7.46883	1.3207	2.42265	0.0249946	transcription factor MYB30	GO:0003677 GO:0005634 GO:0006351 GO:0006355
LOC21393003	46.4131	14.4048	1.7531	0.00667937	proline dehydrogenase 2 mitochondrial	GO:0004657 GO:0005739 GO:0006562 GO:0006970 GO:0009414 GO:0010133 GO:0071949
LOC21393029	1.91578	7.39491	-2.10025	0.048315	uncharacterized LOC21393029
LOC21393043	0.580418	0.0170197	5.15005	0.0237021	stachyose synthase	GO:0005737 GO:0009312 GO:0033532 GO:0047268
LOC21393078	163.432	57.7351	1.50762	0.0203288	universal stress protein PHOS34	GO:0002238 GO:0005524 GO:0006950 GO:0009507
LOC21393114	1.78571	0	Inf	0.0160206	ethylene-responsive transcription factor 15	GO:0003677 GO:0003700 GO:0005634 GO:0006351 GO:0006952 GO:0009507 GO:0009873 GO:0010200
LOC21393154	28.3787	142.53	-2.34088	0.00042565	GDSL esterase/lipase At2g04570	GO:0005576 GO:0016042 GO:0016788
LOC21393155	16.678	50.4202	-1.58712	0.0189665	GDSL esterase/lipase At2g04570	GO:0005576 GO:0016042 GO:0016788
LOC21393193	12.5361	1.21083	3.49056	7.99539e-05	plasma membrane-associated cation-binding protein 1	GO:0005507 GO:0005509 GO:0005516 GO:0005546 GO:0005547 GO:0005773 GO:0005881 GO:0005886 GO:0006499 GO:0008017 GO:0009409 GO:0009414 GO:0009506 GO:0009507 GO:0009735 GO:0010350 GO:0031115 GO:0031117 GO:0035865 GO:0042742 GO:0043325 GO:0043622 GO:0043657 GO:0046658 GO:0051511 GO:0051592 GO:0071219 GO:0071280 GO:0071281 GO:0071286 GO:0071325 GO:0071472 GO:0072709 GO:0075733 GO:0080025 GO:0090332
LOC21393286	5.99178	18.8999	-1.63896	0.030688	protein ASPARTIC PROTEASE IN GUARD CELL 1	GO:0003677 GO:0004190 GO:0005783 GO:0009414 GO:0009627 GO:0009737 GO:0030163 GO:0070001
LOC21393300	4.11359	60.6867	-3.88976	5.79892e-08	fatty alcohol:caffeoyl-CoA acyltransferase	GO:0010345 GO:0050734 GO:0052325 GO:0102406
LOC21393313	25.7273	7.90003	1.74048	0.0108619	lipase-like PAD4	GO:0001666 GO:0002213 GO:0005634 GO:0005737 GO:0009617 GO:0009625 GO:0009626 GO:0009627 GO:0009751 GO:0009816 GO:0009862 GO:0009873 GO:0010105 GO:0010150 GO:0010225 GO:0010310 GO:0010618 GO:0010942 GO:0016042 GO:0016298 GO:0016740 GO:0031348 GO:0051707 GO:0071327 GO:0080142 GO:0080151 GO:1900367 GO:1900426 GO:1901183 GO:2000022 GO:2000031
LOC21393314	4.24831	0.0384209	5.53472	0.000360908	amino-acid permease BAT1 homolog	GO:0005313 GO:0005739 GO:0005887 GO:0015180 GO:0015181 GO:0015185 GO:0015189 GO:0015297 GO:0015812 GO:0031966
LOC21393334	1.85071	5.64494	-1.59854	0.0480008	heavy metal-associated isoprenylated plant protein 32	GO:0005618 GO:0005737 GO:0030001 GO:0046914 GO:0046916
LOC21393353	5.45461	0.179437	4.41309	0.00382757	endo-1 3;1 4-beta-D-glucanase	GO:0005576 GO:0016787
LOC21393354	294.761	111.796	1.42717	0.0357633	endo-1 3;1 4-beta-D-glucanase	GO:0005576 GO:0016787
LOC21393422	1.29463	0	4.88702	0.0377251	agamous-like MADS-box protein AGL1	GO:0000977 GO:0003700 GO:0005634 GO:0006351 GO:0009908 GO:0040008 GO:0045944 GO:0046983
LOC21393440	12.9712	32.6486	-1.39465	0.0444221	11-beta-hydroxysteroid dehydrogenase 1B	GO:0005811 GO:0006694 GO:0016021 GO:0070524
LOC21393448	3.52122	0.151339	4.27291	0.00585035	omega-hydroxypalmitate O-feruloyl transferase	GO:0010345 GO:0050734 GO:0052325 GO:0102406
LOC21393462	50.7375	14.1056	1.85108	0.00844179	callose synthase 2	GO:0000148 GO:0003843 GO:0005886 GO:0006075 GO:0008360 GO:0016021 GO:0071555
LOC21393490	71.2277	23.3002	1.65334	0.0103154	deoxymugineic acid synthase 1-B	GO:0005829 GO:0016491
LOC21393552	2.65389	0.128289	4.69437	0.00287418	pumilio homolog 12	GO:0003723 GO:0005634 GO:0005737 GO:0006417
LOC21393569	0	4.46989	#NAME?	0.00160014	uncharacterized LOC21393569
LOC21393582	19.4511	5.27104	1.93501	0.00811414	CBL-interacting serine/threonine-protein kinase 4	GO:0004674 GO:0005524 GO:0005634 GO:0005737 GO:0006468 GO:0035556
LOC21393606	23.1696	0.0424996	8.24222	1.13993e-11	probable aminotransferase TAT2	GO:0004838 GO:0005829 GO:0006520 GO:0006559 GO:0006572 GO:0009058 GO:0030170 GO:0080130
LOC21393642	14.2876	3.80657	1.93691	0.0141129	F-box/LRR-repeat MAX2 homolog A
LOC21393655	44.9104	16.4498	1.38154	0.0308099	phospholipase A1-IIdelta	GO:0005737 GO:0008970 GO:0009507 GO:0009650 GO:0016042 GO:0071493
LOC21393656	2029.74	11.555	7.4819	0.000226039	phospholipase A1-IIdelta	GO:0005737 GO:0008970 GO:0009507 GO:0009650 GO:0016042 GO:0071493
LOC21393661	53.8594	1.41018	5.30976	2.57783e-10	peroxidase P7	GO:0004601 GO:0005618 GO:0005794 GO:0005829 GO:0006979 GO:0009809 GO:0010089 GO:0020037 GO:0042744 GO:0046872 GO:0048046 GO:1901430
LOC21393668	5.59849	32.4619	-2.50585	0.00265564	uncharacterized LOC21393668
LOC21393677	13.2822	174.208	-3.73123	2.36536e-06	cucumisin	GO:0004252 GO:0005576
LOC21393685	13.2327	4.30687	1.63664	0.0342485	protein DA1-related 2	GO:0010088 GO:0043130 GO:0046872 GO:0048364
LOC21393712	72.2263	182.095	-1.32043	0.047495	soluble inorganic pyrophosphatase 6 chloroplastic	GO:0000287 GO:0004427 GO:0006796 GO:0009507 GO:0009536 GO:0009570 GO:0009579 GO:0009651 GO:0009941 GO:0042742 GO:0046686
LOC21393730	3.75643	0.2462	3.98013	0.00635382	proline-rich protein 36
LOC21393739	89.1756	7.68463	3.53267	2.1421e-05	uncharacterized LOC21393739
LOC21393770	16.1346	3.56087	2.17788	0.00262381	AAA-ATPase ASD mitochondrial	GO:0005524 GO:0005739 GO:0005783 GO:0009409 GO:0009414 GO:0009651 GO:0009737 GO:0010154 GO:0010431 GO:0016021 GO:0016887 GO:0031966
LOC21393797	1.8836	9.04267	-2.25017	0.0423681	probable galacturonosyltransferase-like 10	GO:0000139 GO:0000271 GO:0005794 GO:0006979 GO:0016021 GO:0016757 GO:0045489 GO:0047262 GO:0071555
LOC21393833	28.5755	4.32435	2.73501	0.000761803	trans-resveratrol di-O-methyltransferase	GO:0008171 GO:0008757 GO:0019438 GO:0046983 GO:0102303
LOC21393845	13.2444	1.0459	3.72608	0.00388697	CASP-like protein 4A4	GO:0005886 GO:0016021
LOC21393865	2.96271	0.157443	4.24691	0.0103267	(S)-N-methylcoclaurine 3'-hydroxylase isozyme 1	GO:0005506 GO:0005789 GO:0016021 GO:0020037 GO:0031090 GO:0050593
LOC21393874	28.2387	9.65119	1.52823	0.0479874	CASP-like protein 2B1	GO:0005886 GO:0016021 GO:0051536
LOC21393876	49.3884	14.3422	1.8938	0.0316929	stress-associated endoplasmic reticulum protein 2	GO:0005783 GO:0005789 GO:0006486 GO:0015031 GO:0016021 GO:0030968
LOC21393902	29.3362	7.27632	2.03324	0.0276351	nuclear transcription factor Y subunit B-2	GO:0003700 GO:0003712 GO:0005634 GO:0006351 GO:0043565 GO:0046982 GO:0048574
LOC21393914	38.8172	4.00211	3.21279	4.0073e-06	cellulose synthase-like protein E6	GO:0000139 GO:0005794 GO:0005886 GO:0009833 GO:0016021 GO:0016759 GO:0016760 GO:0030244 GO:0071555
LOC21393916	104.592	41.9304	1.29159	0.0431112	probable purine permease 10	GO:0005345 GO:0006863 GO:0009624 GO:0016020 GO:0016021
LOC21393921	5.08141	0.20086	4.72608	0.000700816	probable WRKY transcription factor 28	GO:0003700 GO:0005634 GO:0006351 GO:0043565
LOC21393954	7.81623	22.3448	-1.43685	0.0440703	transcription factor RF2b	GO:0003677 GO:0003700 GO:0005634 GO:0006351
LOC21393962	12.5293	43.8341	-1.79552	0.00999231	expansin-A4
LOC21393969	11.1303	3.7693	1.6221	0.0285919	probable serine/threonine-protein kinase WNK4	GO:0004672 GO:0004674 GO:0005524 GO:0005634 GO:0005737 GO:0005829 GO:0006468 GO:0035556 GO:0046777
LOC21393972	0.254899	4.32749	-3.58059	0.00984416	protein GRAVITROPIC IN THE LIGHT 1	GO:0009639 GO:0009959
LOC21393985	70.2509	25.1614	1.50353	0.0237582	aquaporin TIP4-1	GO:0005887 GO:0009705 GO:0015250 GO:0034220 GO:0042807
LOC21394017	4.4582	0.571386	2.92499	0.0492034	lachrymatory-factor synthase
LOC21394028	21.5462	5.81467	1.94096	0.0107924	receptor-like cytoplasmic kinase 176	GO:0004675 GO:0005524 GO:0005886 GO:0006468 GO:0007166 GO:0045087
LOC21394049	0.514239	0	Inf	0.0382556	cytochrome P450 94B3	GO:0005506 GO:0009611 GO:0009694 GO:0016021 GO:0016705 GO:0020037 GO:0052694
LOC21394057	0.391891	5.31799	-3.80995	0.000272925	uncharacterized LOC21394057
LOC21394127	11.673	1.08887	3.33292	0.000651681	transcription factor MYB59	GO:0000981 GO:0001135 GO:0003700 GO:0005634 GO:0006351 GO:0006355 GO:0006357 GO:0009751 GO:0030154 GO:0043565 GO:0044212
LOC21394141	1.54945	22.7341	-3.86228	1.63988e-06	exocyst complex component EXO70H1	GO:0000145 GO:0002237 GO:0005634 GO:0005829 GO:0006887 GO:0006952 GO:0009617 GO:0009620 GO:0012505 GO:0016020 GO:0031982 GO:0045335 GO:1900426
LOC21394144	6.51857	24.6942	-1.94973	0.00698162	3-ketoacyl-CoA synthase 12	GO:0005783 GO:0006633 GO:0016020 GO:0102336 GO:0102337 GO:0102338 GO:0102756
LOC21394152	4.86011	19.3618	-2.069	0.00627977	uncharacterized LOC21394152
LOC21394156	2.58503	0.626853	1.9081	0.0443166	putative ABC transporter B family member 8	GO:0005524 GO:0016021 GO:0042626
LOC21394166	12.5997	1.02097	3.47412	0.00539521	E3 ubiquitin-protein ligase RNF181	GO:0000209 GO:0005737 GO:0016567 GO:0042787 GO:0043161 GO:0046872 GO:0061630
LOC21394169	3.38758	0.742111	2.40116	0.0209729	receptor-like protein kinase 5
LOC21394177	76.8751	29.4896	1.33184	0.0373385	uncharacterized LOC21394177
LOC21394208	2.40984	13.8269	-2.36632	0.00391161	uncharacterized LOC21394208
LOC21394211	5.47214	23.6617	-2.12993	0.00175725	uncharacterized LOC21394211
LOC21394220	37.4564	1.12882	4.53472	0.00149499	protein PELPK1
LOC21394264	9.54552	0.776357	3.66339	0.0039436	endogenous alpha-amylase/subtilisin inhibitor	GO:0002237 GO:0002238 GO:0004867 GO:0005739 GO:0009611 GO:0009624 GO:0009625 GO:0009651 GO:0009751 GO:0012501 GO:0015066 GO:0042542 GO:0042742
LOC21394317	17.1477	5.81353	1.55355	0.0311404	probable serine/threonine-protein kinase At1g01540
LOC21394344	14.3377	3.334	2.10779	0.00843544	heat shock factor protein HSF24	GO:0003700 GO:0005634 GO:0006351 GO:0043565
LOC21394380	100.527	38.4763	1.33208	0.0421173	uncharacterized protein At5g01610
LOC21394384	71.1372	29.2459	1.32585	0.0378833	epoxide hydrolase A	GO:0009636 GO:0018742 GO:0042803
LOC21394396	60.7138	16.3259	1.87821	0.0043226	sucrose synthase 2	GO:0005985 GO:0016157
LOC21394440	21.6813	72.7906	-1.73316	0.00769576	uncharacterized LOC21394440
LOC21394448	106.656	550.226	-2.42557	0.00546325	36.4 kDa proline-rich protein
LOC21394450	41.0182	16.0021	1.34815	0.0424306	phototropin-1	GO:0000155 GO:0003729 GO:0004672 GO:0004674 GO:0005524 GO:0005634 GO:0005737 GO:0005773 GO:0007623 GO:0009637 GO:0009638 GO:0009882 GO:0009898 GO:0009903 GO:0009904 GO:0009986 GO:0010119 GO:0010155 GO:0010181 GO:0010362 GO:0016301 GO:0018298 GO:0035556 GO:0042802 GO:0046777
LOC21394469	82.997	13.2342	2.5939	0.000103823	mitogen-activated protein kinase 3	GO:0004672 GO:0004707 GO:0005524 GO:0005634 GO:0005737 GO:0006468 GO:0006970 GO:0006979 GO:0009409 GO:0009414 GO:0009555 GO:0009611 GO:0009617 GO:0009626 GO:0009738 GO:0010120 GO:0010183 GO:0010200 GO:0010224 GO:0010229 GO:0010468 GO:0042742 GO:0048481 GO:0050826 GO:0050832 GO:0080136 GO:1901002
LOC21394475	4.92649	0.273445	3.8452	0.00941713	protein NRT1/ PTR FAMILY 2.7	GO:0005886 GO:0006857 GO:0009624 GO:0015112 GO:0015706 GO:0016021 GO:0042128 GO:0071472
LOC21394509	21.5195	6.24526	1.82297	0.0121115	taxadiene 5-alpha hydroxylase	GO:0004497 GO:0005506 GO:0016021 GO:0020037 GO:0042617 GO:0050604
LOC21394510	51.4225	164.339	-1.64187	0.0161606	uncharacterized LOC21394510
LOC21394536	0	1.79802	#NAME?	0.000943208	ABC transporter G family member 15	GO:0005524 GO:0005886 GO:0016021 GO:0042626 GO:0080167
LOC21394538	16.638	0.407073	5.42307	3.2874e-06	heat stress transcription factor B-3	GO:0003700 GO:0005634 GO:0005737 GO:0006351 GO:0043565 GO:0046686
LOC21394548	2.85593	0.718574	2.09334	0.0470927	uncharacterized LOC21394548	GO:0005737 GO:0006206 GO:0015949 GO:0045437
LOC21394551	11.2268	32.2892	-1.52063	0.0191413	receptor-like cytosolic serine/threonine-protein kinase RBK2
LOC21394558	17.8944	2.63378	2.78094	5.37276e-05	pyruvate phosphate dikinase chloroplastic	GO:0005524 GO:0006090 GO:0009507 GO:0015979 GO:0016301 GO:0046872 GO:0050242
LOC21394676	1.58657	17.4091	-3.4231	2.7208e-05	uncharacterized LOC21394676
LOC21394740	12.6465	38.7359	-1.54539	0.0175859	plastidial pyruvate kinase 2	GO:0000287 GO:0004743 GO:0005524 GO:0005739 GO:0006629 GO:0006633 GO:0009507 GO:0009570 GO:0010431 GO:0016301 GO:0030955 GO:0046686 GO:0048316
LOC21394805	40.3132	10.0769	2.00973	0.00205103	vacuolar-sorting receptor 6	GO:0000139 GO:0005509 GO:0015031 GO:0016021 GO:0030665 GO:0031902
LOC21394857	62.4862	9.94382	2.65831	6.94339e-05	uncharacterized LOC21394857
LOC21394858	24.5254	5.97396	1.91134	0.00664077	uncharacterized LOC21394858
LOC21394859	395.903	68.533	2.52297	0.00328148	uncharacterized LOC21394859
LOC21394877	1.73422	26.1591	-3.93589	0.000236004	ethylene-responsive transcription factor SHINE 2	GO:0003677 GO:0003700 GO:0005634 GO:0006351 GO:0009873
LOC21394901	265.524	72.7227	1.91022	0.00475745	protein GDAP2 homolog
LOC21394903	35.1576	6.55703	2.49777	0.000314473	probable alpha-amylase 2	GO:0004556 GO:0005509 GO:0005576 GO:0005829 GO:0005975 GO:0103025
LOC21395082	9.2474	1.39079	2.72848	0.00112374	U-box domain-containing protein 43	GO:0004842 GO:0005634 GO:0005737 GO:0005886 GO:0010115 GO:0010150 GO:0010271 GO:0010380 GO:0070696 GO:0090359
LOC21395085	13.1805	1.83283	2.96502	0.0354863	protein yippee-like At4g27740	GO:0046872
LOC21395102	1.91366	0.130278	3.56509	0.0334136	rust resistance kinase Lr10	GO:0004674 GO:0005524 GO:0005886 GO:0016021
LOC21395136	35.5083	4.41082	2.97577	0.000252344	gibberellin 2-beta-dioxygenase 8	GO:0009685 GO:0009686 GO:0046872 GO:0052635
LOC21395165	10.5565	1.57654	2.77494	0.00173551	probable WRKY transcription factor 31	GO:0003700 GO:0005634 GO:0006351 GO:0009873 GO:0010200 GO:0016036 GO:0043565 GO:0044212 GO:0045892 GO:0080169
LOC21395229	90.5203	0.324153	8.25334	1.55801e-19	pectinesterase	GO:0005576 GO:0005618 GO:0030599 GO:0042545 GO:0045330 GO:0045490 GO:0046910 GO:0071944
LOC21395231	52.331	0.0361404	Inf	1.11908e-20	pectinesterase	GO:0005576 GO:0005618 GO:0030599 GO:0042545 GO:0045330 GO:0045490 GO:0046910 GO:0071944
LOC21395233	2.93904	39.6524	-3.74212	4.01432e-07	endoglucanase 8	GO:0005576 GO:0008810 GO:0009507 GO:0030245 GO:0042547
LOC21395237	190.252	61.178	1.65113	0.0201051	protein NRT1/ PTR FAMILY 3.1	GO:0005886 GO:0010336 GO:0016021 GO:0022857 GO:0042128 GO:0097708
LOC21395248	47.4009	4.42702	3.42382	9.85252e-07	probable pectinesterase/pectinesterase inhibitor 35	GO:0005576 GO:0005618 GO:0030599 GO:0042545 GO:0045330 GO:0045490 GO:0046910 GO:0071944
LOC21395275	12.8154	2.93453	2.18958	0.00651727	ammonium transporter 2	GO:0005886 GO:0009506 GO:0009624 GO:0015398 GO:0015696 GO:0016021
LOC21395282	11.7964	0.501048	5.12172	6.3974e-06	uncharacterized LOC21395282
LOC21395299	9.7281	3.92177	1.35597	0.034483	COP1-interactive protein 1
LOC21395308	34.5415	162.917	-2.25039	0.00148041	arabinogalactan peptide 20
LOC21395313	5.30986	20.4465	-1.88612	0.00799026	probable inactive receptor kinase At4g23740
LOC21395352	206.889	68.3194	1.6194	0.0420364	polyphenol oxidase I chloroplastic	GO:0004097 GO:0009543 GO:0046148 GO:0046872
LOC21395353	42.5707	10.019	2.10365	0.00130809	polyphenol oxidase chloroplastic	GO:0004097 GO:0009543 GO:0046148 GO:0046872
LOC21395356	47.1922	2.34978	4.3426	2.88923e-09	polyphenol oxidase chloroplastic	GO:0004097 GO:0009543 GO:0046148 GO:0046872
LOC21395471	52.1971	1.52661	5.16114	1.76565e-10	non-functional NADPH-dependent codeinone reductase 2	GO:0005829 GO:0016491
LOC21395522	3.47141	17.398	-2.33725	0.00290511	protein NRT1/ PTR FAMILY 5.1	GO:0009624 GO:0016021 GO:0022857
LOC21395595	19.9205	3.50644	2.49785	0.000482267	primary amine oxidase	GO:0005507 GO:0008131 GO:0009308 GO:0048038 GO:0052593 GO:0052594 GO:0052595 GO:0052596 GO:0052597 GO:0055114 GO:0097185
LOC21395632	16.4475	49.9451	-1.53237	0.0270311	probable carboxylesterase 15	GO:0009056 GO:0016787 GO:0052689
LOC21395676	5.39655	18.3493	-1.82723	0.0346268	zinc transporter 11	GO:0005385 GO:0005886 GO:0016020 GO:0016021 GO:0071577
LOC21395718	83.2293	9.02836	3.20484	3.00344e-06	carotenoid 9 10(9' 10')-cleavage dioxygenase 1	GO:0016702 GO:0046872
LOC21395756	39.6969	14.1935	1.47045	0.0232244	uncharacterized LOC21395756
LOC21395829	21.264	133.606	-2.44537	0.0012728	LRR receptor-like serine/threonine-protein kinase GSO1	GO:0005576 GO:0005618 GO:0009505 GO:0009506 GO:0016020 GO:0090353
LOC21395885	1.29755	0.0323569	5.47198	0.0124679	cytochrome P450 78A5	GO:0005506 GO:0005783 GO:0008284 GO:0016020 GO:0016021 GO:0016709 GO:0020037 GO:0035265 GO:0040009 GO:0044550 GO:0046622 GO:0048437
LOC21395926	58.2266	5.47125	3.42456	7.83799e-07	7-deoxyloganetin glucosyltransferase	GO:0008152 GO:0035251
LOC21395928	24.7891	280.993	-3.50213	2.471e-06	protein EXORDIUM	GO:0005615 GO:0005618 GO:0005794 GO:0009505 GO:0009741 GO:0048046
LOC21395929	22.9378	213.43	-3.21451	8.07052e-06	protein EXORDIUM	GO:0005615 GO:0005618 GO:0005794 GO:0009505 GO:0009741 GO:0048046
LOC21395936	7.55023	1.51213	2.1856	0.0360281	serine/threonine-protein kinase SAPK2	GO:0004674 GO:0005524 GO:0005634 GO:0005737 GO:0006468 GO:0009738 GO:0035556
LOC21395982	0.491004	4.15815	-3.07573	0.0124239	cytochrome P450 76A2	GO:0004497 GO:0005506 GO:0016705 GO:0020037
LOC21395998	6.91097	17.9299	-1.45722	0.0325752	glucomannan 4-beta-mannosyltransferase 9	GO:0000139 GO:0009294 GO:0009617 GO:0016021 GO:0047259 GO:0051753 GO:0071555
LOC21396002	69.4173	12.1258	2.5351	0.000156284	1-aminocyclopropane-1-carboxylate oxidase homolog 1	GO:0016491 GO:0046872
LOC21396099	4.10441	13.5943	-1.72183	0.0329729	proline iminopeptidase	GO:0004177 GO:0005737
LOC21396137	1.72008	11.6855	-2.75754	0.000499715	subtilisin-like protease SBT1.3	GO:0004252 GO:0005576
LOC21396140	8.41739	27.7966	-1.69971	0.017028	alpha-L-fucosidase 1	GO:0004560 GO:0005773 GO:0005975 GO:0006516 GO:0048046
LOC21396152	0.577133	9.66393	-3.92676	1.21054e-05	LRR receptor-like serine/threonine-protein kinase ERL2
LOC21396190	105.424	36.2113	1.65925	0.0196953	phytosulfokines 3	GO:0007275 GO:0008083 GO:0008283 GO:0030154 GO:0031012
LOC21396201	5.43337	1.15356	2.33561	0.0399579	serine carboxypeptidase-like 2	GO:0004180 GO:0005576 GO:0016747 GO:0019748
LOC21396223	0.611389	0	Inf	0.019248	probable histone acetyltransferase HAC-like 1	GO:0003712 GO:0004402 GO:0005634 GO:0006351 GO:0006355 GO:0008270
LOC21396224	50.5052	13.9606	1.71274	0.0104706	caffeic acid 3-O-methyltransferase	GO:0008171 GO:0030774 GO:0046983
LOC21396226	29.8873	11.2279	1.4399	0.031829	serine/threonine-protein kinase PCRK1
LOC21396333	148.475	49.5616	1.54652	0.0160495	light-regulated protein chloroplastic	GO:0007623 GO:0009535 GO:0009570 GO:0009941 GO:0071482 GO:0098807
LOC21396343	59.7476	215.99	-1.88671	0.00365829	acyl carrier protein 1 chloroplastic	GO:0006633 GO:0009507 GO:0031177
LOC21396368	26.9373	6.60662	2.104	0.00667573	uncharacterized LOC21396368
LOC21396398	1.95075	10.0564	-2.43767	0.000940181	formin-like protein 18	GO:0004721
LOC21396399	1.37385	0.0497019	4.78748	0.0444135	probable WRKY transcription factor 40	GO:0002237 GO:0003700 GO:0005634 GO:0006351 GO:0009751 GO:0010200 GO:0031347 GO:0042742 GO:0042802 GO:0043565 GO:0050832
LOC21396400	23.9254	2.55987	3.06287	0.000241802	probable WRKY transcription factor 40	GO:0002237 GO:0003700 GO:0005634 GO:0006351 GO:0009611 GO:0009751 GO:0010200 GO:0031347 GO:0042742 GO:0043565 GO:0044212 GO:0045892 GO:0050832
LOC21396421	19.7363	0.320406	5.70805	1.77209e-08	patatin-like protein 3	GO:0004620 GO:0005737 GO:0006952 GO:0009737 GO:0016020 GO:0016042 GO:0047372
LOC21396430	1.26361	0.0613125	4.78748	0.0444135	peroxidase 72	GO:0004601 GO:0005576 GO:0006979 GO:0009809 GO:0020037 GO:0042744 GO:0046872
LOC21396440	126.367	44.1026	1.50761	0.0253799	non-specific lipid-transfer protein 2	GO:0006869 GO:0008289
LOC21396462	36.9551	14.9979	1.38912	0.0485858	aspartate aminotransferase 3 chloroplastic	GO:0004069 GO:0005777 GO:0006103 GO:0006531 GO:0006536 GO:0009058 GO:0009507 GO:0009536 GO:0010150 GO:0016020 GO:0030170 GO:0080130
LOC21396473	7.34881	1.11974	2.9729	0.00953453	transcription factor JUNGBRUNNEN 1	GO:0003677 GO:0003700 GO:0005634 GO:0005992 GO:0006351 GO:0006561 GO:0009718 GO:0010120 GO:0010150 GO:0042538 GO:1900056
LOC21396494	27.5245	8.62652	1.61708	0.0140044	transcription factor PIF4	GO:0003677 GO:0003700 GO:0005634 GO:0006351 GO:0009585 GO:0009704 GO:0010017 GO:0010161 GO:0010244 GO:0010600 GO:0010928 GO:0046983
LOC21396497	9.21611	1.89586	2.07391	0.0320883	heat stress transcription factor A-6b	GO:0003700 GO:0005634 GO:0005737 GO:0006351 GO:0043565
LOC21396502	0.306152	0	Inf	0.0311545	dymeclin	GO:0005794 GO:0007030 GO:0019899 GO:0060348
LOC21396503	101.193	254.796	-1.29257	0.0460679	early light-induced protein 1 chloroplastic	GO:0009409 GO:0009522 GO:0009523 GO:0009535 GO:0010030 GO:0010117 GO:0010380 GO:0015979 GO:0016021 GO:0034605 GO:0055085 GO:0071483 GO:0071486 GO:0071490 GO:0071491 GO:0071492 GO:0080167
LOC21396515	21.6572	7.52877	1.51477	0.0319067	ATP sulfurylase 1 chloroplastic	GO:0000103 GO:0001887 GO:0004020 GO:0004781 GO:0005524 GO:0005886 GO:0009507 GO:0009570 GO:0009735 GO:0046686 GO:0070814
LOC21396565	32.8416	10.06	1.63496	0.0151802	amino acid permease 3	GO:0003333 GO:0005886 GO:0015171 GO:0015293 GO:0015802 GO:0016021 GO:0031965
LOC21396627	0.667203	4.85347	-2.96177	0.0176185	ankyrin repeat-containing protein BDA1
LOC21396656	0.980463	4.76624	-2.16165	0.0430853	cysteine-rich receptor-like protein kinase 25
LOC21396685	11.2235	2.05774	2.4733	0.0057228	CBL-interacting serine/threonine-protein kinase 5	GO:0004674 GO:0005524 GO:0005622 GO:0018105 GO:0018107 GO:0035556 GO:0050832
LOC21396689	14.3962	43.1381	-1.59119	0.0142461	photosynthetic NDH subunit of subcomplex B 1 chloroplastic	GO:0009507 GO:0009534 GO:0009535 GO:0009773 GO:0010598
LOC21396732	639.918	186.763	1.81315	0.0136962	pathogenesis-related protein 1	GO:0005618 GO:0006952 GO:0009414 GO:0009627 GO:0010266 GO:0048046
LOC21396743	1.08863	6.32516	-2.51489	0.00269024	phosphate transporter PHO1 homolog 3	GO:0005794 GO:0005802 GO:0005886 GO:0006817 GO:0016021 GO:0055062 GO:0055069
LOC21396779	3.7497	0	Inf	0.00877823	mini zinc finger protein 2	GO:0003677 GO:0005634 GO:0005737 GO:0006351 GO:0006355 GO:0007275 GO:0042803 GO:0046872
LOC21396839	40.6496	3.85825	3.42884	7.38041e-07	disease resistance RPP13-like protein 4
LOC21396841	39.9332	5.02746	2.92012	1.56528e-05	probable LRR receptor-like serine/threonine-protein kinase At1g53420
LOC21396896	20.7686	63.2403	-1.65959	0.0170411	uncharacterized LOC21396896
LOC21397042	41.2589	7.19314	2.53989	0.000174488	ABC transporter B family member 11	GO:0005524 GO:0005886 GO:0009506 GO:0010329 GO:0010540 GO:0016021 GO:0042626
LOC21397054	25.4848	7.16635	1.87552	0.00398416	transcription factor APG	GO:0003677 GO:0003700 GO:0005634 GO:0006351 GO:0006355 GO:0009585 GO:0009639 GO:0009704 GO:0009740 GO:0010017 GO:0031539 GO:0042802 GO:0046983
LOC21397059	18.9846	3.21008	2.45288	0.0150746	uncharacterized protein C24B11.05	GO:0006206 GO:0008252
LOC21397122	7.61102	2.04864	1.95286	0.00620152	ABC transporter B family member 15	GO:0005524 GO:0005886 GO:0016021 GO:0042626
LOC21397129	9.35964	0.727142	3.76803	0.00139623	probable WRKY transcription factor 70	GO:0003700 GO:0005634 GO:0006351 GO:0009751 GO:0009753 GO:0009862 GO:0009864 GO:0010200 GO:0031347 GO:0042742 GO:0043565 GO:0045892 GO:0050832 GO:1900056
LOC21397142	52.6317	0.904786	5.97887	7.53905e-12	cationic peroxidase 1	GO:0004601 GO:0005576 GO:0006979 GO:0020037 GO:0042744 GO:0046872
LOC21397147	2.13061	0.338409	2.88702	0.0423589	probable L-type lectin-domain containing receptor kinase VI.1
LOC21397160	3.52962	0.563404	2.54897	0.0263721	probable WRKY transcription factor 33	GO:0003700 GO:0005634 GO:0006351 GO:0006970 GO:0009408 GO:0009409 GO:0009414 GO:0009651 GO:0010120 GO:0010200 GO:0010508 GO:0034605 GO:0042742 GO:0043565 GO:0044212 GO:0050832 GO:0070370
LOC21397181	6.47819	0.56118	3.43956	0.00145423	receptor-like protein 9DC3	GO:0002237 GO:0002238 GO:0002240 GO:0005886 GO:0009620 GO:0010204 GO:0016021 GO:0032491 GO:0050832
LOC21397191	5.0924	1.12588	2.40493	0.0199317	rust resistance kinase Lr10	GO:0004674 GO:0005524 GO:0005886 GO:0016021
LOC21397197	9.09877	1.24868	2.82562	0.00353447	G-type lectin S-receptor-like serine/threonine-protein kinase SD2-2	GO:0004674 GO:0005524 GO:0005886 GO:0016021
LOC21397198	23.5105	5.63271	2.08958	0.00380788	rust resistance kinase Lr10	GO:0004674 GO:0005524 GO:0005886 GO:0016021
LOC21397204	32.5309	7.62582	2.14746	0.00196181	F-box/kelch-repeat protein At1g15670	GO:0005829 GO:0019005 GO:0030162 GO:0031625 GO:0042787 GO:0043161 GO:0080037 GO:2000762
LOC21397218	21.892	1.09766	4.34406	1.22867e-05	homogentisate solanesyltransferase chloroplastic	GO:0009535 GO:0010189 GO:0016021 GO:0016765
LOC21397287	18.7749	4.67162	1.98824	0.0130448	1-aminocyclopropane-1-carboxylate oxidase	GO:0009693 GO:0009815 GO:0009835 GO:0031418 GO:0046872
LOC21397296	2.37094	10.0698	-2.17247	0.00712577	uncharacterized LOC21397296	GO:0005634 GO:0005886 GO:0007165 GO:0009651 GO:0016021 GO:0034613
LOC21397330	71.9321	14.6027	2.28812	0.000622915	probable WRKY transcription factor 31	GO:0003700 GO:0005634 GO:0006351 GO:0009873 GO:0010200 GO:0016036 GO:0043565 GO:0044212 GO:0045892 GO:0080169
LOC21397331	6.23867	20.9228	-1.63471	0.0242643	aspartic proteinase	GO:0004190 GO:0005773 GO:0006629
LOC21397345	7.88735	44.9229	-2.48279	0.00026668	L-ascorbate oxidase homolog	GO:0005507 GO:0005576 GO:0016491
LOC21397348	1.23147	0.019334	4.60462	0.00771374	G-type lectin S-receptor-like serine/threonine-protein kinase At5g24080
LOC21397349	14.0522	3.24214	2.02849	0.0378853	probable membrane-associated kinase regulator 6	GO:0005886 GO:0009738
LOC21397360	2.96022	97.3877	-5.06024	1.80647e-11	ABC transporter G family member 8	GO:0005524 GO:0005886 GO:0016021 GO:0042626
LOC21397391	4.40572	18.3364	-1.96004	0.0361841	uncharacterized membrane protein YjcL	GO:0005886 GO:0016021
LOC21397399	57.4243	24.2458	1.31289	0.046225	protein ACTIVITY OF BC1 COMPLEX KINASE 7 chloroplastic	GO:0005524 GO:0006979 GO:0009535 GO:0010287 GO:0016021 GO:0016301 GO:0034599 GO:0046467 GO:0055072 GO:0080177 GO:1901031 GO:1990641
LOC21397437	8.37651	82.146	-3.22819	3.09184e-06	GDSL esterase/lipase At1g33811	GO:0005576 GO:0016042 GO:0016788
LOC21397440	0.584893	0	Inf	0.0112804	agamous-like MADS-box protein AGL12	GO:0000977 GO:0003700 GO:0005634 GO:0006351 GO:0009908 GO:0010228 GO:0040008 GO:0045944 GO:0046983 GO:0048364
LOC21397472	7.14038	1.02378	2.85712	0.0130314	acetylserotonin O-methyltransferase	GO:0008171 GO:0030786 GO:0046983
LOC21397480	0.39471	3.06559	-2.96741	0.0287119	probable serine/threonine-protein kinase PBL23
LOC21397501	32.0345	8.77405	1.86765	0.00759308	NAC domain-containing protein 22	GO:0003677 GO:0003700 GO:0005634 GO:0006351 GO:0009908
LOC21397503	26.6277	9.26328	1.58872	0.0313166	endochitinase 2	GO:0000272 GO:0004568 GO:0005773 GO:0006032 GO:0006952 GO:0008061 GO:0016998
LOC21397505	63.7228	13.2127	2.32276	0.000506766	endochitinase 2	GO:0000272 GO:0004568 GO:0005773 GO:0006032 GO:0006952 GO:0008061 GO:0016998
LOC21397541	25.9598	4.82687	2.47567	0.000414191	MLO-like protein 6	GO:0005516 GO:0005886 GO:0009817 GO:0016021
LOC21397585	26.9989	10.8036	1.3611	0.035946	probable disease resistance protein At4g33300
LOC21397608	4.00439	13.0663	-1.71632	0.0227005	U-box domain-containing protein 12	GO:0004842 GO:0016567 GO:0070696
LOC21397624	14.8996	39.1208	-1.3426	0.049838	squamosa promoter-binding protein 1	GO:0003677 GO:0003700 GO:0005634 GO:0006351 GO:0009908 GO:0046872
LOC21397679	9.10668	2.17746	2.1194	0.0105188	copper methylamine oxidase	GO:0005507 GO:0008131 GO:0009308 GO:0048038 GO:0052593 GO:0052594 GO:0052595 GO:0052596
LOC21397720	31.1185	98.6902	-1.67359	0.0201339	uncharacterized LOC21397720
LOC21397750	2.40875	0	Inf	0.00142453	probable polyol transporter 6	GO:0005351 GO:0005355 GO:0016021 GO:0035428 GO:0046323
LOC21397766	48.7321	19.8658	1.32755	0.0416581	putative glycerol-3-phosphate transporter 3
LOC21397798	32.6897	103.274	-1.66212	0.0216499	alpha-xylosidase 1	GO:0005618 GO:0009044 GO:0009505 GO:0009506 GO:0009507 GO:0010411 GO:0030246 GO:0045493 GO:0046556 GO:0046686 GO:0048046 GO:0061634 GO:0071555 GO:0080176
LOC21397864	3.97442	0.0394556	6.77454	0.000296254	probable glycosyltransferase At5g03795	GO:0000139 GO:0006486 GO:0016021 GO:0016757 GO:0071555
LOC21397882	75.0765	22.808	1.76142	0.00656272	uncharacterized LOC21397882
LOC21397937	0.974479	5.71002	-2.29873	0.0449553	gibberellin 2-beta-dioxygenase 8	GO:0009685 GO:0009686 GO:0046872 GO:0052635
LOC21397950	5.75329	0.618437	3.27431	0.00479318	cysteine-rich receptor-like protein kinase 10
LOC21397952	2.13066	0.247343	3.58894	0.00937984	putative receptor-like protein kinase At4g00960
LOC21397955	49.4064	7.06837	2.7127	6.45155e-05	(E E)-alpha-farnesene synthase	GO:0000287 GO:0005737 GO:0008152 GO:0010333 GO:0016740
LOC21398076	3.80107	14.7845	-1.95249	0.0170888	BTB/POZ domain-containing protein At3g19850	GO:0016567
LOC21398104	1.71653	6.81328	-1.98885	0.0251008	inactive leucine-rich repeat receptor-like serine/threonine-protein kinase At1g60630
LOC21398194	357.681	28.0367	3.57995	1.06712e-06	auxin-repressed 12.5 kDa protein	GO:0009734
LOC21398222	16.6268	41.7721	-1.37749	0.0340668	probable glycosyltransferase At5g20260	GO:0000139 GO:0006486 GO:0016021 GO:0016757 GO:0071555
LOC21398229	18.5324	2.58311	3.01575	0.00358647	auxin efflux carrier component 5	GO:0005783 GO:0005789 GO:0005886 GO:0009555 GO:0009734 GO:0009926 GO:0010252 GO:0010329 GO:0016021 GO:0080161 GO:0080162
LOC21398245	0.265075	2.72488	-2.82723	0.0442767	putative UPF0481 protein At3g02645	GO:0016021
LOC21398272	0.159728	97.8557	-9.40789	3.05672e-18	glycine-rich protein 5
LOC21398282	1.6204	9.39764	-2.47262	0.00987171	probable pectate lyase 8	GO:0030570 GO:0045490 GO:0046872
LOC21398308	5.00034	21.2522	-2.15351	0.0162032	uncharacterized protein At4g13200 chloroplastic	GO:0009507 GO:0009535 GO:0009579 GO:0010287
LOC21398347	6.46447	0.622976	3.14451	0.00343556	transcription factor PIF7	GO:0003690 GO:0003700 GO:0006351 GO:0006355 GO:0009416 GO:0009585 GO:0009704 GO:0016607 GO:0046983
LOC21398387	3.9826	49.1016	-3.60808	3.64737e-07	aldehyde dehydrogenase family 3 member F1	GO:0004029 GO:0004030 GO:0005783 GO:0006081 GO:0016020
LOC21398416	17.7098	4.87701	1.81663	0.0419704	cinnamoyl-CoA reductase 1	GO:0005829 GO:0007623 GO:0009409 GO:0009809 GO:0016621 GO:0050662
LOC21398417	55.0733	16.6813	1.80953	0.00559129	cinnamoyl-CoA reductase 1	GO:0005829 GO:0007623 GO:0009409 GO:0009809 GO:0016621 GO:0050662
LOC21398426	9.33216	2.90177	1.69178	0.0227482	uncharacterized LOC21398426
LOC21398438	1.85948	8.67117	-2.25017	0.0274887	uncharacterized LOC21398438
LOC21398442	36.2431	13.7183	1.39104	0.0307051	metal-nicotianamine transporter YSL1	GO:0003006 GO:0005886 GO:0006811 GO:0010039 GO:0016021 GO:0048316 GO:0055072 GO:0055085
LOC21398445	64.1256	4.03647	3.99702	2.23773e-08	methionine gamma-lyase	GO:0003962 GO:0004123 GO:0005829 GO:0009970 GO:0018826 GO:0019343 GO:0019346 GO:0019458 GO:0030170 GO:0042631 GO:0051289 GO:0071266
LOC21398446	33.1774	0.350073	6.54564	1.13497e-13	cytochrome P450 78A9	GO:0005506 GO:0010154 GO:0016020 GO:0016021 GO:0016709 GO:0020037 GO:0040008 GO:0044550 GO:0048316
LOC21398449	0.112155	8.74903	-6.30064	9.37488e-07	aldehyde oxidase GLOX1	GO:0004031 GO:0005576 GO:0007275 GO:0102797 GO:0102798
LOC21398452	4.2125	41.1614	-3.2371	5.56049e-06	probable lysophospholipase BODYGUARD 3	GO:0005576 GO:0005618 GO:0005886 GO:0016787 GO:0071555
LOC21398455	0.0331535	3.80282	-6.95061	0.000153645	endoglucanase CX	GO:0008810 GO:0009835 GO:0030245
LOC21398459	0.467012	4.04553	-3.02805	0.0106949	growth-regulating factor 8	GO:0005524 GO:0005634 GO:0006351 GO:0006355 GO:0009941 GO:0048366
LOC21398549	2.36151	0.286858	3.16995	0.0392733	uncharacterized LOC21398549
LOC21398587	8.29941	40.3886	-2.32165	0.000497232	squamosa promoter-binding-like protein 2	GO:0003677 GO:0005634 GO:0006351 GO:0006355 GO:0046872
LOC21398659	124.712	36.3731	1.67537	0.0119904	high mobility group B protein 1	GO:0000785 GO:0003677 GO:0003682 GO:0003700 GO:0005634 GO:0005829 GO:0006333 GO:0030527
LOC21398684	39.6572	359.353	-3.17334	5.02289e-05	glycerol-3-phosphate 2-O-acyltransferase 6	GO:0008654 GO:0009908 GO:0010143 GO:0016020 GO:0016021 GO:0016791 GO:0090447 GO:0102419
LOC21398715	3.73855	0.242646	3.83811	0.0130758	protein SRG1	GO:0010150 GO:0016682 GO:0046872
LOC21398745	1.77218	12.6802	-2.65988	0.0192072	ribonuclease 3	GO:0003723 GO:0033897
LOC21398750	64.8542	23.0575	1.48661	0.0204503	myb family transcription factor PHL8	GO:0003677 GO:0003700 GO:0005634 GO:0006351 GO:0006355
LOC21398766	3.48913	0.262584	4.14112	0.00187801	NAC transcription factor 29	GO:0003677 GO:0003700 GO:0005634 GO:0006351 GO:0009793 GO:0009825 GO:0009835 GO:0009908 GO:0010150
LOC21398777	1.65469	6.30053	-1.84005	0.0408297	phosphate transporter PHO1 homolog 3	GO:0005794 GO:0005802 GO:0005886 GO:0006817 GO:0016021 GO:0055062 GO:0055069
LOC21398799	4.24861	0.434976	3.28391	0.0306181	uncharacterized LOC21398799
LOC21398802	10.983	28.1913	-1.38911	0.0338127	probable protein S-acyltransferase 22	GO:0005886 GO:0016021 GO:0019706 GO:0030659
LOC21398811	0.14015	5.90189	-5.36565	0.000729595	dehydration-responsive element-binding protein 1A	GO:0003677 GO:0003700 GO:0005634 GO:0006351 GO:0009409 GO:0009414 GO:0009631
LOC21398841	58.631	0.0645814	9.98996	1.58952e-16	CEN-like protein 1	GO:0005737
LOC21398911	7.22125	28.1393	-1.95202	0.00605666	serine/threonine-protein kinase OXI1	GO:0004672 GO:0004674 GO:0005524 GO:0005634 GO:0005737 GO:0005886 GO:0006468 GO:0006952 GO:0006979 GO:0009611 GO:0016301 GO:0019901 GO:0035556
LOC21398921	17.4112	103.719	-2.59328	0.000258416	uncharacterized LOC21398921	GO:0007267 GO:0010052 GO:0010374 GO:0010375 GO:0019901 GO:0048046 GO:2000038 GO:2000123
LOC21398930	8.94735	28.3622	-1.64119	0.0130695	fimbrin-2	GO:0005737 GO:0005884 GO:0032432 GO:0051015 GO:0051017 GO:0051639 GO:0051764
LOC21398931	4.88151	0.469645	3.32252	0.0341444	transcription factor IBH1	GO:0003700 GO:0005634 GO:0006351 GO:0009740 GO:0009742 GO:0040008 GO:0043565 GO:0046983
LOC21398933	34.7497	13.8513	1.35436	0.0352369	uncharacterized LOC21398933
LOC21398966	0	2.26634	#NAME?	5.35728e-05	subtilisin-like protease SBT1.2	GO:0004252 GO:0009897 GO:0010103 GO:0042127 GO:0048046
LOC21399023	0.104139	2.47743	-4.14916	0.0438395	gibberellin-regulated protein 6	GO:0005576 GO:0009740 GO:0009744 GO:0009749 GO:0009750 GO:0080167
LOC21399045	15.6888	0.796157	4.41657	5.28143e-06	myb-related protein 330	GO:0000902 GO:0000981 GO:0001135 GO:0003700 GO:0005634 GO:0006351 GO:0006357 GO:0009651 GO:0009723 GO:0009733 GO:0009739 GO:0009751 GO:0009753 GO:0030154 GO:0035017 GO:0043565 GO:0044212 GO:0046686 GO:1901957
LOC21399075	13.2823	41.0674	-1.60674	0.0135599	ABC transporter B family member 13	GO:0005524 GO:0016021 GO:0042626
LOC21399123	95.2345	3.9468	4.54178	5.29071e-08	gibberellin-regulated protein 1	GO:0005576 GO:0005618 GO:0009505 GO:0009737 GO:0009739 GO:0009740 GO:0009741 GO:0009826
LOC21399157	16.7047	42.7619	-1.38074	0.0340769	tubulin alpha chain	GO:0003924 GO:0005200 GO:0005525 GO:0005737 GO:0005874 GO:0007017
LOC21399161	0.607802	0	Inf	0.0474631	transcription factor bHLH18	GO:0003677 GO:0003700 GO:0005634 GO:0006351 GO:0006355 GO:0046983
LOC21399177	7.48252	1.79435	2.01826	0.0487795	transcription factor bHLH93	GO:0003677 GO:0003700 GO:0005634 GO:0006351 GO:0007275 GO:0010371 GO:0045487 GO:0046983
LOC21399180	132.584	34.8385	2.01134	0.0073913	glycine-rich domain-containing protein 1	GO:0005886 GO:0009738 GO:0009787 GO:0071470
LOC21399208	0.528087	0	Inf	0.0474631	ammonium transporter 3 member 1	GO:0008519 GO:0016021
LOC21399216	0.586625	4.01941	-2.54183	0.0173907	beta-galactosidase 6	GO:0004565 GO:0005618 GO:0005773 GO:0005975 GO:0009827 GO:0048046 GO:0048354
LOC21399230	38.3651	0	Inf	5.19059e-13	MLP-like protein 34	GO:0005507 GO:0006952 GO:0009607 GO:0009735
LOC21399263	79.3346	15.3599	2.23951	0.0026449	jacalin-related lectin 3	GO:0030246
LOC21399273	7.38011	0.434949	4.13213	0.00194433	probable S-adenosylmethionine-dependent methyltransferase At5g38100	GO:0008168 GO:0046872
LOC21399305	15.5623	2.93359	2.2242	0.00163891	probable LRR receptor-like serine/threonine-protein kinase At1g56140
LOC21399349	1.0711	29.8954	-4.86422	2.16508e-05	uncharacterized LOC21399349
LOC21399352	2.86882	9.17893	-1.87614	0.0419603	NAC domain-containing protein 90	GO:0003677 GO:0003700 GO:0005634 GO:0006351
LOC21399370	34.9724	121.354	-1.78423	0.00588567	probable CCR4-associated factor 1 homolog 11	GO:0000289 GO:0000932 GO:0003723 GO:0004535 GO:0005634 GO:0006351 GO:0006355 GO:0008408 GO:0017148 GO:0030015 GO:0042742 GO:0043928 GO:0046872
LOC21399378	0.164537	1.11491	-2.94271	0.0379486	5'-3' exoribonuclease 3	GO:0000967 GO:0003676 GO:0004534 GO:0005634 GO:0006397 GO:0008270 GO:0010587 GO:0060149 GO:0071035
LOC21399391	213.889	25.4183	3.06306	0.000170345	protein SIEVE ELEMENT OCCLUSION B	GO:0010088 GO:0042803 GO:0043621
LOC21399392	839.853	39.0831	4.42627	0.00209217	protein SIEVE ELEMENT OCCLUSION B	GO:0010088 GO:0042803 GO:0043621
LOC21399396	0.93796	7.07048	-2.9752	0.00289233	protein SIEVE ELEMENT OCCLUSION B	GO:0010088 GO:0042803 GO:0043621
LOC21399521	13.0682	1.58798	2.98463	0.00286681	16.9 kDa class I heat shock protein 1	GO:0005788
LOC21399534	6.32843	17.6824	-1.56943	0.0482832	NAC domain-containing protein 35	GO:0003677 GO:0003700 GO:0005634 GO:0006351 GO:0009908
LOC21399542	18.244	6.76631	1.41904	0.0310267	probable leucine-rich repeat receptor-like protein kinase At5g49770
LOC21399563	5.28794	0.254083	4.50369	0.0016769	monooxygenase 2	GO:0002239 GO:0004497 GO:0044550 GO:0071949
LOC21399564	0.0457137	1.14102	-4.37743	0.0290212	monooxygenase 2	GO:0002239 GO:0004497 GO:0044550 GO:0071949
LOC21399595	27.5049	9.89512	1.40722	0.0478625	zeatin O-xylosyltransferase	GO:0006486 GO:0009690 GO:0016758 GO:0050404
LOC21399598	5.17266	0.897955	2.54491	0.0376667	zeatin O-xylosyltransferase	GO:0006486 GO:0009690 GO:0016758 GO:0050404
LOC21399608	9.8623	0.0501056	7.66663	3.98962e-06	glucan endo-1 3-beta-glucosidase basic isoform	GO:0005975 GO:0006952 GO:0009607 GO:0042973
LOC21399617	92.1953	18.3041	2.29857	0.000500004	glucan endo-1 3-beta-glucosidase basic isoform	GO:0005975 GO:0006952 GO:0009607 GO:0042973
LOC21399634	2.52501	8.38883	-1.64703	0.0431393	nitrate regulatory gene2 protein
LOC21399650	41.438	12.1134	1.78376	0.0140272	uncharacterized LOC21399650
LOC21399685	9.18726	0.642766	3.99135	0.00444681	blue copper protein	GO:0009055 GO:0046872
LOC21399687	31.6888	0.592615	5.78963	3.26976e-09	blue copper protein	GO:0005886 GO:0009055 GO:0009506 GO:0031225 GO:0046658
LOC21399737	154.992	57.4567	1.41545	0.0270026	uncharacterized LOC21399737
LOC21399738	115.801	35.5258	1.65931	0.012223	uncharacterized LOC21399738
LOC21399740	0	5.21697	#NAME?	0.00550073	protein YLS3	GO:0005886 GO:0006869 GO:0008289 GO:0031225
LOC21399747	42.4056	1.12831	5.23751	6.80263e-07	dirigent protein 19	GO:0016853 GO:0048046
LOC21399785	81.1331	22.3691	1.87252	0.00412066	homogentisate phytyltransferase 1 chloroplastic	GO:0006636 GO:0009266 GO:0009507 GO:0009915 GO:0010176 GO:0010189 GO:0016021 GO:0031347 GO:0031969 GO:0071555
LOC21399797	1.41601	0.0337147	3.8546	0.0401945	rust resistance kinase Lr10	GO:0004674 GO:0005524 GO:0005886 GO:0016021
LOC21399814	3.61484	17.6272	-2.22876	0.0182685	uncharacterized LOC21399814
LOC21399818	0.119795	0.821196	-3.31755	0.0432982	zinc finger protein BRUTUS	GO:0005506 GO:0005634 GO:0008270 GO:0010106 GO:0016021 GO:0016567 GO:0016874 GO:0060586 GO:0061630
LOC21399822	9.31064	29.8075	-1.66109	0.0125133	cytochrome P450 77A4	GO:0005506 GO:0010143 GO:0016020 GO:0016021 GO:0016709 GO:0019395 GO:0020037 GO:0044550 GO:0052722
LOC21399859	29.8299	6.49309	2.30943	0.00388687	bark storage protein A	GO:0003824 GO:0009116 GO:0045735
LOC21399961	19.0516	51.4658	-1.41979	0.0270226	rop guanine nucleotide exchange factor 7	GO:0005089 GO:0005829 GO:0005886
LOC21399974	26.818	10.4502	1.37736	0.0416278	protein NRT1/ PTR FAMILY 5.6	GO:0006857 GO:0016021 GO:0022857
LOC21399981	208.147	72.6049	1.4874	0.0209829	dynein light chain 1 cytoplasmic	GO:0003774 GO:0005737 GO:0005868 GO:0005874 GO:0008092 GO:0010970 GO:0016459 GO:0045505 GO:0051959 GO:0060271 GO:2000582
LOC21400012	36.4265	11.3637	1.84822	0.0117858	tropinone reductase homolog At2g29290	GO:0016491
LOC21400019	12.8082	2.15388	2.53325	0.00294673	ribulose bisphosphate carboxylase/oxygenase activase 2 chloroplastic	GO:0005524 GO:0009570
LOC21400048	89.9907	8.69761	3.37693	1.06875e-06	protein NUCLEAR FUSION DEFECTIVE 4	GO:0000741 GO:0009651 GO:0010197 GO:0016021
LOC21400066	0.0380568	1.82909	-5.57446	0.0101566	vinorine synthase	GO:0009820 GO:0050636
LOC21400115	4.77389	0.931486	2.48263	0.0374544	metacaspase-1	GO:0004197 GO:0006952 GO:0043068
LOC21400131	7.8915	33.1434	-1.8239	0.0101752	protein SRC2 homolog
LOC21400146	2.28085	0.0980871	4.56509	0.0196978	E3 ubiquitin-protein ligase PUB23	GO:0004842 GO:0005829 GO:0006952 GO:0009414 GO:0010200 GO:0016567 GO:0051865
LOC21400186	70.6092	8.37701	3.08912	6.99495e-06	protein EXORDIUM-like 2	GO:0005615 GO:0005618 GO:0005794 GO:0005829 GO:0009505 GO:0009506 GO:0048046
LOC21400227	1.65723	0	Inf	0.0146469	annexin D5	GO:0005509 GO:0005543 GO:0005544 GO:0009408 GO:0009409 GO:0009414 GO:0009555 GO:0009639 GO:0009651 GO:0009846 GO:0009860 GO:0051015
LOC21400231	13.808	1.86419	2.86647	0.00752912	cationic peroxidase 2	GO:0004601 GO:0005576 GO:0006979 GO:0020037 GO:0042744 GO:0046872
LOC21400374	240.843	19.8508	3.64458	4.35569e-06	phosphomethylethanolamine N-methyltransferase	GO:0000234 GO:0005737 GO:0006656 GO:0052667
LOC21400376	25.8076	155.143	-2.55108	0.000280295	phosphomethylethanolamine N-methyltransferase	GO:0000234 GO:0005737 GO:0006656 GO:0052667
LOC21400381	0.0588077	3.48914	-5.90252	0.000451373	WUSCHEL-related homeobox 1	GO:0003677 GO:0003700 GO:0005634 GO:0005829 GO:0006351 GO:0099402
LOC21400385	31.8977	97.5421	-1.60141	0.0154451	probable calcium-binding protein CML27	GO:0005509 GO:0005773 GO:0005886
LOC21400402	10.5577	1.3215	3.15005	0.00030126	alpha-dioxygenase 2	GO:0001676 GO:0004601 GO:0006631 GO:0006979 GO:0010150 GO:0020037 GO:0031408 GO:0046872 GO:0051213
LOC21400418	7.88764	1.15481	2.73269	0.00591578	cellulose synthase-like protein G2	GO:0000139 GO:0005794 GO:0005886 GO:0009833 GO:0016021 GO:0016759 GO:0016760 GO:0030244 GO:0071555
LOC21400434	0	0.93667	#NAME?	0.0106065	4-coumarate--CoA ligase-like 1	GO:0004467 GO:0005524 GO:0005737 GO:0005783 GO:0031956 GO:0046949 GO:0080110
LOC21400449	120.824	0	Inf	2.54567e-26	agamous-like MADS-box protein AGL9 homolog	GO:0000977 GO:0003700 GO:0005634 GO:0006351 GO:0045944 GO:0046983
LOC21400454	6.47918	0.505284	3.77268	0.0115038	probable WRKY transcription factor 75	GO:0000122 GO:0000978 GO:0003700 GO:0005634 GO:0006351 GO:0010055 GO:0032107 GO:0043620 GO:0044212 GO:0048527
LOC21400468	34.5305	10.635	1.70002	0.0133433	transcription factor TCP20	GO:0000987 GO:0003677 GO:0003700 GO:0005634 GO:0006351 GO:0009653 GO:0043565
LOC21400479	0.556548	30.6721	-5.49019	8.91867e-07	leucine-rich repeat extensin-like protein 3
LOC21400554	7.09521	23.0168	-1.74779	0.0137298	O-acyltransferase WSD1	GO:0004144 GO:0005783 GO:0005789 GO:0005886 GO:0010025 GO:0016021 GO:0019432 GO:0047196 GO:0102966 GO:0103095
LOC21400573	89.8629	30.2376	1.57747	0.0184837	cyclic nucleotide-gated ion channel 1	GO:0005249 GO:0005516 GO:0005887 GO:0030552 GO:0030553 GO:0042391
LOC21400580	1.45026	10.1648	-2.72979	0.00190528	uncharacterized LOC21400580
LOC21400587	18.778	53.5994	-1.50211	0.0200442	probable WRKY transcription factor 46	GO:0003677 GO:0003700 GO:0005634 GO:0006351 GO:0009507 GO:0009751 GO:0009816 GO:0010150 GO:0010193 GO:0010200 GO:0031347 GO:0042542 GO:0043565 GO:0045893
LOC21400588	126.645	43.0111	1.51133	0.0185878	putative anthocyanidin reductase	GO:0009813 GO:0016491 GO:0050662
LOC21400589	0.573659	4.55095	-2.87402	0.0398495	putative anthocyanidin reductase	GO:0009813 GO:0016491 GO:0050662
LOC21400605	36.7984	6.00519	2.76862	0.000135464	triacylglycerol lipase 2	GO:0002213 GO:0004806 GO:0005576 GO:0016042 GO:0016298
LOC21400642	36.6655	11.8595	1.62252	0.01468	lysine histidine transporter 1	GO:0005886 GO:0015171 GO:0015293 GO:0016021 GO:0043090 GO:0080167
LOC21400675	1.67313	0	Inf	0.0425502	class I heat shock protein	GO:0005737 GO:0042802 GO:0043234 GO:0050821 GO:0051260
LOC21400677	3.32629	0.2949	3.40334	0.0132903	pectate lyase	GO:0030570 GO:0045490 GO:0046872
LOC21400693	23.7415	5.55951	2.14933	0.00234076	probable UDP-arabinose 4-epimerase 3	GO:0003978 GO:0006012 GO:0016021 GO:0032580 GO:0033358 GO:0045227 GO:0050373
LOC21400698	3.37623	0	4.78748	0.0444135	protein HIGH ARSENIC CONTENT 1 mitochondrial	GO:0005739 GO:0008794 GO:0030611 GO:0071722
LOC21400775	38.1527	3.69448	3.34171	4.66807e-06	aspartic proteinase nepenthesin-1	GO:0004190 GO:0005576
LOC21400837	18.7086	5.15521	1.91533	0.0457807	citrate-binding protein	GO:0005773
LOC21400891	93.5595	27.6704	1.72542	0.00760445	probable voltage-gated potassium channel subunit beta	GO:0005244 GO:0005886 GO:0006813 GO:0009506 GO:0016020 GO:0034765
LOC21400921	18.738	2.07105	3.20803	5.30842e-05	oligopeptide transporter 1	GO:0005887 GO:0015031 GO:0016020 GO:0035673
LOC21400935	42.5643	122.322	-1.53471	0.0356628	probable galactinol--sucrose galactosyltransferase 2	GO:0006979 GO:0009506 GO:0016757 GO:0034484 GO:0052692 GO:0080167
LOC21400980	1.02752	0	7.34207	1.13002e-07	uncharacterized LOC21400980
LOC21400981	36.5383	10.3949	1.8155	0.0396852	uncharacterized LOC21400981	GO:0000932 GO:0009737 GO:0010162 GO:0010494 GO:0046872
LOC21400995	5.04411	15.5885	-1.74957	0.0192949	enoyl-[acyl-carrier-protein] reductase [NADH] chloroplastic	GO:0004318 GO:0006633 GO:0009507
LOC21401060	2.73606	0.427665	2.72335	0.0247106	heat shock 70 kDa protein	GO:0005524
LOC21401139	29.4984	378.5	-3.73073	9.96029e-06	leucine-rich repeat extensin-like protein 5
LOC21401148	8.58766	0.672285	3.4448	0.00141969	developmental protein SEPALLATA 1	GO:0000977 GO:0003700 GO:0005634 GO:0006351 GO:0009908 GO:0030154 GO:0045944 GO:0046983
LOC21401257	63.0425	1.92092	4.99656	4.05165e-09	cysteine-rich repeat secretory protein 38	GO:0005576 GO:0005618 GO:0005773 GO:0009737
LOC21401277	0.0578608	1.26248	-4.87785	0.010022	isoprene synthase chloroplastic	GO:0000287 GO:0009408 GO:0009409 GO:0009507 GO:0034009 GO:0043612 GO:0050993 GO:0071482 GO:0071485
LOC21401299	27.1649	10.832	1.33215	0.0482302	protein SUPPRESSOR OF K(+) TRANSPORT GROWTH DEFECT 1	GO:0005524 GO:0005634 GO:0005737 GO:0005771 GO:0007032 GO:0007033 GO:0007049 GO:0009506 GO:0010091 GO:0015031 GO:0016192 GO:0016787 GO:0032585 GO:0055075 GO:0055078
LOC21401318	20.5194	4.08504	2.30512	0.00662123	uncharacterized LOC21401318
LOC21401328	3.24897	13.4482	-2.02979	0.00955498	subtilisin-like protease SBT1.4	GO:0004252 GO:0005773 GO:0005774 GO:0009505 GO:0010150 GO:0010223 GO:0048046
LOC21401362	2.20607	0.262492	3.10566	0.0288774	G-type lectin S-receptor-like serine/threonine-protein kinase LECRK3	GO:0004674 GO:0005524 GO:0005886 GO:0006468 GO:0006952 GO:0016021 GO:0030246
LOC21401382	36.3808	85.2427	-1.26325	0.0497546	enoyl-[acyl-carrier-protein] reductase [NADH] chloroplastic	GO:0004318 GO:0005507 GO:0005835 GO:0006633 GO:0009507 GO:0009570 GO:0009579 GO:0009941 GO:0016631
LOC21401439	81.3984	26.2407	1.60014	0.0141547	protein PHLOEM PROTEIN 2-LIKE A1	GO:0009625 GO:0030246 GO:0043394
LOC21401444	251.668	57.7639	2.13255	0.00217628	peroxidase A2	GO:0004601 GO:0005576 GO:0005774 GO:0006979 GO:0020037 GO:0042744 GO:0046872
LOC21401496	37.436	7.34213	2.36527	0.000949041	hydroquinone glucosyltransferase	GO:0008152 GO:0050505
LOC21401505	3.63616	12.0921	-1.81086	0.0221055	endoglucanase 24	GO:0005576 GO:0008810 GO:0030245 GO:0071555
LOC21401518	1.41844	24.7098	-4.16123	0.000165745	protein RADIALIS-like 1	GO:0003677 GO:0003700 GO:0005634 GO:0006351
LOC21401528	65.0109	21.2237	1.56762	0.0191639	uncharacterized LOC21401528	GO:0003824 GO:0005829 GO:0006950
LOC21401531	31.1887	10.8982	1.45143	0.0330218	isoflavone reductase homolog TP7	GO:0005737 GO:0005886 GO:0006979 GO:0016491 GO:0046686
LOC21401539	109.626	20.6143	2.46414	0.000524504	glucose-1-phosphate adenylyltransferase large subunit 1	GO:0005524 GO:0005978 GO:0008878 GO:0009501 GO:0009507 GO:0019252
LOC21401557	6.26797	23.2238	-1.92539	0.00525581	trihelix transcription factor GTL2	GO:0003677 GO:0003700 GO:0005634 GO:0006351
LOC21401587	9.85312	2.76198	1.60971	0.0345496	NADH-quinone oxidoreductase subunit D	GO:0009535 GO:0016651 GO:0048038 GO:0051287
LOC21401603	4.56932	26.1133	-2.49792	0.001464	F-box only protein 13	GO:0004842 GO:0031146
LOC21401607	36.4077	15.4243	1.30658	0.0411905	glutamate receptor 2.7	GO:0004970 GO:0005262 GO:0005773 GO:0005886 GO:0006816 GO:0008066 GO:0016021 GO:0019722 GO:0071230
LOC21401611	2.37482	7.35063	-1.63225	0.0484877	glutamate receptor 2.8	GO:0004970 GO:0005262 GO:0005622 GO:0005886 GO:0006816 GO:0008066 GO:0016021 GO:0019722 GO:0071230
LOC21401620	25.8302	8.05961	1.68332	0.0192064	EP1-like glycoprotein 4	GO:0005576 GO:0005618 GO:0009505 GO:0030246
LOC21401622	158.869	49.4896	1.67982	0.0137075	EP1-like glycoprotein 3	GO:0005576 GO:0005618 GO:0009505 GO:0030246
LOC21401695	0.610427	3.38521	-2.72928	0.0100202	uncharacterized LOC21401695
LOC21401737	0.182706	3.244	-2.94044	0.030696	patatin-like protein 3	GO:0004620 GO:0005737 GO:0006952 GO:0009737 GO:0016020 GO:0016042 GO:0047372
LOC21401741	3.59914	23.2686	-2.73349	0.000488192	probable pectinesterase 53	GO:0005576 GO:0005618 GO:0005737 GO:0030599 GO:0042545 GO:0045330 GO:0045490
LOC21401774	23.5183	8.23579	1.51664	0.027541	root phototropism protein 2	GO:0004871 GO:0005634 GO:0005737 GO:0009638 GO:0016567
LOC21401775	18.0042	6.00123	1.54407	0.0185263	probable LRR receptor-like serine/threonine-protein kinase At1g06840
LOC21401790	11.9114	2.9256	2.00397	0.0464129	uncharacterized LOC21401790
LOC21401795	40.2897	111.603	-1.4983	0.0218998	probable aspartyl protease At4g16563	GO:0004190 GO:0006508 GO:0009505 GO:0030163
LOC21401831	0.59808	8.29355	-3.60484	0.00414195	GDSL esterase/lipase At1g09390	GO:0005576 GO:0009570 GO:0016042 GO:0016788
LOC21401895	494.593	111.344	2.12867	0.00397077	peptide methionine sulfoxide reductase	GO:0008113
LOC21401900	80.6963	17.525	2.19623	0.000888098	leucine-rich repeat receptor-like serine/threonine/tyrosine-protein kinase SOBIR1
LOC21401921	3.69787	0.605074	2.53032	0.0468267	cytochrome P450 71A1	GO:0004497 GO:0005506 GO:0005789 GO:0009835 GO:0016021 GO:0016705 GO:0020037 GO:0031090
LOC21401928	10.9093	1.51054	2.79682	0.0215559	high-affinity nitrate transporter 3.2	GO:0005886 GO:0010167 GO:0015706 GO:0016021 GO:0042128
LOC21401960	225.088	40.8449	2.47436	0.00188022	legumain	GO:0008234
LOC21401979	22.8469	86.1436	-1.91061	0.00388647	monocopper oxidase-like protein SKU5	GO:0005507 GO:0005618 GO:0005774 GO:0005886 GO:0009505 GO:0009506 GO:0009932 GO:0016020 GO:0016722 GO:0031225 GO:0046658 GO:0048046
LOC21401992	2.40006	10.5265	-2.1411	0.0205451	uncharacterized LOC21401992
LOC21402108	7.64613	1.88557	2.03504	0.0443512	beta-fructofuranosidase insoluble isoenzyme 1	GO:0004575 GO:0005576 GO:0005618 GO:0005975
LOC21402136	33.9964	7.27846	2.44363	0.000906584	lysosomal Pro-X carboxypeptidase	GO:0003085 GO:0004180 GO:0005764 GO:0006508 GO:0008236 GO:0008239 GO:0043535 GO:0060055
LOC21402167	2.59163	0.355965	2.93706	0.0224673	probable LRR receptor-like serine/threonine-protein kinase At3g47570	GO:0004674 GO:0005524 GO:0005634 GO:0005789 GO:0005886 GO:0006952 GO:0016021 GO:0031349 GO:0046777 GO:1900426
LOC21402237	310.786	70.3702	2.13719	0.00649178	probable xyloglucan endotransglucosylase/hydrolase protein 28	GO:0004553 GO:0005618 GO:0010087 GO:0010411 GO:0016762 GO:0042546 GO:0048046 GO:0071555
LOC21402312	32.1896	7.65704	2.06811	0.00636455	haloacid dehalogenase-like hydrolase domain-containing protein 3	GO:0005739 GO:0008152 GO:0016787
LOC21402361	14.4035	3.12244	2.20252	0.0212765	B-box zinc finger protein 21	GO:0000989 GO:0003700 GO:0005634 GO:0006351 GO:0006355 GO:0008270 GO:0009640 GO:0009641 GO:0043565
LOC21402368	22.1512	0.39145	5.83257	3.63154e-08	GDSL esterase/lipase EXL3	GO:0005576 GO:0016042 GO:0016298
LOC21402370	33.2966	7.0534	2.21534	0.00397525	coatomer subunit beta'-3	GO:0000139 GO:0005198 GO:0006886 GO:0006888 GO:0006890 GO:0006891 GO:0030126
LOC21402404	4.71062	0.202694	3.63038	0.0103283	gibberellin 3-beta-dioxygenase 1
LOC21402419	45.0868	1.79462	4.75209	1.76117e-10	pleiotropic drug resistance protein 1	GO:0005524 GO:0016021 GO:0016887
LOC21402420	31.4251	3.63187	3.16555	1.02278e-05	pleiotropic drug resistance protein 1	GO:0005524 GO:0016021 GO:0016887
LOC21402468	6.99055	1.77985	2.11106	0.0435605	probable protein phosphatase 2C 72	GO:0004722 GO:0046872
LOC21402472	262.915	88.1968	1.59925	0.0403353	vacuolar-processing enzyme	GO:0008234
LOC21402481	9.15983	22.3606	-1.29932	0.0465388	protein EARLY FLOWERING 3	GO:0003700 GO:0005634 GO:0006351 GO:0007623 GO:0009409 GO:0009585 GO:0009733 GO:0009737 GO:0009826 GO:0009909 GO:0010031 GO:0010119 GO:0048573
LOC21402489	2.38201	9.15904	-1.9001	0.0116022	endo-1 4-beta-xylanase A	GO:0005886 GO:0016021 GO:0031176 GO:0045493
LOC21402514	2.45421	10.1068	-2.01987	0.0379966	glucan endo-1 3-beta-glucosidase 5	GO:0004553 GO:0005773 GO:0005886 GO:0005975 GO:0006952 GO:0009505 GO:0009506 GO:0030247 GO:0031225 GO:0042973 GO:0046658
LOC21402526	1.50315	0.068904	4.48263	0.0105061	WAT1-related protein At3g30340	GO:0005886 GO:0016021 GO:0022857
LOC21402548	41.5375	14.3438	1.50756	0.0284871	soluble inorganic pyrophosphatase 1	GO:0000287 GO:0004427 GO:0005737 GO:0006796
LOC21402558	2.61699	29.8623	-3.54795	2.35054e-06	transcription factor bHLH57	GO:0003677 GO:0003700 GO:0005634 GO:0006351 GO:0006355 GO:0046983
LOC21402580	66.6663	24.9271	1.36216	0.0415202	cytochrome P450 89A2	GO:0005506 GO:0005789 GO:0016020 GO:0016021 GO:0016709 GO:0020037 GO:0044550
LOC21402591	44.5127	14.5257	1.58723	0.0368638	putative gamma-glutamylcyclotransferase At3g02910	GO:0016746 GO:0080167
LOC21402592	18.2262	2.56173	2.8347	0.000900511	uncharacterized LOC21402592
LOC21402641	1.31938	0.267221	3.20895	0.00436933	receptor-like protein EIX1
LOC21402665	28.6449	6.03311	2.27726	0.00115557	cationic amino acid transporter 1	GO:0005886 GO:0015171 GO:0016020 GO:0016021
LOC21402830	33.2371	3.70536	2.96978	0.000473997	glutathione transferase GST 23	GO:0004364 GO:0006952
LOC21402912	0.505249	0	Inf	0.0474631	receptor-like protein 9DC3	GO:0002237 GO:0002238 GO:0002240 GO:0005886 GO:0009620 GO:0010204 GO:0016021 GO:0032491 GO:0050832
LOC21402965	11.7561	2.8968	2.03703	0.0235556	cytochrome c1
LOC21402967	31.6244	147.861	-2.23072	0.000730313	fasciclin-like arabinogalactan protein 7	GO:0005886 GO:0016020 GO:0031225 GO:0046658
LOC21403015	11.1423	3.31876	1.77862	0.0278246	transcription factor TGA1	GO:0003700 GO:0005634 GO:0006351 GO:0042742 GO:0043565 GO:0044212
LOC21403045	39.8715	7.2243	2.48715	0.000206388	nitrate reductase [NADH]	GO:0006809 GO:0009703 GO:0020037 GO:0030151 GO:0042128 GO:0043546 GO:0050464
LOC21403046	39.6147	6.4722	2.68859	0.00236698	probable calcium-binding protein CML29	GO:0005509
LOC21403098	0.638994	14.7994	-4.62868	0.000138638	uncharacterized LOC21403098
LOC21403105	29.5556	0.935955	4.99359	1.51739e-05	trypsin inhibitor A
LOC21403108	1.18874	0	5.53472	0.0108864	casein kinase 1-like protein HD16	GO:0004674 GO:0005524 GO:0005634 GO:0005737 GO:0008360 GO:0009740 GO:0009908 GO:0010476 GO:0018105 GO:0040008 GO:0048586
LOC21403114	1.93782	0.324041	2.76149	0.0385707	cysteine-rich receptor-like protein kinase 25
LOC21403136	11.1	30.5104	-1.34754	0.0366556	beta-glucosidase BoGH3B	GO:0008422 GO:0042597 GO:0085030 GO:0102483 GO:2000899
LOC21403148	1.38588	44.9254	-5.03173	6.79942e-11	probable inactive leucine-rich repeat receptor-like protein kinase At3g03770
LOC21403152	12.9874	1.97126	2.96198	0.0156392	glycine-rich protein	GO:0005576 GO:0005618 GO:0006952 GO:0009607 GO:0071555
LOC21403179	12.8696	3.26776	2.00908	0.00987316	salicylic acid-binding protein 2	GO:0009862 GO:0016298 GO:0080031
LOC21403218	9.84653	33.0714	-1.68596	0.0220165	maf-like protein DDB_G0281937	GO:0005737 GO:0047429
LOC21403266	33.4437	13.5869	1.26955	0.0468258	integrin-linked protein kinase 1	GO:0004674 GO:0004713 GO:0004871 GO:0005524 GO:0005622 GO:0016020 GO:0035556
LOC21403273	2.69823	11.1259	-2.03695	0.0057791	formin-like protein 2	GO:0016021
LOC21403302	31.1574	5.60358	2.52387	0.000151801	aminopeptidase M1	GO:0004177 GO:0005783 GO:0005829 GO:0005886 GO:0008270 GO:0009926 GO:0010013 GO:0031090 GO:0042277 GO:0043171 GO:0070006
LOC21403310	4.38343	0.692586	2.86148	0.0230108	sugar transporter ERD6-like 7	GO:0005351 GO:0005355 GO:0005773 GO:0005774 GO:0006829 GO:0009507 GO:0009705 GO:0016021 GO:0035428 GO:0046323
LOC21403319	17.2946	59.7626	-1.81337	0.00524422	probable leucine-rich repeat receptor-like protein kinase At1g35710
LOC21403325	9.50534	2.2427	2.0956	0.0201954	ankyrin repeat domain-containing protein 50
LOC21403338	2.0207	16.5925	-3.08917	8.25945e-05	rho GTPase-activating protein 2	GO:0005096 GO:0007165
LOC21403360	20.2144	84.7542	-2.10793	0.0068904	classical arabinogalactan protein 26
LOC21403374	0.16164	4.10804	-5.14916	0.0240884	glutaredoxin-C11	GO:0005737 GO:0009055 GO:0015035 GO:0045454
LOC21403380	22.0278	0	Inf	1.35944e-05	monothiol glutaredoxin-S6	GO:0005737 GO:0009055 GO:0015035 GO:0045454 GO:0046872 GO:0051537
LOC21403396	8.12608	0.171516	5.1739	0.000198259	RNA exonuclease 4	GO:0003700 GO:0003723 GO:0005634 GO:0005730 GO:0006355 GO:0006364 GO:0008408 GO:0016607
LOC21403415	2.28326	0	Inf	0.00281431	myb-related protein 305	GO:0000981 GO:0001135 GO:0003700 GO:0005634 GO:0006351 GO:0006357 GO:0009740 GO:0009753 GO:0009867 GO:0030154 GO:0043565 GO:0044212 GO:0048443 GO:0080086
LOC21403426	417.443	112.951	1.91092	0.0051701	glutaredoxin	GO:0005737 GO:0009055 GO:0015035 GO:0045454
LOC21403517	18.2111	5.90565	1.64675	0.0357828	xyloglucan endotransglucosylase/hydrolase protein 31	GO:0005618 GO:0005886 GO:0010411 GO:0016762 GO:0016998 GO:0033946 GO:0042546 GO:0048046 GO:0071555
LOC21403540	21.0147	62.161	-1.54026	0.0167484	GDSL esterase/lipase At1g54790	GO:0005576 GO:0016042 GO:0016788
LOC21403576	6.23151	0.135017	5.03902	0.00219564	NAC domain-containing protein 104	GO:0003677 GO:0003700 GO:0005634 GO:0006351 GO:0010089 GO:0043067 GO:0048367
LOC21403690	8.10755	1.39815	2.41453	0.0279502	xanthohumol 4'-O-methyltransferase	GO:0008171 GO:0046983
LOC21403698	21.1917	6.06777	1.78748	0.0122017	aldehyde dehydrogenase family 2 member C4	GO:0004029 GO:0005829 GO:0009699 GO:0050269
LOC21403701	44.011	4.60118	3.31249	2.10879e-06	aldehyde dehydrogenase family 2 member C4	GO:0004029 GO:0005829 GO:0009699 GO:0050269
LOC21403753	139.054	13.696	3.22594	8.44583e-05	14 kDa proline-rich protein DC2.15	GO:0016021
LOC21403781	19.9141	5.77168	1.83088	0.0215209	protein DETOXIFICATION 16	GO:0005774 GO:0006855 GO:0009624 GO:0015238 GO:0015297 GO:0016021
LOC21403899	70.0908	25.4041	1.43168	0.025681	phenolic glucoside malonyltransferase 1	GO:0005829 GO:0009636 GO:0050736
LOC21403900	95.5432	35.2891	1.44105	0.0266637	phenolic glucoside malonyltransferase 1	GO:0005829 GO:0009636 GO:0050736
LOC21403912	14.0438	57.7734	-2.05029	0.00211506	putative methylesterase 11 chloroplastic	GO:0009507 GO:0016787
LOC21403915	5.29641	29.8853	-2.49934	0.00116391	LRR receptor-like serine/threonine-protein kinase FLS2
LOC21403939	1.63966	0.0511533	3.90296	0.0110288	protein PTST homolog 2 chloroplastic
LOC21403962	3.40499	0.0282105	7.03541	0.000102957	probable WRKY transcription factor 72	GO:0003700 GO:0005634 GO:0006351 GO:0006952 GO:0043565
LOC21403967	10.6545	47.1956	-2.13219	0.00112523	probable LRR receptor-like serine/threonine-protein kinase At1g14390	GO:0004674 GO:0005524 GO:0016021
LOC21404092	0.609416	0	Inf	0.0344833	type IV inositol polyphosphate 5-phosphatase 11	GO:0004439 GO:0005886 GO:0009651 GO:0009733 GO:0009737 GO:0009753 GO:0034485 GO:0043813 GO:0046856
LOC21404097	26.5449	0.751517	4.89235	5.57956e-07	organ-specific protein P4
LOC21404110	8.27628	1.55755	2.4489	0.0117838	probable E3 ubiquitin-protein ligase ARI8	GO:0000151 GO:0000209 GO:0004842 GO:0005737 GO:0031624 GO:0032436 GO:0042787 GO:0046872 GO:0061630
LOC21404117	0.926604	5.48505	-2.54013	0.0183457	protein JINGUBANG	GO:0005634 GO:0005737 GO:0009846
LOC21404122	4.14701	0.575813	2.90212	0.0205105	cytochrome P450 CYP82D47	GO:0005506 GO:0016020 GO:0016709 GO:0020037 GO:0044550
LOC21404128	4.33263	0.120633	5.23563	0.00014664	cytochrome P450 CYP82D47	GO:0005506 GO:0016020 GO:0016709 GO:0020037 GO:0044550
LOC21404142	33.4613	11.6223	1.51324	0.0228639	receptor-like cytoplasmic kinase 176	GO:0004675 GO:0005524 GO:0005886 GO:0006468 GO:0007166 GO:0045087
LOC21404177	0.92467	0.0399258	4.78748	0.0121364	cation/H(+) antiporter 20	GO:0005783 GO:0006623 GO:0006813 GO:0006885 GO:0012505 GO:0015299 GO:0015672 GO:0016021 GO:0030007 GO:0030104
LOC21404195	10.9796	0.514716	4.46125	6.09168e-07	long-chain-alcohol oxidase FAO4A	GO:0005622 GO:0016021 GO:0016491 GO:0046577 GO:0050660
LOC21404198	0.159303	3.95103	-4.82723	0.0421538	uncharacterized LOC21404198
LOC21404205	610.174	114.518	2.42626	0.00772124	pectin acetylesterase 8	GO:0005576 GO:0009505 GO:0052793 GO:0071555
LOC21404214	14.0364	3.96779	1.74566	0.035151	probable WRKY transcription factor 69	GO:0003700 GO:0005634 GO:0006351 GO:0043565
LOC21404248	36.2772	7.49143	2.27315	0.00430562	uncharacterized LOC21404248
LOC21404267	5.33413	54.6271	-3.38639	2.36018e-06	protodermal factor 1	GO:0005576
LOC21404300	41.3084	102.085	-1.33128	0.0389564	protein tas	GO:0004033 GO:0005829 GO:0034198
LOC21404323	23.8042	4.38466	2.39736	0.0248843	E3 ubiquitin-protein ligase RHA1B	GO:0004842 GO:0010200 GO:0016567 GO:0043161 GO:0046686 GO:0046872 GO:0061630
LOC21404346	4.35087	14.2132	-1.69565	0.0489816	probable xyloglucan endotransglucosylase/hydrolase protein B	GO:0004553 GO:0005618 GO:0010411 GO:0016762 GO:0042546 GO:0048046 GO:0071555
LOC21404364	5.22839	1.03891	2.7502	0.0159926	transcription factor TGA7	GO:0003700 GO:0005634 GO:0006351 GO:0042742 GO:0043565
LOC21404388	48.1646	6.05646	2.93773	1.40041e-05	sulfate transporter 1.3	GO:0005887 GO:0008271 GO:0015116 GO:0015293
LOC21404511	8.29125	0.04668	6.51929	2.60597e-05	gibberellin 2-beta-dioxygenase	GO:0009686 GO:0045543 GO:0046872
LOC21404549	53.3168	137.487	-1.32103	0.0465889	3-oxoacyl-[acyl-carrier-protein] synthase I chloroplastic	GO:0004315 GO:0006633 GO:0009570
LOC21404611	5.36749	32.3881	-2.57897	0.000142984	probably inactive leucine-rich repeat receptor-like protein kinase At3g28040
LOC21404627	21.5669	5.52534	1.94721	0.0154987	thiamine phosphate phosphatase-like protein	GO:0004427 GO:0009229 GO:0016791 GO:0042131 GO:0046872 GO:0051262
LOC21404694	61.7217	13.3858	2.20669	0.00172858	uncharacterized LOC21404694
LOC21404739	20.6298	2.97943	2.82834	5.68595e-05	jacalin-related lectin 3	GO:0030246
LOC21404740	37.1469	4.62234	3.04848	9.39631e-06	cytokinin dehydrogenase 5	GO:0005576 GO:0005615 GO:0009823 GO:0016614 GO:0019139 GO:0050660
LOC21404745	2.07705	10.7322	-2.4752	0.00810753	BEL1-like homeodomain protein 11	GO:0003677 GO:0003700 GO:0005634 GO:0006351
LOC21404769	5.65011	0.39605	3.86765	0.00380961	jasmonate O-methyltransferase	GO:0005634 GO:0005737 GO:0030795 GO:0031408 GO:0102078
LOC21404770	1.3542	8.16401	-2.71077	0.0120253	jasmonate O-methyltransferase	GO:0005634 GO:0005737 GO:0030795 GO:0031408 GO:0102078
LOC21404779	5.83706	0.43167	3.83811	0.00422221	bifunctional dihydroflavonol 4-reductase/flavanone 4-reductase	GO:0009813 GO:0045552 GO:0047890 GO:0050662
LOC21404832	12.6901	0.757658	3.98013	5.11222e-05	inositol phosphorylceramide glucuronosyltransferase 1	GO:0000139 GO:0005768 GO:0005794 GO:0005802 GO:0015020 GO:0016020 GO:0016021 GO:0046513 GO:0046872 GO:1990482
LOC21404834	2.98063	0.101944	4.88702	0.0015075	inositol phosphorylceramide glucuronosyltransferase 1	GO:0000139 GO:0005768 GO:0005794 GO:0005802 GO:0015020 GO:0016020 GO:0016021 GO:0046513 GO:0046872 GO:1990482
LOC21404848	36.1036	2.63353	3.74978	1.67839e-06	dehydrodolichyl diphosphate synthase 2	GO:0002094 GO:0005829 GO:0006486 GO:0009507 GO:0009570 GO:0009668 GO:0016094
LOC21404871	23.0582	3.59189	2.76396	0.000425176	licodione synthase	GO:0005506 GO:0016021 GO:0020037 GO:0033771
LOC21404893	134.515	33.7495	1.99176	0.00602355	beta-glucosidase BoGH3B	GO:0008422 GO:0042597 GO:0085030 GO:0102483 GO:2000899
LOC21404896	44.2143	18.0871	1.29536	0.042383	protein NRT1/ PTR FAMILY 8.1	GO:0005886 GO:0006807 GO:0009506 GO:0015031 GO:0016021 GO:0022857 GO:0042936 GO:0042937 GO:0042938 GO:0042939
LOC21404927	2.92268	10.0952	-1.79991	0.0445564	probable xyloglucan galactosyltransferase GT17	GO:0000139 GO:0006486 GO:0016021 GO:0016757
LOC21404944	7.00025	38.3099	-2.42894	0.000542269	uncharacterized LOC21404944
LOC21404980	1.82726	272.232	-7.71645	1.28237e-17	putative cell wall protein	GO:0005576 GO:0005618
LOC21404998	23.1003	6.03753	1.94958	0.00935138	glutamate formimidoyltransferase	GO:0000139 GO:0005542 GO:0005783 GO:0005793 GO:0005794 GO:0005814 GO:0005829 GO:0005886 GO:0007010 GO:0008017 GO:0019215 GO:0019556 GO:0019557 GO:0030407 GO:0030409 GO:0030412 GO:0030868 GO:0035999 GO:0070062
LOC21405018	35.4872	11.2344	1.63054	0.0404544	uncharacterized LOC21405018
LOC21405034	1.12726	6.05259	-2.42868	0.0397364	uncharacterized GPI-anchored protein At4g28100	GO:0031225 GO:0046658
LOC21405036	10.291	0.428748	4.60786	5.97659e-06	aromatic-L-amino-acid decarboxylase	GO:0004058 GO:0006520 GO:0030170
LOC21405038	22.6118	4.71698	2.21717	0.00767324	putative cyclin-D6-1	GO:0005634 GO:0007049 GO:0051301 GO:0051726
LOC21405039	1.58703	0.108441	4.18958	0.0403498	transcription factor MYB14	GO:0000981 GO:0001135 GO:0003700 GO:0005634 GO:0006351 GO:0006355 GO:0006357 GO:0006952 GO:0006970 GO:0009611 GO:0009651 GO:0009737 GO:0030154 GO:0043565 GO:0044212
LOC21405084	14.3579	2.52762	2.46166	0.000433388	phospholipid-transporting ATPase 10	GO:0000139 GO:0000287 GO:0004012 GO:0005524 GO:0005802 GO:0005886 GO:0016021 GO:0048194
LOC21405107	1.1108	6.24041	-2.35901	0.0205547	fatty acid amide hydrolase	GO:0004040 GO:0005773 GO:0005774 GO:0005783 GO:0005789 GO:0005794 GO:0005886 GO:0016021 GO:0042742 GO:0047412 GO:0070291 GO:0102077 GO:0103073
LOC21405124	8.25838	0.391527	4.45586	0.000769386	leucoanthocyanidin reductase	GO:0010023 GO:0033788
LOC21405132	21.4871	4.74291	2.1747	0.00287053	dnaJ protein homolog	GO:0005524 GO:0006457 GO:0009408 GO:0016020 GO:0031072 GO:0046872 GO:0051082
LOC21405137	86.1569	25.3683	1.71249	0.00800497	auxin-induced protein PCNT115	GO:0016491
LOC21405189	12.5457	39.0081	-1.6842	0.00971979	alcohol-forming fatty acyl-CoA reductase	GO:0006629 GO:0080019 GO:0102965
LOC21405243	13.4302	38.9205	-1.63577	0.0169245	uncharacterized LOC21405243
LOC21405291	2.37988	15.022	-2.68214	0.000659701	interactor of constitutive active ROPs 1
LOC21405294	11.0434	1.1168	3.0956	0.0259219	probable membrane-associated kinase regulator 6
LOC21405302	62.3235	3.72057	4.04505	1.26955e-07	BAG family molecular chaperone regulator 6	GO:0005516 GO:0006457 GO:0006914 GO:0009408 GO:0009506 GO:0009644 GO:0009817 GO:0010228 GO:0010508 GO:0012502 GO:0042542 GO:0050832 GO:0051087
LOC21405387	36.2632	9.98128	1.85353	0.0087472	E3 ubiquitin-protein ligase RZFP34	GO:0005634 GO:0005783 GO:0008270 GO:0016567 GO:0016740 GO:1902456
LOC21405559	2.46451	16.0155	-2.71031	0.000164693	protein SCARECROW	GO:0005634 GO:0006351 GO:0006355 GO:0007275
LOC21405671	0	2.56989	#NAME?	0.020019	pathogenesis-related protein PR-1	GO:0005576 GO:0006952 GO:0009607
LOC21405693	5.82802	17.839	-1.87043	0.0380774	probable xyloglucan endotransglucosylase/hydrolase protein 23	GO:0004553 GO:0005618 GO:0005794 GO:0010411 GO:0016762 GO:0042546 GO:0048046 GO:0071555
LOC21405694	2.17832	9.94695	-2.58408	0.0184694	probable xyloglucan endotransglucosylase/hydrolase protein 23	GO:0004553 GO:0005618 GO:0005794 GO:0010411 GO:0016762 GO:0042546 GO:0048046 GO:0071555
LOC21405709	19.6298	62.0932	-1.69266	0.0090606	protein indeterminate-domain 4 chloroplastic	GO:0003677 GO:0003700 GO:0006351 GO:0006355 GO:0009507 GO:0046872
LOC21405740	0.165989	2.77241	-4.0555	0.0108981	aspartyl protease family protein 2	GO:0004190 GO:0006508 GO:0009505 GO:0016020 GO:0030163 GO:0080167
LOC21405760	32.0943	75.4566	-1.26024	0.0497696	multicopper oxidase LPR1	GO:0005507 GO:0005783 GO:0005789 GO:0010073 GO:0016036 GO:0016682 GO:0016722 GO:0080167
LOC21405777	30.6167	2.21389	3.71777	9.72954e-06	cinnamoyl-CoA reductase-like SNL6	GO:0005634 GO:0005783 GO:0009555 GO:0010584 GO:0016491 GO:0048316 GO:0050662 GO:0080110
LOC21405781	89.3733	31.306	1.56978	0.0233232	putative glycine-rich cell wall structural protein 1
LOC21405782	29.0093	3.92782	2.84888	0.00100402	glycine-rich cell wall structural protein 2
LOC21405882	3.37831	12.7846	-1.89762	0.0442078	transmembrane protein 53	GO:0016021
LOC21405908	23.5751	179.496	-2.83062	0.000260724	protein HOTHEAD	GO:0005576 GO:0007267 GO:0009553 GO:0010430 GO:0016614 GO:0046593 GO:0050660
LOC21405963	3.97139	0.458767	3.22113	0.0216964	protein DETOXIFICATION 56	GO:0005886 GO:0006855 GO:0015238 GO:0015297 GO:0016021 GO:0071244 GO:1902456
LOC21406015	68.685	27.5547	1.49662	0.0218896	uncharacterized LOC21406015
LOC21406066	12.4138	1.21954	3.59826	6.46052e-05	NAC domain-containing protein 71	GO:0003700 GO:0005634 GO:0006351 GO:0008283 GO:0043565 GO:0071365
LOC21406091	15.1887	5.91246	1.38388	0.0387616	type I inositol polyphosphate 5-phosphatase 2	GO:0004439 GO:0004445 GO:0009737 GO:0009738 GO:0009845 GO:0032957 GO:0034485 GO:0046855 GO:0046856 GO:0052658 GO:0052659 GO:0090351
LOC21406110	2.90947	0.153392	4.26553	0.0352304	probable purine permease 11	GO:0005345 GO:0006863 GO:0016020 GO:0016021
LOC21406169	19.8491	4.37355	2.19662	0.00841689	ankyrin repeat-containing protein BDA1	GO:0005886 GO:0009751 GO:0016021 GO:0045087
LOC21406170	8.2817	1.47622	2.47655	0.018452	ankyrin repeat domain-containing protein 6	GO:0005886 GO:0009751 GO:0016021 GO:0045087
LOC21406215	13.4769	1.75293	2.4983	0.00568701	homeobox-leucine zipper protein ATHB-12	GO:0003700 GO:0005634 GO:0006351 GO:0043565
LOC21406217	7.94509	0.754666	3.44828	0.000765126	cytochrome P450 78A9	GO:0005506 GO:0010154 GO:0016020 GO:0016021 GO:0016709 GO:0020037 GO:0040008 GO:0044550 GO:0048316
LOC21406219	2.21936	16.4843	-2.90102	0.00242495	uncharacterized LOC21406219
LOC21406222	86.5087	233.143	-1.38366	0.0453456	uncharacterized LOC21406222
LOC21406230	46.0528	10.5148	2.18623	0.00484667	calcium-binding protein KIC	GO:0005509 GO:0010091
LOC21406239	1.40552	0	Inf	0.00689305	myb-related protein 308	GO:0000981 GO:0001135 GO:0003700 GO:0005634 GO:0006351 GO:0006357 GO:0010090 GO:0010214 GO:0010468 GO:0043565 GO:0044212 GO:0048354
LOC21406264	47.0137	4.17286	3.52445	0.000348991	phylloplanin	GO:0005576 GO:0006952
LOC21406331	15.4819	2.45969	2.85577	0.00192462	E3 ubiquitin-protein ligase MIEL1	GO:0004842 GO:0005634 GO:0005737 GO:0006952 GO:0008134 GO:0008270 GO:0016567 GO:1900425 GO:1901485
LOC21406339	8.62995	0.0984316	6.47198	0.000865009	monothiol glutaredoxin-S2	GO:0005737 GO:0009055 GO:0015035 GO:0045454 GO:0046872 GO:0051537
LOC21406421	2.9319	0	Inf	0.00468693	probable glutathione S-transferase	GO:0004364 GO:0005737 GO:0006749 GO:0009407 GO:0009408 GO:0009733 GO:0009735 GO:0009737 GO:0009739 GO:0010038
LOC21406422	8.26998	0.138474	6.18958	0.000132215	probable glutathione S-transferase	GO:0004364 GO:0005737 GO:0006749 GO:0009407 GO:0009408 GO:0009733 GO:0009735 GO:0009737 GO:0009739 GO:0010038
LOC21406434	11.9306	43.9056	-1.8254	0.00535155	heparanase-like protein 3	GO:0004566 GO:0005576 GO:0005765 GO:0009505
LOC21406482	62.507	12.0204	2.388	0.000334689	cellulose synthase-like protein E6	GO:0000139 GO:0005794 GO:0005886 GO:0009833 GO:0016021 GO:0016759 GO:0016760 GO:0030244 GO:0071555
LOC21406490	13.2811	0.396313	5.10941	1.07693e-06	cytochrome P450 CYP82D47	GO:0005506 GO:0016020 GO:0016709 GO:0020037 GO:0044550
LOC21406513	105.64	39.74	1.36119	0.0379635	chaperone protein dnaJ 11 chloroplastic	GO:0005634 GO:0009507 GO:0009536 GO:0009570
LOC21406514	6.58934	35.6837	-2.40788	0.000293301	probable galactinol--sucrose galactosyltransferase 1	GO:0005975 GO:0047274
LOC21406550	16.3239	2.30381	2.7442	0.00301082	probable serine/threonine-protein kinase At1g01540	GO:0004674 GO:0005524 GO:0005886 GO:0009554 GO:0009556 GO:0016021 GO:0048658
LOC21406587	32.7197	8.12332	1.99734	0.0140587	probable glutathione S-transferase	GO:0004364 GO:0005737 GO:0006749 GO:0009407 GO:0009408 GO:0009733 GO:0009735 GO:0009737 GO:0009739 GO:0010038
LOC21406633	0.534427	7.01685	-3.56831	0.0102055	proline-rich receptor-like protein kinase PERK10
LOC21406637	0.141202	20.257	-7.57254	2.33539e-12	protein ECERIFERUM 1	GO:0005506 GO:0005789 GO:0006629 GO:0008610 GO:0009414 GO:0010025 GO:0016021 GO:0016491 GO:0042742 GO:0043447 GO:0050832
LOC21406640	6.21539	58.0157	-3.31629	1.44862e-06	protein ECERIFERUM 1	GO:0005506 GO:0005789 GO:0006629 GO:0008610 GO:0009414 GO:0010025 GO:0016021 GO:0016491 GO:0042742 GO:0043447 GO:0050832
LOC21406648	3.20449	20.9432	-2.75555	0.00327889	haloacid dehalogenase-like hydrolase domain-containing protein Sgpp	GO:0005829 GO:0005886 GO:0046872 GO:0050308
LOC21406659	600.924	69.68	3.12184	0.00897245	uncharacterized LOC21406659
LOC21406661	1033.47	53.2533	4.26374	0.00255223	uncharacterized LOC21406661
LOC21406662	95.6586	1.59494	6.09017	5.20726e-14	uncharacterized LOC21406662
LOC21406689	219.248	81.3776	1.45108	0.0417262	annexin D4	GO:0003729 GO:0005509 GO:0005544 GO:0006970 GO:0009408 GO:0009409 GO:0009414 GO:0009506 GO:0009651 GO:0009737
LOC21406708	30.6847	4.86254	2.63548	0.00141606	two-component response regulator ORR9	GO:0000160 GO:0005622 GO:0006351 GO:0006355 GO:0009735 GO:0009736
LOC21406709	2.11489	0.073261	5.30205	0.0176902	two-component response regulator ORR9	GO:0000160 GO:0005622 GO:0006351 GO:0006355 GO:0009735 GO:0009736
LOC21406734	12.34	119.673	-3.21554	2.97603e-06	aspartyl protease AED3	GO:0000166 GO:0004190 GO:0005618 GO:0006508 GO:0009505 GO:0009627 GO:0030163 GO:0043067 GO:0048046
LOC21406747	15.0906	0.303922	5.5864	2.54927e-06	WAT1-related protein At5g07050	GO:0005886 GO:0016021 GO:0022857
LOC21406810	78.5628	26.2726	1.58235	0.0144024	homeobox-leucine zipper protein HAT4	GO:0003700 GO:0005634 GO:0006351 GO:0008283 GO:0009585 GO:0009641 GO:0009733 GO:0009735 GO:0009826 GO:0010016 GO:0010017 GO:0010218 GO:0042803 GO:0043565 GO:0045892 GO:0048364
LOC21406838	5.0962	0.652705	3.00566	0.0123699	VAN3-binding protein	GO:0009733 GO:0009734 GO:0010087 GO:0010305
LOC21406852	7.79861	0.726992	3.50369	0.00296045	protein DMR6-LIKE OXYGENASE 2	GO:0002229 GO:0046244 GO:0046872 GO:0051213
LOC21406861	0.625946	4.23703	-2.6969	0.00818677	subtilisin-like protease SBT3.9	GO:0004252 GO:0005576
LOC21406889	0.847472	48.1223	-5.75815	1.54654e-13	beta-xylosidase/alpha-L-arabinofuranosidase 2	GO:0005578 GO:0009044 GO:0045493 GO:0046556
LOC21406929	0.0779151	4.63438	-3.96473	0.0137309	NAC domain-containing protein 104	GO:0003677 GO:0003700 GO:0005634 GO:0006351 GO:0010089 GO:0043067 GO:0048367
LOC21406971	61.5938	22.9192	1.415	0.0348661	heat shock protein 83	GO:0005524 GO:0005737 GO:0006457 GO:0006950 GO:0051082
LOC21406974	0.402206	5.39006	-3.66373	0.00332376	probable polygalacturonase	GO:0004650 GO:0005975 GO:0016021
LOC21406989	0	2.65862	-5.2678	0.00364853	homeobox protein 12
LOC21407006	6.32821	41.9104	-2.69572	7.24747e-05	cytochrome P450 86A22	GO:0005506 GO:0016021 GO:0016709 GO:0020037 GO:0035336
LOC21407008	18.9591	54.2189	-1.52395	0.0197973	short-chain dehydrogenase TIC 32 chloroplastic	GO:0005886 GO:0009507 GO:0009706 GO:0009941 GO:0015031 GO:0016491
LOC21407021	6.85692	17.347	-1.33435	0.0412282	kinesin-like protein KIN-14J	GO:0003777 GO:0005524 GO:0005871 GO:0005874 GO:0005886 GO:0007018 GO:0008017 GO:0016887
LOC21407125	3.9091	19.5135	-2.29391	0.00262967	laccase-11	GO:0005507 GO:0016722 GO:0046274 GO:0048046 GO:0052716
LOC21407158	3.5934	0.292421	3.91873	0.0105726	MLO-like protein 3	GO:0005516 GO:0005886 GO:0006952 GO:0009607 GO:0016021
LOC21407160	60.0592	4.20356	3.73317	2.52219e-07	peroxidase 21	GO:0004601 GO:0005829 GO:0006979 GO:0009505 GO:0009506 GO:0009664 GO:0020037 GO:0042744 GO:0046872 GO:0048511 GO:0050832
LOC21407204	9.33457	432.403	-5.52172	2.30764e-10	GDSL esterase/lipase At5g18430	GO:0005576 GO:0016042 GO:0016788 GO:0042335
LOC21407207	0.431035	184.53	-8.72566	8.57309e-21	GDSL esterase/lipase LTL1	GO:0005576 GO:0009751 GO:0010226 GO:0016042 GO:0016788 GO:0042538
LOC21407210	3.62532	20.215	-2.41093	0.00109619	uncharacterized LOC21407210
LOC21407221	35.4039	14.059	1.36342	0.0331348	uncharacterized LOC21407221
LOC21407225	11.2555	2.65314	1.94734	0.0312419	polygalacturonase At1g48100	GO:0004650 GO:0005576 GO:0005618 GO:0005975 GO:0009831
LOC21407227	0.938398	0.0519317	4.53472	0.0209683	probable inactive histone-lysine N-methyltransferase SUVR2	GO:0005694 GO:0005730 GO:0008270 GO:0009506 GO:0018024 GO:0034968
LOC21407253	16.2869	43.6382	-1.47466	0.0220603	probable low-specificity L-threonine aldolase 1	GO:0004793 GO:0005829 GO:0006545 GO:0006567 GO:0008732
LOC21407258	13.6382	2.46986	2.47198	0.00796846	phosphoenolpyruvate carboxylase kinase 1	GO:0004674 GO:0004683 GO:0005516 GO:0005524 GO:0005634 GO:0005737 GO:0009416 GO:0009931 GO:0018105 GO:0035556 GO:0046777 GO:0046898
LOC21407265	12.8049	0.173024	5.94975	5.11458e-07	ethylene-responsive transcription factor 1B	GO:0003677 GO:0003700 GO:0005634 GO:0006351 GO:0006952 GO:0009867 GO:0009873
LOC21407283	8.96757	0.52189	4.66195	0.00663019	sigma factor binding protein 1 chloroplastic
LOC21407307	7.70859	0.716654	3.25811	0.0230807	pathogenesis-related protein PR-4	GO:0005576 GO:0005618 GO:0042742 GO:0050832
LOC21407310	120.574	20.9155	2.53731	0.000136168	barwin	GO:0008061 GO:0042742 GO:0050832
LOC21407312	49.1631	5.20812	3.28154	3.01369e-05	barwin	GO:0004540 GO:0005773 GO:0008061 GO:0009615 GO:0009627 GO:0009651 GO:0009723 GO:0009817 GO:0031640 GO:0042742 GO:0080027
LOC21407318	5.24277	0.317467	4.33768	0.0308392	calmodulin-like protein 11	GO:0005509 GO:0005737 GO:0019904
LOC21407320	0.300391	0	Inf	0.0344833	putative calcium-transporting ATPase 13 plasma membrane-type	GO:0005388 GO:0005516 GO:0005524 GO:0005887 GO:0043231 GO:0046872
LOC21407328	6.11005	0.216535	5.08166	0.00191228	uncharacterized LOC21407328
LOC21407422	11.4929	0	Inf	8.23052e-13	uncharacterized LOC21407422
LOC21407427	56.2337	19.7611	1.53438	0.0228801	probable glutathione peroxidase 2	GO:0004602 GO:0005634 GO:0005829 GO:0005886 GO:0006979
LOC21407499	14.945	51.2922	-1.77399	0.0110331	calcium-binding protein CML39	GO:0005509 GO:0005886 GO:0009611
LOC21407541	0	0.70563	#NAME?	0.0242868	protein CUP-SHAPED COTYLEDON 3	GO:0003677 GO:0003700 GO:0005634 GO:0006351 GO:0007275 GO:0010014 GO:0010199
LOC21407555	8.49477	25.2933	-1.558	0.0191005	protein S-acyltransferase 21	GO:0005886 GO:0016021 GO:0019706
LOC21407567	50.6681	17.551	1.54925	0.0187108	1 4-alpha-glucan-branching enzyme 1 chloroplastic/amyloplastic	GO:0003844 GO:0004553 GO:0005978 GO:0009501 GO:0009507 GO:0019252 GO:0043169 GO:0102752
LOC21407570	48.1986	7.59787	2.71959	4.94665e-05	BTB/POZ domain-containing protein At2g30600	GO:0005737 GO:0019005 GO:0030162 GO:0031625 GO:0042787 GO:0043161
LOC21407652	14.6802	2.85686	2.47452	0.00818286	protein SRG1	GO:0010150 GO:0016682 GO:0046872
LOC21407673	25.9479	557.724	-4.48965	3.54464e-06	proline-rich protein 4	GO:0005576 GO:0005618
LOC21407679	4.85076	48.9578	-3.234	1.01824e-05	protodermal factor 1
LOC21407704	74.2797	27.5203	1.45111	0.0240552	protein NUCLEAR FUSION DEFECTIVE 4	GO:0000741 GO:0009651 GO:0010197 GO:0016021
LOC21407765	9.56549	2.06827	2.48847	0.0331272	uncharacterized isomerase BH0283	GO:0009058 GO:0016853
LOC21407908	15.3024	2.69869	2.52583	0.000680367	heat shock cognate 70 kDa protein 2	GO:0005524
LOC21407931	20.8329	6.05112	1.75064	0.0271222	epsin-3	GO:0005654 GO:0005798 GO:0005802 GO:0006897 GO:0008289 GO:0016020 GO:0030136 GO:0030276 GO:0045296 GO:0048471
LOC21407939	108.076	28.7565	1.90131	0.00348964	outer envelope pore protein 16 chloroplastic	GO:0006811 GO:0009707 GO:0015288 GO:0034426 GO:0042803 GO:0045037 GO:0046930
LOC21407957	16.6996	86.2949	-2.32657	0.000417859	expansin-A6
LOC21407981	0.172388	2.39776	-4.15373	0.00185245	abscisic acid 8'-hydroxylase 2	GO:0005506 GO:0009639 GO:0009687 GO:0010114 GO:0010268 GO:0010295 GO:0016021 GO:0016125 GO:0016132 GO:0020037 GO:0046345 GO:0048838
LOC21408031	42.4804	17.4171	1.28146	0.0498134	uncharacterized LOC21408031
LOC21408088	7.15596	0	6.14	0.000164547	WAT1-related protein At2g39510	GO:0005886 GO:0015186 GO:0016021 GO:0044746 GO:0048316 GO:0080144 GO:0098712
LOC21408103	55.994	18.2124	1.68057	0.0142323	aquaporin TIP1-3	GO:0005887 GO:0006833 GO:0009705 GO:0015204 GO:0015250 GO:0015840 GO:0034220 GO:0042807
LOC21408132	25.014	1.33614	4.00584	1.72059e-07	caffeoylshikimate esterase	GO:0003846 GO:0004622 GO:0005783 GO:0005794 GO:0005886 GO:0006629 GO:0006979 GO:0009506 GO:0009809 GO:0010043 GO:0016787 GO:0042542 GO:0046686 GO:0090430
LOC21408202	8.81421	1.16728	2.85016	0.000787834	non-lysosomal glucosylceramidase	GO:0000139 GO:0004348 GO:0005789 GO:0006680 GO:0008206 GO:0008422 GO:0016021 GO:0016139 GO:0021954
LOC21408203	2.15052	12.7085	-2.58281	0.00149219	protein Ycf2
LOC21408204	8.70425	24.8061	-1.49565	0.0286689	uncharacterized LOC21408204
LOC21408217	10.711	0.934567	3.4433	0.00043701	protein DETOXIFICATION 48	GO:0000139 GO:0005381 GO:0005770 GO:0005794 GO:0006826 GO:0006855 GO:0006970 GO:0009408 GO:0009624 GO:0009646 GO:0009737 GO:0010015 GO:0015238 GO:0015297 GO:0015893 GO:0016021 GO:0017119 GO:0031902 GO:0043226 GO:0055072 GO:1905428
LOC21408222	43.472	11.7755	1.96496	0.00267151	phosphoenolpyruvate carboxykinase (ATP)	GO:0004612 GO:0005524 GO:0005634 GO:0005730 GO:0005829 GO:0006094 GO:0009817 GO:0016020 GO:0016036 GO:0046686
LOC21408231	2.36035	16.0006	-2.42497	0.00420954	protein DETOXIFICATION 12	GO:0006855 GO:0009507 GO:0015238 GO:0015297 GO:0016021
LOC21408254	2.4057	10.2392	-2.15158	0.0112221	probable rhamnogalacturonate lyase B	GO:0005576 GO:0005975 GO:0009405 GO:0030246 GO:0102210
LOC21408270	6.28344	16.8424	-1.45555	0.0388635	UDP-glucuronate 4-epimerase 3	GO:0005975 GO:0016020 GO:0016021 GO:0032580 GO:0050378
LOC21408293	7.38992	24.2127	-1.69395	0.00868372	ABC transporter G family member 32	GO:0005524 GO:0005886 GO:0006855 GO:0016021 GO:0042335 GO:0042626
LOC21408351	8.9252	1.23402	2.85686	0.0103832	CBS domain-containing protein CBSX5
LOC21408353	36.4494	4.36475	3.00842	0.000105216	stem-specific protein TSJT1
LOC21408400	24.3415	9.91412	1.37012	0.0399675	F-box/LRR-repeat protein 14
LOC21408459	2.90412	12.6924	-2.1876	0.019119	glucan endo-1 3-beta-glucosidase 14	GO:0005576 GO:0005886 GO:0005975 GO:0006952 GO:0007154 GO:0009505 GO:0030247 GO:0031225 GO:0042973 GO:0046658 GO:0071555
LOC21408461	18.4786	0.399022	5.17914	1.80293e-07	homeobox protein Hox-B3
LOC21408494	0.814939	5.79797	-2.80123	0.0356269	uncharacterized LOC21408494
LOC21408570	130.637	18.7911	2.83459	2.70619e-05	heavy metal-associated isoprenylated plant protein 20	GO:0005737 GO:0016020 GO:0030001 GO:0046914 GO:0046916 GO:0055073 GO:0071585
LOC21408576	3.62257	12.4835	-1.82723	0.0220553	heavy metal-associated isoprenylated plant protein 37	GO:0005737 GO:0030001 GO:0046914 GO:0046916
LOC21408591	19.2606	6.72729	1.52501	0.0190598	probable LRR receptor-like serine/threonine-protein kinase At1g56140
LOC21408624	8.7299	22.2136	-1.2754	0.0487073	pentatricopeptide repeat-containing protein At1g30610 chloroplastic
LOC21408727	77.1511	26.1641	1.56266	0.0154273	purine permease 3	GO:0005345 GO:0006863 GO:0016020 GO:0016021
LOC21408745	1.74269	0.138334	3.88702	0.0162956	RING-H2 finger protein ATL11	GO:0016021 GO:0043161 GO:0046872 GO:0061630
LOC21408761	11.8205	3.39405	2.02147	0.011968	serine carboxypeptidase II-3	GO:0004185
LOC21408952	13.2653	2.4482	2.50369	0.0335028	uncharacterized LOC21408952
LOC21408968	188.929	722.885	-1.92958	0.0384039	GDSL esterase/lipase APG	GO:0016042 GO:0016788 GO:0048046
LOC21408971	9.9308	2.88306	1.90106	0.0469549	inositol oxygenase 1	GO:0005506 GO:0005737 GO:0019310 GO:0019853 GO:0050113
LOC21408973	3.61767	0.415334	3.1219	0.0067675	LRR receptor-like serine/threonine-protein kinase IOS1	GO:0002229 GO:0002237 GO:0002238 GO:0002239 GO:0004674 GO:0005524 GO:0005886 GO:0009620 GO:0009738 GO:0009788 GO:0010200 GO:0016021 GO:0042803 GO:0090406 GO:1900150 GO:1900426 GO:1902289 GO:2000071
LOC21408974	3.27493	0.19315	4.15005	0.000930555	LRR receptor-like serine/threonine-protein kinase IOS1	GO:0002229 GO:0002237 GO:0002238 GO:0002239 GO:0004674 GO:0005524 GO:0005886 GO:0009620 GO:0009738 GO:0009788 GO:0010200 GO:0016021 GO:0042803 GO:0090406 GO:1900150 GO:1900426 GO:1902289 GO:2000071
LOC21409040	168.523	53.1534	1.69021	0.0109366	aquaporin PIP1-1	GO:0005887 GO:0015250 GO:0034220
LOC21409094	4.07267	0.336583	3.37868	0.014244	putative methylesterase 11 chloroplastic	GO:0009507 GO:0016787
LOC21409102	54.4741	10.8487	2.38146	0.000750039	probable 6-phosphogluconolactonase 1	GO:0005737 GO:0005975 GO:0009051 GO:0017057
LOC21409113	8.3034	0.578975	4.05541	0.00503725	protein CRABS CLAW	GO:0003677 GO:0005634 GO:0010022 GO:0010094 GO:0010254 GO:0010582 GO:0030154 GO:0046872 GO:0048366 GO:0048440 GO:0048479
LOC21409123	20.1247	5.03488	2.04576	0.00545754	cytochrome P450 CYP749A22	GO:0004497 GO:0005506 GO:0016021 GO:0016705 GO:0020037
LOC21409150	5.67902	1.3339	2.09347	0.0434167	UDP-glycosyltransferase 89A2	GO:0008152 GO:0008194 GO:0035251 GO:0043231 GO:0080043 GO:0080044
LOC21409158	6.94546	0.923823	2.93948	0.00140279	putative U-box domain-containing protein 42	GO:0004842
LOC21409185	26.3245	10.8463	1.4675	0.0408438	LAG1 longevity assurance homolog 3	GO:0005783 GO:0005789 GO:0016021 GO:0042761 GO:0046513 GO:0050291
LOC21409192	67.7595	21.7432	1.66565	0.0108163	S-adenosylmethionine decarboxylase proenzyme	GO:0004014 GO:0006557 GO:0006597 GO:0008295
LOC21409203	1.90077	0.0336459	5.95741	0.00394407	uncharacterized LOC21409203
LOC21409230	95.8268	24.1455	1.95881	0.00268267	protein STRICTOSIDINE SYNTHASE-LIKE 4	GO:0005773 GO:0005783 GO:0009058 GO:0009611 GO:0009615 GO:0009620 GO:0009723 GO:0009751 GO:0009753 GO:0016020 GO:0016788
LOC21409233	3.627	0.0576202	5.41753	0.000577042	probable acyl-activating enzyme 1 peroxisomal	GO:0005777 GO:0006631 GO:0016874
LOC21409243	76.9661	6.81415	3.5098	4.32729e-07	lysine histidine transporter-like 8	GO:0003333 GO:0005886 GO:0015171 GO:0016021
LOC21409251	61.859	12.2561	2.30969	0.000936098	thiosulfate sulfurtransferase 16 chloroplastic	GO:0006979 GO:0007568 GO:0009507 GO:0009579 GO:0009611 GO:0009753
LOC21409284	4.73242	23.4272	-2.18598	0.0145926	protein MID1-COMPLEMENTING ACTIVITY 1	GO:0005262 GO:0005887 GO:0006816 GO:0007231 GO:0007638 GO:0033500
LOC21409286	10.704	33.5582	-1.62431	0.0140983	protein MID1-COMPLEMENTING ACTIVITY 1	GO:0005262 GO:0005887 GO:0006816 GO:0007231 GO:0007638 GO:0033500
LOC21409291	1.43146	7.09149	-2.23992	0.036647	GDSL esterase/lipase EXL3	GO:0005576 GO:0016042 GO:0016298
LOC21409307	20.3743	7.80372	1.37041	0.0325454	histidine kinase 1	GO:0000155 GO:0005034 GO:0005622 GO:0005886 GO:0006970 GO:0009414 GO:0009738 GO:0009927 GO:0010375 GO:0010431 GO:0016021
LOC21409320	155.464	22.5628	2.94661	1.32845e-05	chaperone protein dnaJ 11 chloroplastic	GO:0005634 GO:0009507 GO:0009536 GO:0009570
LOC21409352	83.6983	27.4744	1.57474	0.014648	histone H1	GO:0000786 GO:0003677 GO:0005634 GO:0006334
LOC21409365	1.2597	8.47979	-2.70637	0.0146116	probable pectinesterase 53	GO:0005576 GO:0005618 GO:0005737 GO:0030599 GO:0042545 GO:0045330 GO:0045490
LOC21409371	47.4971	2.87226	4.03602	1.97009e-08	cytochrome P450 84A1	GO:0004497 GO:0005506 GO:0005783 GO:0009699 GO:0009809 GO:0010224 GO:0016020 GO:0016021 GO:0016709 GO:0020037
LOC21409375	1.99116	9.50478	-2.28502	0.0210986	LRR receptor-like serine/threonine-protein kinase FLS2
LOC21409376	10.4213	1.22299	3.17199	0.00306043	probable mannitol dehydrogenase	GO:0008270 GO:0046029
LOC21409387	79.1551	14.1381	2.53445	0.00014808	salicylate carboxymethyltransferase	GO:0008168 GO:0046872
LOC21409429	15.2185	0.493112	4.88059	1.30339e-08	probable 1-deoxy-D-xylulose-5-phosphate synthase 2 chloroplastic	GO:0008661 GO:0009228 GO:0009507 GO:0016114 GO:0046872 GO:0052865
LOC21409442	13.0108	47.361	-1.81634	0.00586991	probable mannitol dehydrogenase	GO:0008270 GO:0046029
LOC21409603	23.7741	84.3671	-1.88661	0.0161097	uncharacterized LOC21409603
LOC21409611	12.3084	42.6944	-1.80361	0.00534827	long chain acyl-CoA synthetase 2	GO:0004467 GO:0005524 GO:0005783 GO:0006631 GO:0009506 GO:0010143 GO:0010311 GO:0031957 GO:0050832 GO:0102391
LOC21409612	86.1185	32.4214	1.38246	0.034251	cold-regulated 413 plasma membrane protein 1	GO:0005773 GO:0005886 GO:0009631 GO:0009737 GO:0016021 GO:0042631
LOC21409614	593.341	46.4022	3.68936	0.000350768	allene oxide synthase 3	GO:0004497 GO:0005506 GO:0006952 GO:0016125 GO:0016705 GO:0020037 GO:0031408 GO:0046423 GO:0047987
LOC21409623	682.148	19.8535	5.09922	1.17851e-05	allene oxide synthase 3	GO:0004497 GO:0005506 GO:0006952 GO:0016125 GO:0016705 GO:0020037 GO:0031408 GO:0046423 GO:0047987
LOC21409709	6.31998	27.007	-2.07729	0.00184297	protein PLASTID MOVEMENT IMPAIRED 2	GO:0005829 GO:0009637 GO:0009903 GO:0009904
LOC21409765	5.0435	0.678023	2.91873	0.0394539	NDR1/HIN1-like protein 6	GO:0005829 GO:0005886 GO:0006970 GO:0009737 GO:0009738 GO:0010116 GO:0016021 GO:1902074
LOC21409773	37.8094	15.167	1.38946	0.031051	benzyl alcohol O-benzoyltransferase	GO:0016747
LOC21409820	8.72595	0.167765	5.81302	0.00569753	protein RSI-1	GO:0005576 GO:0009506 GO:0009751 GO:0010286
LOC21409869	17.4149	43.9277	-1.29211	0.0459224	uncharacterized LOC21409869
LOC21409894	6.58192	18.8811	-1.49722	0.0223654	beta-galactosidase	GO:0004565 GO:0005618 GO:0005773 GO:0005975 GO:0030246
LOC21409909	5.59955	0.751586	2.90974	0.0167333	cytokinin dehydrogenase 3	GO:0005773 GO:0005783 GO:0008131 GO:0009823 GO:0016614 GO:0019139 GO:0050660
LOC21409921	2.99044	11.6394	-1.94798	0.0437902	5'-nucleotidase SurE	GO:0000166 GO:0005737 GO:0008253 GO:0046872
LOC21409963	16.1926	4.83378	1.74814	0.0147816	phenylalanine ammonia-lyase	GO:0005737 GO:0006559 GO:0009800 GO:0045548
LOC21409989	52.7417	21.1823	1.35716	0.0352074	12-oxophytodienoate reductase 3	GO:0005622 GO:0005777 GO:0009695 GO:0010181 GO:0016629 GO:0031408 GO:0042802 GO:0055114
LOC21410016	3.85441	0.722714	2.43956	0.0491271	serine/threonine-protein kinase RIPK
LOC21410042	40.1702	1.30865	4.89022	1.18482e-08	epoxide hydrolase A	GO:0009636 GO:0018742 GO:0042803
LOC21410046	4.45073	13.5064	-1.64136	0.0212765	beta-galactosidase 3	GO:0004565 GO:0005773 GO:0005975 GO:0009505 GO:0030246 GO:0048046
LOC21410093	1.3719	16.8902	-3.60745	1.82235e-06	probable LRR receptor-like serine/threonine-protein kinase At4g37250
LOC21410105	13.4416	3.44288	1.99508	0.0153066	UDP-glucose flavonoid 3-O-glucosyltransferase 7	GO:0008152 GO:0047893 GO:0102360 GO:0102425
LOC21410110	25.6383	7.16228	1.80924	0.0244736	CBS domain-containing protein CBSX1 chloroplastic	GO:0009507 GO:0045454
LOC21410115	1.06778	7.68425	-2.88837	0.00713277	O-acyltransferase WSD1	GO:0004144 GO:0005783 GO:0005789 GO:0005886 GO:0010025 GO:0016021 GO:0019432 GO:0047196 GO:0102966 GO:0103095
LOC21410116	2.06744	24.4877	-3.49814	6.92897e-06	O-acyltransferase WSD1	GO:0004144 GO:0005783 GO:0005789 GO:0005886 GO:0010025 GO:0016021 GO:0019432 GO:0047196 GO:0102966 GO:0103095
LOC21410141	0.177336	1.77146	-3.40234	0.0291252	type III polyketide synthase A	GO:0005783 GO:0009813 GO:0010584 GO:0030639 GO:0080110 GO:0090439
LOC21410147	0.247533	8.85473	-5.17368	0.000208319	ethylene-responsive transcription factor ERF109	GO:0003677 GO:0003700 GO:0005634 GO:0006351 GO:0009873 GO:0010087 GO:0010200 GO:0050832 GO:0051301
LOC21410222	2.42332	0.03294	6.28391	0.00156809	cytochrome P450 71A1	GO:0004497 GO:0005506 GO:0005789 GO:0009835 GO:0016021 GO:0016705 GO:0020037 GO:0031090
LOC21410235	0	1.27072	#NAME?	0.0364902	very-long-chain 3-oxoacyl-CoA reductase-like protein At1g24470	GO:0005783 GO:0005789 GO:0016021 GO:0045703
LOC21410245	6.61496	45.7612	-2.76841	5.35327e-05	probable pectate lyase 5	GO:0030570 GO:0045490 GO:0046872
LOC21410270	81.0559	10.3012	2.96468	1.19789e-05	cytochrome P450 71B37	GO:0005506 GO:0016020 GO:0016021 GO:0016709 GO:0020037 GO:0044550
LOC21410271	14.428	4.21121	1.77325	0.0314209	cytochrome P450 71B10	GO:0005506 GO:0016020 GO:0016021 GO:0016709 GO:0020037 GO:0044550
LOC21410286	8.93771	1.40282	2.70097	0.0199929	sufE-like protein 2 chloroplastic	GO:0008047 GO:0009507 GO:0016226 GO:0051176
LOC21410289	6.32315	0.885244	2.79641	0.0199546	GDSL esterase/lipase At5g14450	GO:0005576 GO:0009505 GO:0009506 GO:0016042 GO:0016788
LOC21410325	253.177	61.6016	1.99999	0.00215162	uncharacterized LOC21410325
LOC21410339	91.1993	22.8277	2.00241	0.00240664	high affinity nitrate transporter 2.5	GO:0005886 GO:0009705 GO:0015112 GO:0015706 GO:0016021 GO:0042128 GO:0071249
LOC21410363	0.672281	22.572	-5.0629	1.34566e-09	polygalacturonase At1g48100	GO:0004650 GO:0005576 GO:0005618 GO:0005975 GO:0009831
LOC21410370	131.692	50.2644	1.40416	0.0405484	probable nucleoredoxin 1	GO:0004791 GO:0005829 GO:0009860 GO:0010183 GO:0045454 GO:0046686 GO:0047134 GO:0080092
LOC21410381	0.20616	8.04636	-5.55903	0.00151187	transcription factor WER	GO:0000981 GO:0001135 GO:0003677 GO:0003700 GO:0005634 GO:0006351 GO:0006357 GO:0043565 GO:0044212 GO:0045165 GO:0045893 GO:0048765
LOC21410389	23.9897	83.8864	-1.80771	0.00742452	polygalacturonase 1 beta-like protein 3	GO:0005618 GO:0048046
LOC21410403	205.555	57.0583	1.75272	0.00938987	probable xyloglucan endotransglucosylase/hydrolase protein 33	GO:0004553 GO:0005618 GO:0005887 GO:0009831 GO:0010411 GO:0016762 GO:0042546 GO:0048046
LOC21410425	16.6239	518.057	-5.01565	2.86918e-10	MLP-like protein 423	GO:0006952 GO:0009607 GO:0016020
LOC21410428	25.5595	63.9765	-1.37723	0.0327944	protein ALTERED XYLOGLUCAN 4	GO:0000139 GO:0005794 GO:0010411 GO:0016021 GO:0016413
LOC21410440	21.5948	7.89128	1.50493	0.0372344	IAA-amino acid hydrolase ILR1-like 2	GO:0005783 GO:0005788 GO:0009850 GO:0010178 GO:0010179 GO:0046872
LOC21410455	2.40926	9.57398	-2.03404	0.0306539	probable galacturonosyltransferase-like 9	GO:0000139 GO:0000271 GO:0005794 GO:0016021 GO:0016757 GO:0045489 GO:0047262 GO:0071555
LOC21410592	14.3709	0.596645	3.58004	0.00305348	heavy metal-associated isoprenylated plant protein 45	GO:0005737 GO:0030001 GO:0046914 GO:0046916
LOC21410656	0.81728	0	Inf	0.0103645	bZIP transcription factor TGA10	GO:0003700 GO:0005634 GO:0006351 GO:0009733 GO:0009751 GO:0009753 GO:0043565 GO:0045893
LOC21410719	567.337	92.8805	2.60305	0.0289515	probable linoleate 9S-lipoxygenase 5	GO:0005737 GO:0016702 GO:0031408 GO:0046872
LOC21410793	21.4853	2.7246	3.00267	4.97508e-05	probable acyl-activating enzyme 6	GO:0006631 GO:0016874
LOC21410823	22.8862	7.45151	1.57695	0.0164674	probable LRR receptor-like serine/threonine-protein kinase At1g56140
LOC21410825	15.7013	4.35671	1.88702	0.00691941	probable LRR receptor-like serine/threonine-protein kinase At1g56140
LOC21410841	6.9884	0.412764	3.91873	0.035651	chalcone synthase	GO:0009813 GO:0016210
LOC21410855	10.2136	2.41351	2.10771	0.0248947	cytochrome P450 71D11	GO:0004497 GO:0005506 GO:0016705 GO:0020037
LOC21410928	21.3963	269.357	-3.63777	2.71962e-07	repetitive proline-rich cell wall protein 1
LOC21411057	2.74468	0.185412	3.83811	0.00255509	putative receptor-like protein kinase At3g47110	GO:0004674 GO:0005524 GO:0005886 GO:0016021
LOC21411101	3.96772	0.0664015	5.95741	4.99519e-05	G-type lectin S-receptor-like serine/threonine-protein kinase At4g03230
LOC21411130	0	0.392699	#NAME?	0.0453775	putative receptor-like protein kinase At3g47110
LOC21411216	0.358667	2.32165	-2.76711	0.0258897	gibberellin-regulated protein 14	GO:0005576 GO:0005886 GO:0009651 GO:0009737 GO:0009739 GO:0009740 GO:2000377
LOC21411300	13.0393	3.44199	1.9406	0.0423508	rust resistance kinase Lr10	GO:0004674 GO:0005524 GO:0005886 GO:0016021
LOC21411330	1962.71	104.74	4.20589	0.000198522	major allergen Pru av 1	GO:0006952 GO:0009607
LOC21411392	7.11792	0.293936	4.60948	0.00374588	major allergen Pru av 1	GO:0006952 GO:0009607
LOC21411569	100.823	21.6521	2.27501	0.000548916	endochitinase 2	GO:0000272 GO:0004568 GO:0006032 GO:0006952 GO:0008061 GO:0016998
LOC21411657	2.07813	0.275649	2.78748	0.0433452	receptor-like protein EIX2	GO:0005886 GO:0016021
LOC21411675	19.0076	0.480283	5.25392	5.09067e-08	chalcone synthase 2	GO:0009813 GO:0016210
LOC21411756	14.157	0.309704	5.56208	1.77713e-07	chalcone synthase 2	GO:0009813 GO:0016210
LOC21411794	46.423	5.51091	3.13049	4.8924e-05	endochitinase	GO:0000272 GO:0004568 GO:0006032 GO:0006952 GO:0008061 GO:0016998
LOC21411841	1.89918	0.145005	3.81302	0.0281444	chalcone synthase 2	GO:0009813 GO:0016210
LOC21411915	1.29367	0.0303165	5.68057	0.00782892	receptor-like serine/threonine-protein kinase SD1-7
LOC21411994	0.273922	0	Inf	0.0474631	disease resistance-like protein DSC1	GO:0005524 GO:0005737 GO:0007165 GO:0009626 GO:0043531
LOC21412031	0.980876	0.0705255	3.8546	0.0401945	G-type lectin S-receptor-like serine/threonine-protein kinase At4g27290
LOC21412044	20.0573	1.90706	3.91796	3.29778e-08	extensin
LOC21412093	6.75226	0.51789	3.54084	0.000467913	G-type lectin S-receptor-like serine/threonine-protein kinase At4g27290
LOC21412156	13.8684	0.828327	4.15005	3.00562e-05	chalcone synthase 2	GO:0009813 GO:0016210
LOC21412216	12.6248	1.74204	2.86897	0.00151752	cytochrome P450 71D11	GO:0004497 GO:0005506 GO:0016705 GO:0020037
LOC21412217	5.51864	0.397363	3.55648	0.00478631	cytochrome P450 71D10	GO:0005506 GO:0005789 GO:0009820 GO:0016021 GO:0020037 GO:0050594
LOC21412228	11.0548	0.55915	4.3571	0.000769463	feruloyl CoA ortho-hydroxylase 1	GO:0009699 GO:0009805 GO:0010421 GO:0046872 GO:0051213
LOC21412237	6.36931	0.813116	3.15005	0.0120194	chalcone synthase 2	GO:0009813 GO:0016210
LOC21412314	1.0849	0	Inf	0.0344833	germin-like protein subfamily 1 member 16	GO:0005618 GO:0030145 GO:0045735 GO:0048046
LOC21412323	5.12639	0.108055	5.56509	0.000318019	chalcone synthase 2	GO:0009813 GO:0016210
LOC21412324	41.3474	1.31366	4.8978	1.28602e-09	chalcone synthase 2	GO:0009813 GO:0016210
LOC21412376	3.35851	0.17103	4.31998	0.00853817	feruloyl CoA ortho-hydroxylase 1	GO:0046872 GO:0051213
LOC21412388	5.61086	0.151715	5.42307	0.00225274	major allergen Pru av 1	GO:0006952 GO:0009607
LOC21412389	59.2762	1.43942	5.18069	7.51747e-09	major allergen Pru ar 1	GO:0006952 GO:0009607
LOC21412390	7.24629	0.474704	4.10941	0.00616707	major allergen Pru av 1	GO:0006952 GO:0009607
LOC21412407	4.66971	0.185823	4.41753	0.00017891	G-type lectin S-receptor-like serine/threonine-protein kinase At4g27290
LOC21412446	16.5003	6.20388	1.47145	0.0438403	probable LRR receptor-like serine/threonine-protein kinase At1g56130
LOC21412472	1631.78	16.9977	6.59172	0.0180694	probable linoleate 9S-lipoxygenase 5	GO:0005737 GO:0016702 GO:0031408 GO:0046872
LOC21412479	7.67014	2.39514	2.12872	0.0111117	glycine-rich cell wall structural protein 1
LOC21412494	0.304653	2.29936	-2.94271	0.0118472	glycine-rich cell wall structural protein
LOC21412648	5.24821	0.465575	3.51262	0.0055906	chalcone synthase 2	GO:0009813 GO:0016210
LOC21412671	76.7864	22.8091	1.93017	0.00372464	glycine-rich cell wall structural protein 2
LOC21412674	25.9135	111.178	-2.10054	0.00356959	protein SIEVE ELEMENT OCCLUSION B	GO:0010088 GO:0042803 GO:0043621
LOC21412677	28.2254	9.30582	1.68426	0.0487968	uncharacterized LOC21412677
LOC21412872	2.86541	0.144977	3.33327	0.00109381	chalcone synthase 2	GO:0009813 GO:0016210
