# Supplementary material for: Transcriptome and DNA Methylome Reveal Insights Into Phytoplasma Infection Responses in Mulberry (Morus multicaulis Perr.)
Source: Front Plant Sci. 2021 Aug 3;12:697702. doi: 10.3389/fpls.2021.697702 (PMC8369481; doi:10.3389/fpls.2021.697702)
Supplement: Supplementary Table 4 — Differentially methylated genes (DMGs) in CCGG sites between the healthy and infected mulberry leaves. [file Table_4.XLS]

## Sheet: CCGG.Diff
TableS4. Differentially methylated sites in CCGG
Sequence	Normalized value		Fold-change	P-Value	Type	Gene ID	Type	Gene ID	Type	Gene ID
	TPM-IL	TPM-HL	log2(IL/HL)
CTGTATGGTGTTTACCGGGTGGGACCCTCGAT	12.67	3.06	2.05892	0.00674204	Exon	LOC21384700
AAGTCAGGTAGGTTCCGGGTAGCACTTCAATG	38.6	104.01	-1.39182	0.000107985	Intergenic	LOC21384700
TGATGTGTCTCTACCCGGGTTTGTTCCAGAAT	3.02	10.4	-1.7249	0.030086	Exon	LOC21385047
ATCCGTTGTTAGGACCGGTTCCCTGGCAAGAT	3.62	0	5.62249	0.0360267	Exon	LOC21385047
ATGACAGGTTTGGACCGGCCGGTGACCCGAGG	8.44	32.43	-1.89539	0.000176019	Exon	LOC21391025
ATTGTCCGTGTAAGCCGGTTGTTGTAGAGACT	43.43	15.3	1.53716	0.00059081	Upstream	LOC21391029	Exon	LOC21391030
GACGCGATTCGGGACCGGATTTGTTGTTCATG	26.54	7.95	1.76502	0.00103211	Exon	LOC21391017
TTCTTCAAATCATGCCGGAGTTATTGCACTCC	48.86	24.47	1.03144	0.0130643	Intergenic	LOC21391021
CGCAGATCCTCATCCCGGTAATCTCTTAGCGA	69.36	34.26	1.0523	0.00548034	Exon	LOC21386390
TGCTTGCACTGGTGCCGGCACTGCTTCAGCTC	0	23.25	-8.2448	1.29e-09	Exon	LOC21386003
GACCCGGGGATTCCCCGGTGGTGACCACGCAT	6.03	17.13	-1.45823	0.0166505	Exon	LOC21385997
ACGACCAAAATCGCCCGGGCCCTTGTGACTTA	12.06	38.55	-1.63345	0.00041471	Exon	LOC21386012
GTTTGTCCTGTATGCCGGTCCAAGATGAAGAG	13.27	1.84	2.83922	0.000635938	Exon	LOC21385280
TCTCTTAAAAGATGCCGGGATAATACATTGTG	7.24	1.84	1.97149	0.0490563	Exon	LOC21384449
GGGGTGGAGAACGACCGGCGGAATTCAGGAAT	0.6	12.24	-4.14609	8.79e-05	Intergenic	LOC21387846
CACTCTTAGAAGTTCCGGAGGAAATTTTGGAG	43.43	18.97	1.22822	0.00475646	Intergenic	LOC21387846
AAGTGCAATACAAACCGGGGGCTGCCAATCAC	7.84	21.41	-1.40445	0.010993	Intergenic	LOC21387847
TGTCGTTGATCATTCCGGGTCTGCTAAAATGA	3.62	13.46	-1.83727	0.0099667	Intergenic	LOC21386451
CAGCTGCATTTGTTCCGGCAGATTTATTGGTG	106.16	53.23	1.03126	0.00295424	Exon	LOC21386454
GGCTGACTGGTCGACCGGTGTGCACACTACCG	15.68	6.73	1.24733	0.0464835	Upstream	LOC21384509	Intergenic	LOC21384509
CTCAGAATGAGCGACCGGCCGAGGAAAGGAAG	30.16	7.34	2.06328	0.000107833	Intron	LOC21399203
GGCCGAGGGCTGGCCCGGCTTTGCCCCAGAAG	3.62	0	5.62249	0.0360267	Exon	LOC21399208
ATGTGACTATACTCCCGGTACCTCCACTAATA	0	5.51	-6.18204	0.00544505	Intergenic	LOC21399210
GGTCGGACCCAACCCCGGGAAAGGATGGAGTT	45.84	22.64	1.05178	0.0129206	Exon	LOC21399217
GGTTTTCTGCTTCTCCGGTTGTTATCAGCTCC	0	11.62	-7.24954	1.62e-05	Intergenic	LOC21399229
CTCATTTAAGCTCCCCGGTCCAGTTGATCCTC	7.84	0	6.72211	0.000489065	Exon	LOC21385553
TCGCTAGAAATTTTCCGGTATGTTCTTTTGTA	1.81	11.62	-2.59806	0.00235517	Exon	LOC21385230
CCACATATCTTCCTCCGGCTCCACCTCCTCCT	0	9.18	-6.91103	0.000153075	Exon	LOC21392908
GCGACCTATCGAGACCGGAATTTTGTCATGAC	16.89	3.06	2.47184	0.000468868	Exon	LOC21392911
GTTGCCAAACAATGCCGGACACTCAAGGCCAA	13.27	3.67	1.86853	0.0099667	Intergenic	LOC21392914
TCTCCACTGGTCGACCGGTGGAGAAGCGGCCG	6.63	17.74	-1.37274	0.0207714	Intergenic	LOC21392914
AAAGCATTCAAAACCCGGCAAAACATGTCAAT	10.25	3.06	1.75606	0.030086	Exon	LOC21392894
TATGGTCTGAGGTGCCGGGAAAGTTCAAAGAC	8.44	1.84	2.19177	0.0208294	Exon	LOC21392896
ACCCCATAGATGTCCCGGGGTTGTGCAGCCAC	19.9	7.95	1.35133	0.0183246	Exon	LOC21392902
ATATTTATGACGTACCGGATACACATCATCAA	0	4.28	-5.82513	0.019033	Upstream	ID=gene294;Dbxref=LOC21392902;Name=L484_009577;end_range=92364,.;gbkey=Gene;gene_biotype=protein_coding;locus_tag=L484_009577;partial=true;start_range=.,91017	Intergenic	LOC21392902
CACGAATTCAGATTCCGGTGGTCGCCAAGACG	34.38	13.46	1.38422	0.00341676	Exon	LOC21389503
GGGTTTGGCATTTTCCGGAAGAGGTTAGAGGC	0	11.01	-7.17207	2.82e-05	Exon	LOC21389521
GCATTGCTATTGTACCGGTAATAGATTATGAT	0.6	21.41	-4.94957	7.13e-08	Intergenic	LOC21389505
GGCAATTATGGGGACCGGATGGCACGAACGAT	15.08	4.89	1.64436	0.0134609	Intron	LOC21389506
ATATAGAACTGTCTCCGGTGTTGCTGGACCCT	3.02	14.07	-2.15823	0.00315493	Exon	LOC21389507
ATAATCAAATGGAGCCGGTTATAGAGCAGTAC	5.43	0.61	3.03475	0.0279246	Intron	LOC21389511
CATTATCCCTTTCACCGGTGCAACCTTAAGAA	12.06	34.26	-1.46389	0.00186871	Intergenic	LOC21393235
AATCTGCGAAAAGTCCGGGTCAAAGTCAACAA	7.84	24.47	-1.59645	0.00298187	Intergenic	LOC21388759
GCAAAATCTCCTTCCCGGCGCCGATTTGCGAC	7.24	1.84	1.97149	0.0490563	Upstream	LOC21388943	Intergenic	LOC21388943	Upstream	LOC21388944
GTCACGACTCAAAACCGGGGTTAGTGGTAAAT	1.21	6.73	-2.37299	0.0313369	Intergenic	LOC21388652
AGTGAGTTCTTTGGCCGGGTCAGGCATTGAGG	10.25	23.86	-1.17623	0.0226084	Exon	LOC21388658
TATTATTTTGGTCACCGGTGTCCCAACCAAGA	3.02	9.79	-1.63809	0.043366	Intergenic	LOC21411480
GCGTTTCGGCGGATCCGGCAAAAATTGAGGCA	20.51	8.57	1.28831	0.0220121	Intergenic	LOC21411480
AACAAGAGTTGTAACCGGCCAAAAAAAGAGAT	0	3.67	-5.60698	0.0360267	Intergenic	LOC21411480
GGTTGTTTACTCGCCCGGTCTTAGTGCCCTAT	10.86	3.06	1.83795	0.0207887	Intergenic	LOC21411480
GTCTGGACAGGGAGCCGGTCGTTTTGCGCGGC	6.03	16.52	-1.406	0.02215	Exon	LOC21389369
GAGTGTTATCAAAGCCGGTTTCAAAATTTAGC	0.6	8.57	-3.63537	0.00194692	Intergenic	LOC21389369
CTCTCAGAAAGCTGCCGGGTTTTAGCAAGGGC	0	5.51	-6.18204	0.00544505	Exon	LOC21389358
GCAGGACCAGGACGCCGGGAGGGAGCCAGCGG	3.62	0	5.62249	0.0360267	Intergenic	LOC21389358
GTTGTTGCTGTTGACCGGAGACGAAATGGGTC	5.43	0	6.19766	0.00544505	Exon	LOC21393417
ACCTCAAGCACTCGCCGGAGGGGACGAATCTA	9.65	3.06	1.66926	0.043366	Intergenic	LOC21393422
GCTCTCAAGGAATGCCGGTGCTGCTGCTGATG	36.19	17.74	1.06149	0.0190422	Exon	LOC21389353
ATCCTGACGCATCCCCGGCCAATAAAATTCCC	5.43	0.61	3.03475	0.0279246	Intergenic	LOC21389357
CTCGGTAGTTTACCCCGGGCCACCGGCGAAAT	0	9.79	-7.00339	8.65e-05	Exon	LOC21389344
ATCATATGCTTCTACCGGTCAACAGGTTAATG	19.9	4.89	2.04316	0.00101997	Intergenic	LOC21388062
ATATATAATTCAAGCCGGGCTATATTGTGGGA	0	6.12	-6.33205	0.00294732	Upstream	LOC21388055	Intergenic	LOC21388054
TTGGAGGTCGGCAACCGGTATAATCTGTCAGG	5.43	0.61	3.03475	0.0279246	Intergenic	LOC21388060
AGACGCACTGGTGGCCGGTATAATCTGTCAGG	19.9	7.34	1.46566	0.0114788	Intergenic	LOC21388060
AGGGGGGCCTCAACCCGGGAATGGGAGAGTTC	15.08	43.44	-1.48545	0.000714694	Intergenic	LOC21395508
TTGCTCCTTGTTGGCCGGAAGGTTAGAGCAAG	0.6	17.74	-4.67934	1.1e-06	Intergenic	LOC21395508
CAGACTTGGACTAACCGGAAATTGATGCGTTT	28.95	72.2	-1.27965	0.000830903	Intergenic	LOC21395520
GTCAGTCATTTTGGCCGGAATCCGATCAGCCA	29.56	1.22	4.54627	1.78e-09	Intron	LOC21395532
TCTACATGTTTAGTCCGGTCATGCATAACCGG	11.46	1.84	2.629	0.00235517	Intergenic	LOC21395533
ACTCATTTTAATCACCGGGGAGACCTGAAATG	41.62	19.58	1.1213	0.0102168	Intron	LOC21393746
TGTAATGAAGAGGTCCGGTTGCAGGTTCGAGG	3.02	10.4	-1.7249	0.030086	Intron	LOC21393751
GCTTCACGCCATCACCGGCCTCTGCAAGTACA	25.33	77.09	-1.5663	5.19e-05	Exon	LOC21393752
CTGACCATTGCCATCCGGGTTCATTGTACCGA	27.14	8.57	1.69142	0.00138583	Exon	LOC21393752
CAGAAATAAGAGTACCGGGAGGGAGTTTTGTT	7.24	1.84	1.97149	0.0490563	Exon	LOC21393735
GGTGCTTAGCACCACCGGTGCCCTATAGCATT	16.29	3.06	2.41961	0.000686338	Intergenic	LOC21393735
TTTTTATGGCCACCCCGGCAGATTTGCAAGCT	9.65	1.84	2.38283	0.00873961	Exon	LOC21395745	Upstream	LOC21395744
AGACGTTTTGCTGACCGGTCACCACGTAGACG	10.86	0	7.18779	2.82e-05	Intergenic	LOC21395748
CCTAGCATAGGTGGCCGGATTTTATAGAGTGA	5.43	14.68	-1.38695	0.0317416	Intergenic	LOC21395764	Upstream	LOC21395765
CAATTAAAGATACACCGGCATTCTTCAAAATG	5.43	0	6.19766	0.00544505	Exon	LOC21395773
TAAGCAAAGATGCGCCGGTTGTGCTGAGTGAA	8.44	29.98	-1.78246	0.000494587	Intergenic	LOC21395742
AGGTAGATTTGAGGCCGGTAAAATATATCCTC	0	8.57	-6.81235	0.000272665	Intergenic	LOC21385796
GTTGAAAAAGGTCGCCGGGGTTAGTGGGGGTT	24.73	9.18	1.45883	0.00621319	Exon	LOC21387346
CACACTGCTAGACTCCGGTTAGCAAAAAAGAG	49.46	12.85	1.97465	1.21e-05	Exon	LOC21387350
GCCTATATAATTAGCCGGGAGCTACTGACAGC	37.4	15.3	1.32183	0.00390205	Intergenic	LOC21389576
AGTTTGGAAGAGAGCCGGTTCCCACACTGTGA	22.32	73.42	-1.67827	2.19e-05	Intergenic	LOC21389577
AACCATCATTGGCCCCGGACTCTTCCCCAGCC	28.95	13.46	1.13688	0.0200947	Upstream	LOC21393055	Exon	LOC21393054
ATCCTTTTTGGCTTCCGGGGTTTTATTTCCTC	25.33	7.95	1.6981	0.00175654	Intron	LOC21393057
TCATATACGATCTACCGGCTAGACTGGGAAAG	45.84	10.4	2.16803	4.24e-06	Exon	LOC21393071
TAGCAGATGGAATGCCGGTATCAGTTTTGCAG	12.06	25.09	-1.01526	0.0413698	Exon	LOC21393073
ACCACATGGCATCCCCGGTGCTGAAGAAAGGC	128.47	64.85	1.02176	0.00256173	Exon	LOC21386696
CGAGGATTTAGCATCCGGGCTTCTAGTACTGG	1.21	12.85	-3.29809	0.000272429	Exon	LOC21386697
TCCCTTATGGGTGCCCGGGTATGTTAATTGTC	45.84	23.25	1.01343	0.0163344	Exon	LOC21386704
AGGTGACGGAGCCGCCGGAGAGAGTCGGCGCA	3.62	11.01	-1.54958	0.0402022	Exon	LOC21392757
GCCCGAGCCCGAGCCCGGCAAAAAAGTGTAGA	3.62	0	5.62249	0.0360267	Upstream	LOC21392760	Intergenic	LOC21392759
ACCAAAAGCACTTGCCGGCGGCACATGGGGCA	76.6	33.04	1.24769	0.000936918	Intergenic	LOC21392744
ATTCGGATGGATCACCGGGATGTGCACAAGAC	15.68	2.45	2.67852	0.000368392	Intergenic	LOC21386536
TGCAAGAAGGGCATCCGGTGGCATTCTTCAGC	43.43	16.52	1.42666	0.00127019	Intergenic	LOC21386536
TGCGAATCGGTAAACCGGCTGATGGCCAAGAT	30.76	9.79	1.68048	0.000892373	Intergenic	LOC21412653
GCAGAATGGTGTAGCCGGAAGGAGAAATCGGA	4.83	0.61	2.86728	0.0476911	Intergenic	LOC21398879
GGAACTCGATGACTCCGGAAATTAGTGATGCA	11.46	24.47	-1.05328	0.0367242	Intron	LOC21395867
CAATGGTCCTTTGGCCGGACACCCTTCACCGG	3.62	11.01	-1.54958	0.0402022	Intergenic	LOC21395876
GCACTTCATGAGCCCCGGCTGGAGTCTGGGGT	28.95	12.85	1.2036	0.014404	Exon	LOC21395879
TTGGCCTGCCTATTCCGGCTCAGGAGGTTCCG	13.87	40.99	-1.52162	0.000688064	Exon	LOC21395883
AGGTAATTCCCAATCCGGTGCTACAACTATAG	27.75	74.64	-1.38893	0.000294194	Intergenic	LOC21395864
ATGGGTGGTTGGGACCGGTCATCGAACCCGAC	27.75	13.46	1.07564	0.029384	Exon	LOC21401360
AAACGACGACGGATCCGGGGGATCTGAGACTT	1.81	7.34	-1.94062	0.0490563	Exon	LOC21401363	Upstream	LOC21401362
TCAGTTGATTGTTTCCGGTTAGGTTGGCCAAT	33.78	73.42	-1.08201	0.00395056	Exon	LOC21401394
TGCGGCCTCCAAGCCCGGAAGGAACAATTGGA	5.43	0.61	3.03475	0.0279246	Exon	LOC21401397
TCTTTAACAAATTCCCGGAGAATGGAAAAGAA	0	4.28	-5.82513	0.019033	Upstream	LOC21401412	Intron	LOC21401411
CCGGTCGCGCCGCCCCGGTCCCGCCGCCCGGT	11.46	3.67	1.6583	0.0285124	Intergenic	LOC21401355
ATCCCTTCAAAAGGCCGGCAGCAGTTGAGAAA	35.59	15.91	1.19412	0.00940362	Exon	LOC21401430
ATAGCAAAGAAGAACCGGCGATAGTACTAAAT	14.48	34.26	-1.20234	0.00850562	Exon	LOC21402596
GAACAATGACGACGCCGGCGGAAAGAGCTCGC	10.25	3.06	1.75606	0.030086	Exon	LOC21402596
GCCTGCACAATCTGCCGGTTGATCTCCTCTTT	9.65	24.47	-1.29945	0.0121862	Exon	LOC21402604
AAAGCCAATTTTTACCGGGTGAGTAGGATCTG	11.46	0	7.26528	1.62e-05	Upstream	LOC21402605
CGCCCGCGCCAACCCCGGCAGGCCTCATCACT	0.6	4.89	-2.83761	0.0476911	Intergenic	LOC21402611
ATATTCATGATGTACCGGTCAAGAAGACATGA	3.02	14.07	-2.15823	0.00315493	Intron	LOC21402612
GCACAGTCTCAGCTCCGGATCCAGTTTCAGAT	31.97	7.95	2.03282	9.33e-05	Exon	LOC21402612
CCCTTGCTGACCACCCGGCTGTGAAGAATGGA	20.51	7.34	1.50857	0.008782	Exon	LOC21402614
TGAGGATGTGGTCACCGGTTACAGGATGCACA	4.22	17.74	-2.01563	0.0018251	Exon	LOC21402614
GACACATTGATCAACCGGAGAAAATTCGACAG	15.68	4.89	1.70067	0.00979923	Exon	LOC21402618
GTGCTTTCAGTATCCCGGGAAGTGGGGGTGAG	25.33	12.24	1.08145	0.0339936	Exon	LOC21402622	Upstream	LOC21402621
TTTGTGGCTTTTTGCCGGATCTTGATGTAACT	19.3	48.33	-1.28464	0.00207055	Intergenic	LOC21402627
TGCAACCAATTTTACCGGACATACTTTTTGAC	37.4	16.52	1.21133	0.00757394	Exon	LOC21402629
ATTGAAAACTGGAACCGGTGAAATGAATGAGG	10.25	1.22	3.02588	0.00179799	Intergenic	LOC21402642	Upstream	LOC21402643
TGAGGAATGTGTCGCCGGGACTTTGCGGGTTT	21.71	80.76	-1.85503	2.46e-06	Intergenic	LOC21411305
CTCACGCTACAGATCCGGACCACCCAGCCCCA	25.94	5.51	2.25633	9.16e-05	Intergenic	LOC21402648
GCCCCTTCAACTCGCCGGCGTCGAGGTTCGAT	28.35	9.18	1.65531	0.00141833	Intergenic	LOC21390357
CTTGTGGTGGATGACCGGATTGAAGATGAAGA	4.22	0	5.84069	0.019033	Exon	LOC21390360
ATCATCTGGAGAGTCCGGGTTATTCTTAAAAT	35.59	81.99	-1.16593	0.00159283	Exon	LOC21390362
ACTAGGAAGTGATTCCGGTTTGTGGCCTTCGT	42.22	20.19	1.0978	0.0114346	Intergenic	LOC21411739
GGAATGCTAACCCGCCGGCAATGCCGAACGAA	7.24	21.41	-1.51879	0.00670777	Intergenic	LOC21397207
TTTGCTAATTTGAGCCGGGCAAAACGGCCCAC	14.48	30.59	-1.03923	0.0256702	Intron	LOC21397218
TGGCCCATAATGGGCCGGCCCAGCCCAGAAGA	6.63	20.8	-1.60131	0.00517174	Intergenic	LOC21384638
AGGGAGACGTTCCTCCGGGGTCTGCTGAAAGG	10.86	0.61	4.02489	0.000243198	Exon	LOC21404930
TGCGCATGTGCATACCGGTAGGGCCGGACACT	4.83	0	6.03019	0.0101391	Intergenic	LOC21404934	Upstream	LOC21404937
TTCTCAAATATAGTCCGGTAATAGTATGCTTC	28.95	13.46	1.13688	0.0200947	Exon	LOC21404938
AAAAGAAATTGGTTCCGGCAAGAGTTGCTCGT	31.97	100.95	-1.62028	1.08e-05	Intergenic	LOC21404939
TCGGCCTCAAAGCCCCGGAAGTGATTTCGATG	4.83	15.3	-1.61301	0.0134609	Exon	LOC21404940
ATTGCTCTCTTTGGCCGGCCTATTGATGGAGC	25.33	12.85	1.01149	0.0462266	Intergenic	LOC21404966
TACAGCTGGTCAGTCCGGAAGCATTTTGAACC	3.02	13.46	-2.09446	0.0046146	Exon	LOC21387000
GCAAAGAGTAGCGTCCGGCCAGTTTCCCCGCC	29.56	11.62	1.37676	0.00555026	Intron	LOC21387004
TCCTTCCCAGGCGACCGGGGGCTTCCTTCGCC	30.76	6.12	2.35183	1.83e-05	Exon	LOC21387005
CAGTCTGTTTTGAGCCGGCAGCAAATGCTGTA	21.71	48.33	-1.11534	0.00652335	Exon	LOC21396630
CTCATCAAGTAAGACCGGCCATGACTCAAACT	39.81	7.34	2.46295	1.38e-06	Exon	LOC21396630
TCATGACATAGCTCCCGGAGCAGTGGTGTGAT	5.43	0.61	3.03475	0.0279246	Exon	LOC21396630
TTGTTGTTGGAACTCCGGGTCGTGTGTTTGAC	12.67	1.84	2.7725	0.000983073	Exon	LOC21396643
CATGAGGAAATTGTCCGGCTTGATATCTCGAT	21.11	7.95	1.43591	0.010993	Exon	LOC21396645
CTATGGTGCAGGCACCGGTTTTACGCCTTCCA	7.24	17.74	-1.24855	0.032805	Intergenic	LOC21396648
ATTTCAGGAGTTGACCGGAGGTTTCAGGCTTC	0	4.28	-5.82513	0.019033	Intergenic	LOC21396654
TTCGATTCTAAGCGCCGGGGGTAAATCTGAGC	15.68	4.89	1.70067	0.00979923	Intergenic	LOC21396654
GCCGCATCGATCATCCGGGTCAGACCACAGAA	22.32	9.18	1.3112	0.016258	Exon	LOC21392287
CAGATGTGCCGCGGCCGGACCCTGTGCAGATG	0	6.73	-6.46793	0.00160763	Intergenic	LOC21392301
CTTTTCCTCTTCCTCCGGAACGACTTAAAGGC	25.94	6.12	2.10632	0.000196539	Exon	LOC21392279
AGGGATTTTTAATGCCGGTATTTGAATGTGAG	3.62	0	5.62249	0.0360267	Exon	LOC21399384
GTTGGATTTGAAATCCGGTTATCACCAAATCC	7.84	1.84	2.08583	0.0320298	Intergenic	LOC21412488
GGTTATCACCAAATCCGGATGAGTGATGAAGA	30.16	14.07	1.13185	0.0189202	Intergenic	LOC21412488
CGGAACTGACTCTTCCGGAGTCGGAGTTGAGG	12.06	2.45	2.30207	0.00421142	Exon	LOC21399400
GTCGTTCTTGACGACCGGTCGACCACTCCTCG	16.89	6.12	1.48963	0.0166505	Intergenic	LOC21399409
TGCCACACTCACCACCGGCCGAATATGTTACC	4.22	36.1	-3.03713	8.73e-08	Exon	LOC21399412
GCCGACCAATGAACCCGGAGAGATATGAAGCG	147.17	52.62	1.51894	9.66e-06	Intergenic	LOC21399383
CACCTAGTCCAAATCCGGCCAGAATTTCGAAA	4.22	12.85	-1.55234	0.0268522	Intron	LOC21387419
AAGTCCCAATCACGCCGGCAGATGAAGACCCA	9.05	30.59	-1.71284	0.000671923	Intron	LOC21387419
GCGACCGAGCAGGCCCGGCTCAAGGCCCGGCA	5.43	0	6.19766	0.00544505	Exon	LOC21384119
TCCCCACACCAAAACCGGCCACACTCCTCCAT	70.57	163.36	-1.17364	0.000449734	Intergenic	LOC21403785
GTGGGATGTGTCAACCGGCAATGCAAGGTCGT	1.81	7.34	-1.94062	0.0490563	Intron	LOC21403773
GCAGCGTAATATCGCCGGATTGGAGGAATGTT	23.52	6.73	1.83001	0.0012455	Exon	LOC21403790
AAACCTTTATCAAGCCGGTGCCTGTTACATGG	0	9.18	-6.91103	0.000153075	Exon	LOC21403813
TAGTGAATCCCTGTCCGGTGGAGCTCAGTTCG	6.03	18.35	-1.55733	0.00934319	Intron	LOC21403813
GCCGATGACGTGGGCCGGCAGCCTTCCCACTG	16.29	5.51	1.58742	0.0129866	Exon	LOC21385340
GCCAAAGAAGCCTTCCGGAGGGCTATAAGACA	47.65	20.8	1.2291	0.00377061	Exon	LOC21389482
CTCATCTCAAGATACCGGGCACTCCATTAACA	42.22	18.35	1.23476	0.00488794	Intergenic	LOC21411537
AAAGTTTATAGTAGCCGGCACATCCAAGCATC	20.51	47.72	-1.17916	0.00439902	Exon	LOC21389471
GTCTCTTATGGCTGCCGGAGGCTTCATTACGT	32.57	3.67	3.15917	1.34e-07	Exon	LOC21386333
TTTTTCATTGTTCTCCGGAAGTTCCACAAACT	10.86	26.31	-1.23479	0.01375	Exon	LOC21386339
CAAGCTCCAATTCTCCGGAGCTCCATCCCGTC	0	12.85	-7.39303	5.49e-06	Exon	LOC21384979
AAAATTTTTGAGCACCGGGCATGCCCGCCACC	0	4.28	-5.82513	0.019033	Intergenic	LOC21395607
GAGCTTCTCATCTTCCGGGTCAATTCGGAGAG	36.79	9.79	1.93822	7.92e-05	Exon	LOC21395609
CTAAGGAGAATGGGCCGGGCCAGCCTGTTCTC	19.3	8.57	1.20118	0.035606	Intron	LOC21395613
CACTTTGAGCCTGACCGGCCTGGCCTAAAAAC	0.6	6.12	-3.15507	0.0163442	Intergenic	LOC21395613
TCTCCAGAACCCAGCCGGAATGACGGTGAGCC	88.06	40.38	1.15975	0.00150885	Exon	LOC21395628
CGATTTGACAAAAACCGGCCAATACCGAACTA	21.11	44.66	-1.04207	0.0121902	Exon	LOC21399869
AACATTTCGCTAGACCGGTCAAAATAGAAAGA	5.43	14.07	-1.32587	0.0424869	Upstream	LOC21399872	Intergenic	LOC21399871
ACTTCGTCTGCACGCCGGCCCAGCTCCTCTCT	44.03	95.45	-1.07845	0.00248018	Exon	LOC21399872
CTTCGTGATGATCTCCGGTGATGTCTCGTAGA	5.43	0	6.19766	0.00544505	Intergenic	LOC21399874
CACAGAGAACAAAGCCGGCAGCACCAAGAGCC	47.05	17.13	1.48972	0.000625103	Exon	LOC21399881
CACAGATTTCACACCCGGAGCATGTCTTAAGG	104.95	50.78	1.08259	0.00221476	Exon	LOC21399881
TGGTCATGAAGTTTCCGGTGACAGGGAAAAAA	8.44	22.03	-1.33901	0.0134862	Intergenic	LOC21412776
GCTGCGAAAACCGCCCGGGAGTCTCTGGACCT	15.08	4.89	1.64436	0.0134609	Exon	LOC21399891
CCCATCCTCAATGACCGGCGTGGATGAACCTT	45.24	20.8	1.15426	0.00696327	Intergenic	LOC21399893
ACTTGTGCCACCTCCCGGGTTTGTCAAAAGTA	3.62	12.85	-1.77054	0.0141881	Intergenic	LOC21399898	Upstream	LOC21399898
CACTTGTTGGGGCACCGGCAGTGGTTGTAAGA	17.49	6.12	1.54004	0.0124859	Intergenic	LOC21399898	Upstream	LOC21399898
AGGCTTAGTAAAATCCGGTAATGCCAAGACCG	27.75	13.46	1.07564	0.029384	Intergenic	LOC21399898	Upstream	LOC21399898
TCTCTGATAAGCCACCGGTGCATTTCACTTAC	0.6	4.89	-2.83761	0.0476911	Exon	LOC21388096
CGTGTCAGGCCGGCCCGGCCCATAACAGTACA	3.62	0	5.62249	0.0360267	Intergenic	LOC21388099
ACGTGCCGATGAACCCGGTGAACGCCGCTGTT	7.24	28.14	-1.91183	0.000326226	Intergenic	LOC21388090
CTGCTGGCTAGACTCCGGTTGGCGGAGCACTT	19.9	41.6	-1.02447	0.0155004	Intergenic	LOC21388090
CGTGACCCATATTGCCGGCCCTAGGACATGAC	28.95	14.68	1.01203	0.0366941	Intron	LOC21397853
AGCAGGAGTTAGTGCCGGCATTGACATGGTAA	10.25	3.06	1.75606	0.030086	Exon	LOC21397857
AGCCAACCACTATTCCGGTGAGTTTGTGCCGA	6.03	15.91	-1.35181	0.0293843	Intergenic	LOC21412008
AAAGGGCTGTGTTACCGGTGCGATGGCAAGTA	27.75	70.97	-1.31625	0.000639863	Intergenic	LOC21397885
CTTCAGTACATGTGCCGGACATCCCCATATGC	7.84	1.84	2.08583	0.0320298	Intergenic	LOC21397852
CGGGGGTGATGTTGCCGGCTGTGATGGTGATC	31.36	94.83	-1.55757	2.64e-05	Exon	LOC21397941
CTATCTATGATATGCCGGTATTTAGATATGTG	4.83	14.07	-1.49334	0.0252079	Intergenic	LOC21397946	Upstream	LOC21397947
ACCCGACGTTGGATCCGGAGTACATTGAGCAA	4.83	0	6.03019	0.0101391	Exon	LOC21397947
TTTTTGATGAGTTGCCGGAGAAGACCACGGTG	10.25	3.06	1.75606	0.030086	Exon	LOC21396760
TCGTGTGTAGAGCGCCGGAGTTCGGATGGTCT	9.65	3.06	1.66926	0.043366	Exon	LOC21396765
CACCACTCATTGTACCGGATTTTTCAAACAAT	11.46	3.06	1.91543	0.0143176	Exon	LOC21396775
CCTCGGTGGAATCACCGGAAGCTACTCCCAAC	2.41	17.13	-2.75383	0.00016441	Intron	LOC21396744
CCGCAGACTCTCCACCGGTTCTCTTCTTCTTC	3.62	11.01	-1.54958	0.0402022	Upstream	LOC21396746	Intergenic	LOC21396746
CTTCAAAGGGATCTCCGGCAATTGATCGAGCT	61.52	31.2	1.01404	0.00878894	Intergenic	LOC21387660
ACGGACTATGACCACCGGAGAAAATTCTTGCC	17.49	2.45	2.83535	0.000110042	Intergenic	LOC21387653	Upstream	LOC21387653
CCTTTCCATCAATGCCGGGTCCTCATCCAACA	11.46	0	7.26528	1.62e-05	Exon	LOC21388999
AAATCAATCATTGCCCGGTACAAGTACTCATG	8.44	24.47	-1.49051	0.00496011	Exon	LOC21386900
GTCAGGCAAACTTTCCGGCAACGCCTTTGCCA	72.98	33.04	1.17794	0.00186229	Exon	LOC21386900
ATGTCTGTGCCTTTCCGGTCTGCCGGCCGTGC	3.62	0	5.62249	0.0360267	Exon	LOC21395724
TCTTCACTTAGTGCCCGGGACATCCCACCTGA	0.6	7.95	-3.52944	0.00330227	Exon	LOC21395727
TGATGAATGCTTTGCCGGTTTCTACGAAAGAC	3.62	0	5.62249	0.0360267	Exon	LOC21395702
AAAGGGAGTTGGATCCGGGCCAAGGATCAACT	5.43	17.74	-1.65867	0.00707208	Upstream	LOC21395704	Intron	LOC21395703
CCTTTCAGGCGTACCCGGCGACGGCGGTTCTG	10.25	1.84	2.46964	0.00564797	Exon	LOC21388612
TGTTCATTCAATTGCCGGTGCGACGGTTGCCA	18.7	7.34	1.37581	0.0194974	Exon	LOC21388613
TTCTACTATTGCCTCCGGGGTTAGAAGCTGAT	6.63	0.61	3.32068	0.00957336	Exon	LOC21388613
GATGTTAGAAACGTCCGGGGCTAAGCTAAAAC	28.35	10.4	1.47615	0.00371167	Intron	LOC21394365
TCCGCTGGAGCCATCCGGTATGGAGGAATGGA	20.51	46.5	-1.14175	0.00597822	Intergenic	LOC21394390
GGATAGGTCACCAACCGGAACAATTTCCCATG	48.25	100.34	-1.01865	0.003787	Exon	LOC21388356
ACATAGCTTTAAATCCGGAATCAGACCTGAAG	24.13	11.01	1.16228	0.0261675	Intron	LOC21388356
GTCTCTTCTCGAACCCGGGAGTCTGATTCCTC	63.33	15.3	2.0807	9.43e-07	Exon	LOC21388343
TCATCAAAGTCGATCCGGAAGAAAACCAATCA	24.73	58.74	-1.20909	0.00215978	Intergenic	LOC21391483
TCGGAAGGCAATCCCCGGCAAGATTTTGCAGC	0.6	6.12	-3.15507	0.0163442	Exon	LOC21384160
CTCATATCGACACACCGGGCAAGAATTATGCA	44.03	19.58	1.20246	0.00543227	Exon	LOC21384501
ACCTAAATTTTTTTCCGGTCATTACATTGACA	2.41	11.01	-2.11997	0.00946293	Intergenic	LOC21385327
CTGTCAAATTCAAGCCGGATGGATCGATTGAA	13.27	0	7.4755	3.22e-06	Intergenic	LOC21392680	Upstream	LOC21392681
GTTAAGTGTGGAGCCCGGTTGGGAATCTGCTT	3.62	0	5.62249	0.0360267	Intergenic	LOC21392669
GGAGAGGTTGGGCTCCGGTGAATTTGGGCTTT	3.62	11.01	-1.54958	0.0402022	Intergenic	LOC21392669
AGTATCAGCAACAACCGGTTTTATTACGGGAT	41.02	19.58	1.10028	0.0119431	Intergenic	LOC21384458
TCTGTATACTTTCCCCGGTTCCGTTGCTACCG	3.62	11.01	-1.54958	0.0402022	Intergenic	LOC21384454
ATGTTAATTGAGTGCCGGGTTCCCCAATAGAT	16.29	6.73	1.30153	0.0356489	Exon	LOC21384455	Upstream	LOC21384456
AATCATGCTCGCAACCGGCACAATTGGGTTCC	6.63	25.7	-1.90515	0.000526416	Exon	LOC21384803
CGTCCGAATCAAAACCGGGTTACAGGTATGAG	13.87	3.06	2.18943	0.00315493	Exon	LOC21401185
TTGTGGATCCTCAACCGGATGAGCAAATTATC	9.65	23.25	-1.22569	0.0193017	Exon	LOC21401185
CCTTACAGATTACACCGGCCACCGGCGGGTCT	3.02	15.3	-2.2779	0.0014719	Intergenic	LOC21401192
ATCTTCAGATTTGTCCGGAACACCATTTTCAT	18.09	40.99	-1.1401	0.00802346	Exon	LOC21401201
ATGCACAAAAGCTTCCGGATTTAGGCATGCCA	3.62	0	5.62249	0.0360267	Intergenic	LOC21401202
TGGAGTTGATAGCTCCGGTGATAGTGTGCAAG	16.89	7.34	1.22959	0.0423702	Exon	LOC21401217
ACATTGAGGCAAAACCGGACATAGTTTCGGCC	30.76	64.24	-1.0242	0.00783446	Exon	LOC21401217
TGATGCCTTGTGATCCGGTAAAGCCTTGTGAT	6.03	20.19	-1.69429	0.00387586	Intergenic	LOC21401217
AGAAAAACTACCTTCCGGTCTTTAATATGCTT	5.43	0	6.19766	0.00544505	Intergenic	LOC21396850
TATGCACATATAGGCCGGTTTTGTCAATCCCA	7.24	28.76	-1.94277	0.000247314	Exon	LOC21396851
GATTATGATCGGTGCCGGCTGGCGACTAGGAA	2.41	9.79	-1.9513	0.0211062	Intergenic	LOC21396855
GCTATTGTTGGGGTCCGGTATAGTCGGCGAGT	13.87	5.51	1.35724	0.0424869	Upstream	LOC21396847	Intergenic	LOC21396847
TCGTTGCCCAACCACCGGAGCCGCTGCAAGCG	15.08	6.12	1.3269	0.0388585	Intergenic	LOC21393319	Upstream	LOC21393319
CTCAAACTTTTAAACCGGACACTTTAATCAGG	27.14	12.85	1.11074	0.0260038	Intron	LOC21393322
TGGACTGGATCTCCCCGGTGAGACTTTGACGG	33.17	14.68	1.20795	0.0102544	Upstream	LOC21400003	Intergenic	LOC21400003
ACCGATGGCTACATCCGGGCCAATTAGACATC	42.22	20.8	1.05489	0.0147804	Exon	LOC21400005
AAAGAGTTGCGAGGCCGGCGAAGAGGCCGAGC	12.06	25.09	-1.01526	0.0413698	Intergenic	LOC21400018
AGAGAGAAACGTCGCCGGAGATTCCCTCGCTC	5.43	15.91	-1.50185	0.0175415	Intergenic	LOC21399973
CAAGGCAATTAAGGCCGGTTGTGTCAAGCAGA	24.13	53.84	-1.11925	0.00503827	Intron	LOC21391269
TACTCACTCCTGATCCGGCTAACCTCTGATCT	24.13	61.18	-1.30343	0.00108191	Exon	LOC21391270
AATCTTGCCCACCCCCGGACTTGAGTTGTGAG	13.87	2.45	2.50254	0.0012441	Exon	LOC21391270
CGATCGGCCCGAGCCCGGCATGTAGTTCCTTG	12.06	3.06	1.98896	0.009835	Intergenic	LOC21391271
AAGTCACTATAAGACCGGAAGCTACTCCAATG	35.59	75.87	-1.05414	0.00460408	Exon	LOC21391280
AAAGATGTGAGGTTCCGGCTGTTCTGTCGAGA	4.22	13.46	-1.61906	0.0193329	Intergenic	LOC21391259
CTTTCTTGATGTACCCGGAGGCATAAGACTAG	10.86	0.61	4.02489	0.000243198	Exon	LOC21386765
GGAAAAATCCCTTTCCGGTCTTAACCTGATGG	6.63	15.91	-1.21592	0.0464835	Intron	LOC21386766
AGGTACTCCATGATCCGGTCCGAAATTCAGAG	8.44	1.22	2.74802	0.00751564	Exon	LOC21386769
AGCCTGCCCTTCGACCGGGAGACCATGTGTGT	6.63	0.61	3.32068	0.00957336	Intergenic	LOC21386764	Upstream	LOC21386764
CTTGCTAATAGAATCCGGCAACGTCTTCAGCT	10.86	0	7.18779	2.82e-05	Exon	LOC21385113	Upstream	LOC21385112
GACTTTTGCAATCACCGGAGAATGGAGTCGGT	1.81	9.18	-2.25955	0.013506	Exon	LOC21399552
TGCACCCCATGACGCCGGACTTAGGACAAGGC	92.28	47.11	1.00526	0.00514284	Exon	LOC21399564
TCCACTCCTGTGTGCCGGGATCACTGTGTACA	10.25	35.49	-1.74729	0.000284136	Exon	LOC21399565
CATTAGTAGCTCCCCCGGTAAGCAGGCTGAGG	7.84	19.58	-1.27565	0.0235842	Exon	LOC21399565
CCGTTGCAGTTTCCCCGGTTAATTGAACAATG	1.81	13.46	-2.80828	0.000635938	Exon	LOC21399572
GCAACTCAGTGTGACCGGTAATAATTATGCCC	3.62	11.01	-1.54958	0.0402022	Exon	LOC21399572
CGGACGGACCGGCTCCGGCTCCTCCTCGACCG	8.44	0	6.82805	0.000272665	Exon	LOC21399573
ACAAACTTCAACTGCCGGAAGGAGCACGCATT	10.86	3.06	1.83795	0.0207887	Intergenic	LOC21384967
AATTCAACATTTACCCGGATCAAATTTCTCCT	1.81	7.34	-1.94062	0.0490563	Exon	LOC21401285
CAGCATAGTCGTTGCCGGCGACGGAGACGAGA	6.03	0	6.34769	0.00294732	Exon	LOC21401298
GGAGAATCGGCCGCCCGGTTTTCCAGGAAAAG	0.6	6.73	-3.29094	0.00957336	Exon	LOC21401298
AAACATGTACGTAGCCGGATTGACAATTAGAA	3.62	15.3	-2.02071	0.00341719	Intergenic	LOC21401285
GCATATTTTCAATGCCGGATTTCAGGGTGACT	24.73	7.34	1.77776	0.00130036	Exon	LOC21401301
TACGGATCAAATCCCCGGTACTCAATATCTCC	7.84	1.22	2.64208	0.012112	Exon	LOC21401301
CATTAACTTATCCTCCGGATGCAAGGATGCAA	3.62	0	5.62249	0.0360267	Intron	LOC21401302
GGATTAGCCCGGCCCCGGTGAGGGGCAGGGGC	12.67	1.22	3.32874	0.000272429	Exon	LOC21401307	Upstream	LOC21401308
AAGGGTACATACTTCCGGGGACATTTATGAAA	9.65	2.45	1.98237	0.0211062	Intron	LOC21401315
TCTCTCTTTTAGGACCGGGCTGACCCTATCTC	3.62	0	5.62249	0.0360267	Intergenic	LOC21401319	Upstream	LOC21401319
TGTACTTGGGATTGCCGGAGTAAATTTTTTCT	1.21	7.95	-2.61149	0.012112	Exon	LOC21401320
GTTGAATGAGCTTTCCGGCAAGGGCAGTCCCA	7.84	1.22	2.64208	0.012112	Exon	LOC21401320
CCCTGTATATGCAGCCGGAGCTGCAAACAACC	20.51	3.67	2.49369	0.000134216	Intergenic	LOC21401338
AGCCTTATCCTCTTCCGGACTGACTCGGTGAT	20.51	9.79	1.09728	0.0472425	Exon	LOC21401343
TCTCTCCCCCAGATCCGGTTCTTTCTTCTCCA	4.22	0	5.84069	0.019033	Exon	LOC21401344
ACCGGCAATAGTATCCGGTCAACCCAAGAAAC	19.9	6.73	1.58983	0.00685363	Intergenic	LOC21401288
ATCCTGCATCCCTCCCGGAGGGTGTGGAAGTG	13.87	0	7.53928	1.9e-06	Exon	LOC21401349
TGAGGATCAGACTTCCGGCGAGGTGAACACTG	7.24	22.03	-1.55929	0.00511612	Intergenic	LOC21403707
CAACAGGAGACGTGCCGGCTGTTGATTCCCGG	24.73	5.51	2.18782	0.000170493	Exon	LOC21403723	Upstream	LOC21403724
AATCTGATCGATCGCCGGATGCTTCTATAGTT	0	3.67	-5.60698	0.0360267	Exon	LOC21403750
TCCTGGGTGTTGAACCGGAGGAGGCGCGGTGT	6.03	0	6.34769	0.00294732	Exon	LOC21403750
TATTGCCTACGTCTCCGGACACTGTGGACCAC	0	5.51	-6.18204	0.00544505	Intergenic	LOC21401502
CCATCTTCATAAGGCCGGGTTGGGGTATATCG	13.87	31.82	-1.15675	0.0129784	Intron	LOC21401517
ATTCTGCCACCGGTCCGGGGTGTCCTTGTCGT	0	4.28	-5.82513	0.019033	Exon	LOC21401525
CGACTTCTCCGGCGCCGGAGCCGCTGATGAAG	11.46	3.06	1.91543	0.0143176	Intron	LOC21401530
GGAGGATGATGACTCCGGGACTAATGTGCACA	1.21	9.18	-2.8161	0.0046627	Exon	LOC21401505
CGTGTCCATATCTTCCGGTCTCTCCCAGCAAT	0.6	13.46	-4.28277	3.23e-05	Exon	LOC21401505
GAATTGCATAGCCACCGGGAATACAACGCGCC	7.84	17.74	-1.13421	0.0494932	Intergenic	LOC21401534
GTCAGACGTCTGAACCGGTTCCTCTTCTTGGT	18.09	1.84	3.28452	2.07e-05	Intergenic	LOC21411539
TCTTTTGATCATGGCCGGCCAAGTGAAAGAAA	16.89	36.1	-1.05613	0.0170446	Intergenic	LOC21411541
CCGATCTGCTCTTGCCGGCACGCTTTCAACCT	6.03	0.61	3.18478	0.0163442	Exon	LOC21396725
GAAGAGAAGCAACACCGGCACGAGGGAGCCCA	4.83	37.32	-2.89563	1.42e-07	Intergenic	LOC21396728
TGTCGCTTTTCAGGCCGGATTTCATCATCACG	38	15.91	1.28856	0.00457734	Exon	LOC21403189
ATTTTACAGCAAGGCCGGGAAAACTCGTGTGA	0.6	7.95	-3.52944	0.00330227	Intron	LOC21403201
GTATTCTCCTGACTCCGGACTTTGCTTCCATT	0	4.28	-5.82513	0.019033	Intergenic	LOC21384718	Upstream	LOC21384718
CCAACGCCTTCAAGCCGGAGCTCTGACAAAAG	30.76	63.63	-1.01041	0.00878894	Exon	LOC21406986
TAAGTTTGCCTTTTCCGGTACTGTAAAATGGA	1.81	8.57	-2.16087	0.0208294	Exon	LOC21406990
CCTTCCTCCATCCTCCGGCAAGTCTCCGCCAA	1.81	9.79	-2.35191	0.00873961	Exon	LOC21406967
CATAGCACAAAACCCCGGTAAAGCTCGTGATG	15.08	4.28	1.83382	0.00709987	Exon	LOC21407001
GGCTCACCGTGGTGCCGGGCCACTCTGTCGAG	3.62	0	5.62249	0.0360267	Exon	LOC21407006
GGGGCAAGGTCTCTCCGGTTCACCCTTACTCC	0	8.57	-6.81235	0.000272665	Exon	LOC21407012
TATTTGCGCATTGTCCGGTGGTGTGGACTCCA	1.81	7.95	-2.05495	0.0320298	Exon	LOC21407018
GTTGGAAGTAAAACCCGGCATTGTATGCCCCT	10.86	1.22	3.10776	0.00111859	Intergenic	LOC21407023
AGCAGCAGCACCATCCGGGATACCCATCAATA	5.43	17.74	-1.65867	0.00707208	Upstream	LOC21407029	Exon	LOC21407030
GCGGCAACCGGAAGCCGGTGGATGGGAAAAGC	0.6	14.68	-4.40762	1.21e-05	Exon	LOC21407041
CGATTGTTGTGAGGCCGGGAGGCGATCAACAT	7.24	0.61	3.44486	0.00561636	Intergenic	LOC21407054
TCCATGCGCTAACGCCGGCGTAGGAACTCTCA	6.03	21.41	-1.77887	0.00214288	Intron	LOC21407056
AACTTTCCCATCTTCCGGCTGCCAAAATAAGC	47.65	18.35	1.40896	0.00107416	Exon	LOC21386836
GGGCGGGATTGGAACCGGCGGTGATCAAAGCG	0	6.73	-6.46793	0.00160763	Exon	LOC21386529	Upstream	LOC21386530
ACGTTTGATCGCGACCGGTCAATTTACTTGGA	5.43	18.35	-1.70737	0.00520523	Intron	LOC21389166
GTTTTTCTTTTCCCCCGGGATGCATTTGGGTC	16.29	2.45	2.73272	0.000245961	Intron	LOC21389166
AGCTTCCCAGTAGGCCGGTGATAATTTCCTAT	9.05	2.45	1.89	0.03138	Intron	LOC21389166
GTCTTTCAGTGTTACCGGTTCGTGATGGCCTC	43.43	7.34	2.58825	2.84e-07	Intron	LOC21386068
AGGGCACAGCCCAGCCGGCCACAGCCACACGG	13.27	3.67	1.86853	0.0099667	Upstream	LOC21386069	Intergenic	LOC21386069
CAAGTACTAATACGCCGGTCCTTCTCTCCTTG	1.81	9.18	-2.25955	0.013506	Exon	LOC21386072
GATCCCATAATGTCCCGGCCGTATGCAACCAC	11.46	3.06	1.91543	0.0143176	Exon	LOC21386072
ATTGGACAAGTGACCCGGTTTAGGCCGGAGGG	19.3	7.34	1.42143	0.0149759	Exon	LOC21404621
GTGCATCTCTTGCACCGGTGGAGGGTTAACAA	25.33	12.85	1.01149	0.0462266	Exon	LOC21404638
CACTGGACCTGTTACCGGTGCAAGTGCAACGG	20.51	7.34	1.50857	0.008782	Exon	LOC21404659
CCTTTCCTGTAGACCCGGGGAAGCATTTGAAC	10.86	0	7.18779	2.82e-05	Exon	LOC21404670
CGATGTGAAACTTACCGGTGGTCCAAGTTCCG	9.05	20.8	-1.15815	0.0328128	Exon	LOC21404672
ACAGTGGAATGCGACCGGTGAGCATGTTGTTT	3.62	17.74	-2.23384	0.000809935	Exon	LOC21404684
CGCCTGCATCTACACCGGCAAAGAGGCGACCT	0	3.67	-5.60698	0.0360267	Exon	LOC21404699
GTCAAAAGCCTGGACCGGATATAGATTATACA	8.44	1.22	2.74802	0.00751564	Intron	LOC21404706
ATTTGTGCCCCGGCCCGGACGAGCATTTGGGG	4.83	0	6.03019	0.0101391	Exon	LOC21404619
AGGCGGATCCAATGCCGGCCCTCTCGCTCAAT	22.92	11.01	1.08851	0.039801	Exon	LOC21393499
AAGTCATGGGTTGTCCGGTACTGTTCAAACGA	4.83	0	6.03019	0.0101391	Intergenic	LOC21393500
TGACAGGCACCACACCGGTGTCCCCTCACTTT	2.41	25.09	-3.30198	1.02e-06	Intergenic	LOC21393504
TGCCTCAACGACATCCGGTAGCCCAAGTTGAG	43.43	3.06	3.8305	1.11e-10	Exon	LOC21393506
GGACCTTGAGAACTCCGGAATTAAAGAAGTTC	22.32	8.57	1.40988	0.0105263	Exon	LOC21393480
CACTTCCCGCTGCTCCGGCGCCTCACCCCCCG	0	6.73	-6.46793	0.00160763	Exon	LOC21396964
CGGCGCCTCACCCCCCGGTAGCTCCGGCGGGC	7.24	0.61	3.44486	0.00561636	Exon	LOC21396964
AATTTGTACACCGACCGGAGTTATTTGAGAAG	4.22	0	5.84069	0.019033	Intergenic	LOC21396974
CGCTTCATAGGTCGCCGGAGAATCCAACATCT	0	3.67	-5.60698	0.0360267	Exon	LOC21396978
TGGCGCTTTTAGGCCCGGAATCTTGACGGCGC	16.89	4.28	1.99655	0.00256695	Exon	LOC21396950
ACCTGGTCGGATTCCCGGCAAGAGTTGTTGCT	149.58	69.75	1.13628	0.00069798	Exon	LOC21386287
CAGCCATTGAGATACCGGCTTTATAACTAACT	79.01	39.77	1.02547	0.0054781	Intron	LOC21386293
CCGGTGAAGGGCGTCCGGCCAAAGGACCATCG	19.9	7.95	1.35133	0.0183246	Intergenic	LOC21387589
AAGACAATCCTCCACCGGATTTACGGGAAGTT	15.68	4.28	1.89013	0.00506435	Exon	LOC21387582
AAAGAATCATGGTTCCGGGTTCTAAAATCCTT	9.65	22.03	-1.14795	0.0303373	Intron	LOC21386670
ATCCAAAAGCCTCACCGGAGTTGAATGAGGTT	6.63	1.22	2.40355	0.0313369	Intergenic	LOC21389500
TCAACAAGATTACGCCGGATTACCACTCGGTG	2.41	8.57	-1.76026	0.0464611	Intergenic	LOC21411307
TTTGTTTTCAGTGTCCGGTAAAGATACTGTAT	3.02	9.79	-1.63809	0.043366	Exon	LOC21385577
ACACATATATAGGACCGGTATACGTTGCCATA	0	8.57	-6.81235	0.000272665	Intron	LOC21391919
CTGATCCTCCACATCCGGGAACAGTGAGTGAC	39.81	15.3	1.41185	0.00184315	Exon	LOC21388284
ATTAGGATGTGAACCCGGTTTGACTTATGAAA	4.22	17.74	-2.01563	0.0018251	Exon	LOC21403832
AACTCCGTATTCACCCGGATTGTTAAGAGGAT	31.36	1.84	4.07555	3.65e-09	Upstream	LOC21403838	Upstream	LOC21403837	Intergenic	LOC21403836
TGTTAATTACTTCTCCGGTTCTCCCATCTAGG	1.21	9.18	-2.8161	0.0046627	Intergenic	LOC21403846
GGGGGATGACCCTCCCGGTTCATCCTTTTGTA	3.02	14.07	-2.15823	0.00315493	Intergenic	LOC21403860
AGCTCATAAATAAGCCGGCAGTAAGAGAAGAT	19.9	1.22	3.97773	1.22e-06	Intron	LOC21403878
TGCTAGCGCAAGATCCGGATATGAACTTCTTT	3.02	15.3	-2.2779	0.0014719	Intron	LOC21403885
ATCATGAGCTTCTTCCGGCTTTCTTCTTGGCG	15.68	1.84	3.07898	0.00011295	Intergenic	LOC21403887
TCTGGAAAGCCTCGCCGGTAAACGAGTTCAAC	7.84	0	6.72211	0.000489065	Intergenic	LOC21403898
AGACTTGACAGGTTCCGGAATTCATTCGTCTG	52.48	22.64	1.24649	0.00263517	Exon	LOC21403912
ACGATCCAATGAAACCGGTGCAGTAACTTCTG	72.38	27.53	1.42834	0.000222032	Exon	LOC21387595
CATTCTTATACGGGCCGGTCCACAAAATTCGT	11.46	1.84	2.629	0.00235517	Upstream	LOC21384877	Intergenic	LOC21384876
GTGTCTCTTAGAGTCCGGTGCCTCTCCTCGTT	19.3	40.99	-1.04736	0.0139498	Intergenic	LOC21389737	Upstream	LOC21389737
CAGTGTTACATTTGCCGGAGGATGACAAGCAG	2.41	9.79	-1.9513	0.0211062	Intron	LOC21385440
ATTTCAACAGGATTCCGGAGATCAATGACAGT	14.48	30.59	-1.03923	0.0256702	Exon	LOC21385441
TGGATTTCACGTCGCCGGAATCTGGGTTTCAC	3.62	0	5.62249	0.0360267	Intergenic	LOC21385441
CATTCACCACGATCCCGGCCCACCCCATGTTC	16.89	48.95	-1.49461	0.000437615	Exon	LOC21397081
ACACATGCAGCTCCCCGGTGGCAAGAAGTGCT	4.22	0	5.84069	0.019033	Exon	LOC21397081
GTTGTAGAAGCATGCCGGCGATTTAATCAGTT	16.89	7.34	1.22959	0.0423702	Intergenic	LOC21397088
ATAGTATGGGAGTGCCGGAGGAATATCGGATA	7.24	21.41	-1.51879	0.00670777	Intergenic	LOC21397069
ACATTTTTGGTCTGCCGGCCCTCAAAATACAC	11.46	1.84	2.629	0.00235517	Intergenic	LOC21412010
TTGTTTGAGAATTACCGGTTACATTCAAAGAT	3.62	0	5.62249	0.0360267	Exon	LOC21386731
GGCTAAGCTACGTACCGGAAAGGGTTCTTTGG	1.21	9.79	-2.90846	0.00289404	Exon	LOC21386741
GGTTCACACCTGCACCGGCAATTCCAAAAATA	0	6.73	-6.46793	0.00160763	Intron	LOC21386742
AGCTGAGCCTGTAGCCGGTGCATCAGATGCTC	59.11	23.25	1.37968	0.00060267	Exon	LOC21391402	Upstream	LOC21391403
TGTGTTCTCGGTCCCCGGCGACTTCAACCTCG	1.81	7.95	-2.05495	0.0320298	Exon	LOC21384564
GTCCTTATTGCTGCCCGGAAGGGCATTCGTTC	13.87	0.61	4.37637	1.97e-05	Intergenic	LOC21405130
AGAATTTTAAATACCCGGTCCATCAGGAATAT	2.41	9.18	-1.85894	0.03138	Exon	LOC21405145
AAACTCATTTTTATCCGGGGAGGGCAGGAGGA	1.81	7.34	-1.94062	0.0490563	Exon	LOC21405149
CAGTTCTTCAGTACCCGGCCGGGACTACCAAC	4.22	0	5.84069	0.019033	Exon	LOC21405157
TCTTCAGTACCCGGCCGGGACTACCAACCCGC	0	4.28	-5.82513	0.019033	Exon	LOC21405157
CTGCCACTAACAGGCCGGACAGAATTCCCATC	35.59	15.91	1.19412	0.00940362	Exon	LOC21405164
CAACATATATTTCTCCGGTAGTCTGCTCTATT	3.62	0	5.62249	0.0360267	Intergenic	LOC21405176
TTCACACCTACGATCCGGGTGAAATGGGTGGG	24.73	11.62	1.12032	0.0299669	Intergenic	LOC21405177
ACACTTCTAATGAGCCGGACAAATGACTCTTT	2.41	20.8	-3.0328	1.51e-05	Exon	LOC21405187
TGCCCTGTGATGCGCCGGGACAACGGAACAAA	9.05	35.49	-1.92647	9.1e-05	Exon	LOC21385368
GTCATCAGCAAGTTCCGGTGAAACTTCAACAG	26.54	13.46	1.01169	0.0426736	Exon	LOC21385369
GGACTATAACGAATCCGGGTATTTGGAGTTAC	0	3.67	-5.60698	0.0360267	Intron	LOC21385371	Upstream	LOC21385370
TTGTTTCTGTATTTCCGGAATATGAGTGTGCG	17.49	4.89	1.8575	0.00373973	Intergenic	LOC21385371	Upstream	LOC21385372
CTTGGTTCGACAACCCGGGTGAGGTGGAAAAT	9.05	20.8	-1.15815	0.0328128	Intergenic	LOC21386641
ATGAAAAATTCAGTCCGGTTGTCAAACCTACC	9.05	0	6.92674	0.000153075	Intergenic	LOC21391953
TGCTGAAGAAAAGTCCGGAAAAAAGAGGCAAC	14.48	37.32	-1.32546	0.00329655	Intergenic	LOC21391961
GCTATGTTATCACACCGGAGGTGATGAAACAC	12.67	0	7.40877	5.49e-06	Intergenic	LOC21391961	Upstream	LOC21391962
TGCCCACAACATCACCGGTGATGTTATGTTAG	19.3	0.61	4.85062	2.76e-07	Intergenic	LOC21391963
CTATATCAGCACACCCGGACACTAATCACGGA	12.06	25.7	-1.04992	0.0339936	Intergenic	LOC21391963
GAAGTTGTAAGCCACCGGTCGATTGGTGATAC	58.51	124.81	-1.05572	0.00222537	Intergenic	LOC21391933
CCGAAAACAGTACACCGGGGAGCAAAAGACCC	11.46	0.61	4.10237	0.000145932	Exon	LOC21391931
AGACAAGCCAGGTACCGGTGGACAGGGGGAGA	3.02	11.01	-1.80677	0.0207887	Intergenic	LOC21411445
AGCAGCCATAGTCACCGGAATACTTAAAAACT	16.89	7.34	1.22959	0.0423702	Upstream	LOC21397590	Intergenic	LOC21411445
TTGATGTTATTGTACCGGATCTTCCATCAACC	2.41	15.3	-2.5911	0.00055231	Exon	LOC21397590
ATTTTTCCCTCGTCCCGGATTTTTAGAGAATG	1.21	6.73	-2.37299	0.0313369	Intergenic	LOC21397595
TGCAGCAAAAGTAGCCGGTACATACCTAACAA	0	5.51	-6.18204	0.00544505	Intergenic	LOC21411446
TTGGAATGATTCCTCCGGAATGGCAATGCCAT	11.46	0	7.26528	1.62e-05	Exon	LOC21397604
TTGCTTTCATTTGGCCGGTTTTCCAAAAGGCC	18.7	3.06	2.61806	0.000150079	Exon	LOC21397610
CGACGCGATGGAGACCGGTACTGTGCAGATCA	7.84	22.64	-1.48434	0.00654889	Exon	LOC21397610
AGGTCTCGACGACTCCGGCTACTGCCATGGAG	28.35	9.18	1.65531	0.00141833	Exon	LOC21397580
TTGGTTTTTTTTTACCGGCAATTAATAAGATT	19.9	5.51	1.87572	0.00206034	Intron	LOC21391433
GAATGAGATGTCCTCCGGATTTATATCCTCTA	0	5.51	-6.18204	0.00544505	Intron	LOC21391440
GCCATAGCCTGGCTCCGGCTGCCGCCAATGAG	18.7	6.73	1.49998	0.0119791	Exon	LOC21388019
AAACAAGCCCCCTTCCGGCATTGGAGCTAACA	16.89	40.38	-1.21756	0.00517179	Exon	LOC21409947
TTACCAGACATACACCGGAAACATACTGATTG	3.02	13.46	-2.09446	0.0046146	Exon	LOC21409959
AACTGCACGCCTATCCGGTGGCTGATTCCGAT	74.79	11.01	2.79151	2.51e-10	Exon	LOC21409961
AGGTGGAGCCGAAGCCGGTAGTGACGCCGTAG	3.62	0	5.62249	0.0360267	Exon	LOC21409963
GTCGACCTTGACTTCCGGGCGGCGCGCCACCG	1.21	8.57	-2.71742	0.00751564	Exon	LOC21409963
AGTGCAGGTTGCCTCCGGAGTGGATGTATGAC	57.3	24.47	1.26112	0.00190105	Intergenic	LOC21409978
GGGACTAGGCATCACCGGCAACACCACAAACC	6.03	0	6.34769	0.00294732	Exon	LOC21409993
TGATTGATGAGGGTCCGGCACGGAAAGCCTAC	4.22	0	5.84069	0.019033	Intergenic	LOC21410031	Upstream	LOC21410031
GAGCAGTACCAAATCCGGCTGTTGCAAGACTG	56.09	23.25	1.30423	0.0014512	Exon	LOC21410035
TCCCGACGCGAAAACCGGGGAGACCGAGATCC	0	14.68	-7.5846	1.13e-06	Exon	LOC21409866
CTAAAATGGTGGCACCGGCACCAATCAAAACC	27.14	12.85	1.11074	0.0260038	Exon	LOC21409877
CTCCAGTTCTCCATCCGGTGTAGTTGCCGCTG	4.22	0	5.84069	0.019033	Exon	LOC21409880
AAGTGTAGTGGCTACCGGCTGAGTTAGAGGTC	19.9	44.66	-1.12665	0.00720392	Intergenic	LOC21409883	Upstream	LOC21409883
ATTCTGATCGAAAACCGGTTTCCAAAGAGGAT	7.24	0	6.60777	0.000883472	Exon	LOC21409936
CGGTGTGATGCACTCCGGACTATTAGATCAAT	4.22	0	5.84069	0.019033	Intergenic	LOC21409936
CCCAAGACTTAACTCCGGATTGCTACCTTTGG	2.41	9.79	-1.9513	0.0211062	Intergenic	LOC21394444
AGAGGTAAAATTTTCCGGTTACTTTGAACGCG	6.03	19.58	-1.65007	0.00520428	Intergenic	LOC21394445
GGCGGTAAGGCCAACCGGTACGCCACCACTTC	109.17	45.89	1.28544	0.000306191	Intergenic	LOC21394446
AAGGCTTCGTCCTCCCGGATTCTCCAATCCTC	1.81	7.34	-1.94062	0.0490563	Intergenic	LOC21394446
CTCTTAGTTCGAATCCGGTTTTGATTTGAGAC	44.63	14.68	1.63521	0.000264437	Intron	LOC21394447
AAATTAAACTAGAGCCGGGTCAGGAGGTAAGT	3.02	11.62	-1.88425	0.0143176	Exon	LOC21384223
GTTCGTTACTTATTCCGGTTGTTTAAATAATC	12.67	29.37	-1.17207	0.014404	Intergenic	LOC21399592
CTCTCGCCGTGGAACCGGCAGTATTTGTTCTG	203.27	76.48	1.44574	1.14e-05	Intergenic	LOC21399619
GAAGTCGGGGAATTCCGGGCGGCGAAAACCAC	5.43	0	6.19766	0.00544505	Exon	LOC21399622
ATCAAACAAGTAAACCGGATTCCTCATAGAGA	4.22	12.24	-1.48238	0.0371644	Intergenic	LOC21387315
ATCTAACGGGTCATCCGGTTTACCACGACACT	34.98	6.12	2.53696	2.37e-06	Exon	LOC21389622
CTACCCCTCCCCGCCCGGACGCGCGACGGCCG	0	3.67	-5.60698	0.0360267	Intergenic	LOC21389624
CTCAGAATCAGCTTCCGGCCACTCCTCCGGGC	12.06	3.06	1.98896	0.009835	Exon	LOC21389606
ACCATGTGACATAACCGGTACTTCAACAAAAT	13.27	46.5	-1.76691	7.04e-05	Intergenic	LOC21389607
TGACGTGGTAGCCTCCGGTTGGTTGGTGGTGT	10.86	42.22	-1.91546	3.87e-05	Intergenic	LOC21384917
CTCGGCGTCAGCGACCGGTCCTCAACAGAGAG	19.3	7.95	1.30711	0.0235842	Exon	LOC21407800
GCAGGTTTTCGTTGCCGGGTTTTCGTCCAATA	1.81	7.34	-1.94062	0.0490563	Exon	LOC21407690
TGATCTCACCAGAACCGGTGACACGAAAGCAT	21.11	53.84	-1.31126	0.00126438	Exon	LOC21407724
AAAGGTCTATAAACCCGGACAACCACAACTCA	7.24	21.41	-1.51879	0.00670777	Exon	LOC21407724
GGATTACAGGCTGACCGGTCGACCTGTTCGGT	3.02	17.74	-2.49103	0.000320481	Intergenic	LOC21407739
AAAGCAGATATGGTCCGGTATTCCCTTGTTCC	7.24	28.76	-1.94277	0.000247314	Intergenic	LOC21407739
ACTAGTTTGGCTCTCCGGTGGGTTGAGCTTAG	4.22	0	5.84069	0.019033	Upstream	LOC21407748	Exon	LOC21407747
CTCCTGTGTATGCACCGGTGACACCTGCACCT	36.79	11.62	1.69207	0.000397285	Exon	LOC21407679
CGCAGGTAAGTGAGCCGGAGAAGTGGGGGTAC	0	14.68	-7.5846	1.13e-06	Exon	LOC21407754
TCCGAACCTATTCCCCGGTTCATTTCAGGTTT	11.46	26.31	-1.1573	0.0198383	Exon	LOC21407768	Upstream	LOC21407769
TTCGAAAACATTTCCCGGGGTTTTGAATTGCA	21.71	1.22	4.10281	3.39e-07	Intergenic	LOC21407779
CTTCATTAGCAGCGCCGGAATCTATAAGCCAA	13.27	31.2	-1.19258	0.0112419	Exon	LOC21407786	Upstream	LOC21407785
ACGCGCTTAAAGTTCCGGTGGCTGCATGATTG	1.81	8.57	-2.16087	0.0208294	Exon	LOC21407786
CACAGCTTCTGCACCCGGGGACAAAAAGAAAA	6.03	0	6.34769	0.00294732	Intron	LOC21407796
ACCTTATAAATGTTCCGGAGATAGAATAGGAT	7.24	1.84	1.97149	0.0490563	Exon	LOC21407797
ATGCCTAACGTCGTCCGGAGAAAATATGGAGT	28.95	5.51	2.4146	1.95e-05	Intergenic	LOC21391386
CCTTTATGCAGGTTCCGGGGATTTCTAGGATG	21.11	5.51	1.9603	0.00110634	Intron	LOC21391390
GCGCGGCGCCAACCCCGGCTTTCTCTAACTCT	0.6	17.13	-4.62894	1.77e-06	Exon	LOC21391390
ACAATGTTTTCGACCCGGTTGTCCGATCCACT	3.02	12.85	-2.02773	0.00674204	Exon	LOC21391393
GCTTGATCAGGTGACCGGTTGATATCAGCTTC	79.62	27.53	1.56571	4.56e-05	Exon	LOC21391379
TATCTCTTAGGTGGCCGGCCACCCCTAGGGTT	38.6	93.61	-1.23994	0.000614859	Intergenic	LOC21412258
ATTGTGTTTGTGTCCCGGTTCAACATAATCTC	8.44	0.61	3.66514	0.00194692	Intergenic	LOC21394685
CGAGTGCCCGCCAACCGGGCCATCATGCGCCT	7.84	18.97	-1.23003	0.0302795	Intergenic	LOC21394679
TCTGGAAAGTCTCGCCGGCAAACGAATTCAAC	8.44	0.61	3.66514	0.00194692	Intergenic	LOC21412257
CGTCAAAGACGACTCCGGGTCCAAAAGTCGGC	63.94	29.98	1.12704	0.00360546	Intron	LOC21395781
TAACCTCAGGTCGGCCGGATTACTTCGGGTAA	5.43	0	6.19766	0.00544505	Intron	LOC21395781
TTTTGGTGCCGTTGCCGGGGATTGTTTTGTTT	4.22	0	5.84069	0.019033	Intron	LOC21395784
TCGTTGCGATTGCTCCGGTGTTGATCATGGTC	3.62	21.41	-2.50407	9.39e-05	Exon	LOC21395791
AGGGTAAAATAAACCCGGATCCTATATTGTTT	0.6	9.18	-3.73405	0.00115139	Intergenic	LOC21395792
AAGGCGGTTATCGGCCGGACGATGTTTGAAAC	15.08	4.28	1.83382	0.00709987	Exon	LOC21395799
TGGCCATGTCATTGCCGGTAATTGCGACCAAT	0.6	6.73	-3.29094	0.00957336	Exon	LOC21395799
TGACGATGTAAAGACCGGCAATAATTAGAATT	2.41	8.57	-1.76026	0.0464611	Intron	LOC21395781
CTCCTGGAGCAACTCCGGTAGCTCCAAGAGTA	66.95	13.46	2.34422	5.32e-08	Exon	LOC21400155
CTGACAATCGTATCCCGGTACCATCCTTTTCT	6.03	0.61	3.18478	0.0163442	Exon	LOC21400175
TCCACGGGCTAGGGCCGGGCTTGGGCCGCGAG	18.7	7.95	1.26148	0.0302795	Intergenic	LOC21399654
GCGTGCTAAAGGACCCGGAAGAGTTCTAGACC	28.95	6.73	2.12871	9.39e-05	Intergenic	LOC21399655
AAAGGCCACAATAACCGGATTCTCAATAGACC	0	3.67	-5.60698	0.0360267	Intergenic	LOC21399655
CTACCTCACATAATCCGGTTTCTTCCCCTGGC	11.46	25.09	-1.0888	0.0299669	Intergenic	LOC21412532
CTCCAAATGCATCCCCGGGGACTAGCGCAACC	6.63	0.61	3.32068	0.00957336	Upstream	LOC21399658	Exon	LOC21399659
GTGATCCACAATTTCCGGATCCCATTTTATCT	27.14	4.89	2.48918	2.08e-05	Exon	LOC21385272
GGCTTTACAAGAGCCCGGCGATACGCAATAAT	7.84	1.22	2.64208	0.012112	Exon	LOC21385272
GATTCAAAAATAATCCGGGAAACATCAACAAT	11.46	2.45	2.22854	0.00631687	Intergenic	LOC21385648
GTCAAGTGTGGGGCCCGGTTGGGAATCCGCTT	262.38	67.91	1.98507	2.4e-09	Intergenic	LOC21385292	Upstream	LOC21385292
GGCCCCAATGGAGGCCGGTGAAACGGAGGAAC	4.22	0	5.84069	0.019033	Exon	LOC21385301
TCGCTTTCTCGCCACCGGGATGGGCTGTTGAT	32.57	9.18	1.85511	0.00024729	Upstream	LOC21385618
AAACTTCTTGTTAACCGGATTCTACTAAACCA	25.94	60.57	-1.18492	0.00275015	Intergenic	LOC21384500
ATGGCCGTCGAAACCCGGTTGTCGTTTACTTC	9.05	48.33	-2.37144	5.28e-07	Exon	LOC21387992
CTGATCCTCCGTCACCGGTTGATCAAAAACCG	0	6.12	-6.33205	0.00294732	Exon	LOC21387997
AACATATAAAATCACCGGGGTGAGGAAAAATA	6.03	0	6.34769	0.00294732	Intergenic	LOC21387460
GGAGGGCGATGCCCCCGGTGAACTGACCGTAC	24.13	9.79	1.33095	0.0121862	Intergenic	LOC21400448
AAACCGACCAGAACCCGGAGAAACATTGTTCA	36.19	90.55	-1.28497	0.000440018	Exon	LOC21400453
CCTGGTTGGATCCACCGGAATCAGAGGAGGGT	10.25	2.45	2.06918	0.01415	Exon	LOC21400453
CCAGACCCAGAGTACCGGCCAAATAACATCCT	30.16	12.24	1.33231	0.00665266	Exon	LOC21400473
CCAAAAGAAGCAGTCCGGCCTAGGCTAGAAGA	45.24	19.58	1.24139	0.00394641	Exon	LOC21400473
GAGGCAAACCATCGCCGGCATCCATCGTCGAC	0	6.12	-6.33205	0.00294732	Exon	LOC21400476
ATCCGGCACTTGGACCGGCGGGTACCGGCTGT	5.43	0.61	3.03475	0.0279246	Exon	LOC21400434
TGGACCGGCGGGTACCGGCTGTGAAAAATGTG	0	7.34	-6.5921	0.000883472	Exon	LOC21400434
CAAGTGGCCAAAAACCGGAGTCTTAGCTACTT	7.24	0	6.60777	0.000883472	Upstream	LOC21400479	Intergenic	LOC21400479
CGCCGGCGGGCTAGCCGGGCAGTAGAGGGAGA	7.24	20.19	-1.43421	0.0114788	Exon	LOC21400485	Upstream	LOC21400486
GGACCATCCATCTCCCGGACACATGGGGGAAC	22.32	7.34	1.63013	0.00389729	Exon	LOC21400439
CCTCAAAGTCGCTGCCGGTGCCTTAAAAAGAT	6.03	0	6.34769	0.00294732	Exon	LOC21400439
AACTAGGCGGAGTCCCGGGCACAATGGGCTAC	19.3	0	8.01353	2.1e-08	Exon	LOC21396919
TGGAGATTATTTTCCCGGTACTGGGGACATAG	3.62	0	5.62249	0.0360267	Exon	LOC21396931
AGTGCTTATAAGCACCGGTGCTAAGCACCGTC	13.27	54.45	-1.99437	4.97e-06	Intron	LOC21396937	Upstream	LOC21396936
GCAGAAAGGAAATGCCGGAATTGGAAGACGAA	32.57	4.89	2.75155	1.21e-06	Exon	LOC21396894
TCCTTTCTTGAATGCCGGACAAGGTGGGACTA	8.44	1.22	2.74802	0.00751564	Exon	LOC21392415	Upstream	LOC21392416
TGTGAACCGGTCGACCGGTGATAGAGGAGTGT	7.24	17.13	-1.19815	0.0423702	Intergenic	LOC21392427
GACAATATACGGAACCGGCGACGAATCGAAGC	30.76	11.01	1.51181	0.00233269	Exon	LOC21392429
CCGGTTTTGTCATCCCGGGGTATTTCCAACCC	22.92	9.79	1.25719	0.0193017	Intergenic	LOC21392429
CCCCGACCCGAGACCCGGTTTTCGAAACCAGG	20.51	2.45	3.06393	1.51e-05	Intergenic	LOC21392429
AAAGGAAAGTACACCCGGGCGAGGTGGAGAAT	5.43	22.64	-2.00879	0.000593171	Intergenic	LOC21392436
TTTTCTAGTAACTGCCGGTGATTATCAGATGA	3.02	11.01	-1.80677	0.0207887	Exon	LOC21403570
CCGTGACCACACCACCGGCTTCTGTGAATTTG	11.46	3.67	1.6583	0.0285124	Exon	LOC21403578
ACTTGTTCAAAGATCCGGTCACTCTTTGTACA	0	6.12	-6.33205	0.00294732	Exon	LOC21403583
CAGCATCATGTGGGCCGGCGGAGGTTGGGCTC	11.46	2.45	2.22854	0.00631687	Intron	LOC21403611
CTCTTGCTCCTACTCCGGCTTCTGCTCCTATC	6.63	1.22	2.40355	0.0313369	Exon	LOC21403611
CTTCAAACGTTACCCCGGAGAAATGCCTGTTC	3.02	10.4	-1.7249	0.030086	Exon	LOC21403621
AAGTCCATGCCCCGCCGGCATCGAAAATATGC	19.9	57.51	-1.49086	0.000253785	Intergenic	LOC21403564
GCGTTTATATCCTTCCGGAAGAGGTACAAGGC	29.56	6.73	2.15838	7.05e-05	Exon	LOC21403566
CTCGCTCTTATTCTCCGGCGAAACATCCACGT	4.22	0	5.84069	0.019033	Exon	LOC21403566
GAGTGGCTAAATGCCCGGGAAAAAACTAGCCA	0	12.24	-7.32307	9.42e-06	Intergenic	LOC21385256
CTCTTTCGGGTAATCCGGCCGAGCCTCAGCGT	43.43	22.03	1.0133	0.0179608	Exon	LOC21388707
ATTGTGATGATGGACCGGCAATACTTTCCAAT	9.05	0.61	3.76383	0.00115139	Intergenic	LOC21387957
CTTGTCCAAAAACCCCGGGATGATTAATTACA	0.6	6.73	-3.29094	0.00957336	Exon	LOC21390965
CGCCATCAACGACACCGGAGGCATCAAGCAGG	24.73	9.18	1.45883	0.00621319	Exon	LOC21390976
CATATCCAAACGTTCCGGCCACATCAGTGGTC	6.03	0	6.34769	0.00294732	Exon	LOC21390958
TTGCAACTTAAGGCCCGGAGACCTCCTAGGAA	1.21	11.01	-3.07713	0.00111859	Exon	LOC21396798	Upstream	LOC21396799
TGGTTGGGGCGCCTCCGGGTTATGTTGGTTAT	3.62	11.01	-1.54958	0.0402022	Exon	LOC21396817
GTGACCCAGATGAACCGGTTGAAGGAGAGGCT	32.57	67.91	-1.02201	0.00718671	Exon	LOC21396817
TTTTTACACGGCCACCGGTGGGTCTCCGGTCA	2.41	8.57	-1.76026	0.0464611	Intergenic	LOC21396825	Upstream	LOC21396825
AGCAGTAATTGTCGCCGGTTCCTGTGACGGAG	36.79	10.4	1.85142	0.000140316	Intergenic	LOC21396835
TGAACTCTCAAGTGCCGGCGGTGATGGTGGTG	1.21	9.18	-2.8161	0.0046627	Intergenic	LOC21396786	Upstream	LOC21396786
GTGCTTGTTCAGAGCCGGTTGTAGGTCTTAAC	7.84	20.19	-1.31987	0.0183246	Intergenic	LOC21388537
GCATGTGTAATTAGCCGGGATAAGCCTTAGAA	15.08	2.45	2.62221	0.00055231	Intron	LOC21389844
CCCTTGGGACACCCCCGGGGCACCCCCGGGAC	21.11	5.51	1.9603	0.00110634	Intergenic	LOC21389838
GTTTATGTCTCCGGCCGGTGGCGTTTCATCTC	19.3	7.95	1.30711	0.0235842	Exon	LOC21384882
CTCGAAGAGCCTAACCGGGAAGAACTGGTAGC	12.06	1.84	2.70253	0.00152113	Intergenic	LOC21404792
CAGACCGGTTTGGACCGGGCCTCGTGATTCCG	6.63	0.61	3.32068	0.00957336	Intergenic	LOC21404782
AGGCCGTGCCGAATCCGGCACTATTACGGGCT	15.68	6.73	1.24733	0.0464835	Intergenic	LOC21404819
CTCCACTTCCAGCGCCGGTGCTGCCATTTCCA	30.76	6.12	2.35183	1.83e-05	Exon	LOC21394600
AGCGCAACCTGCATCCGGACTTAAAAAACGGT	13.87	0.61	4.37637	1.97e-05	Intron	LOC21394587
GGCAATTATGCCATCCGGGATGATTCTGGCTG	12.06	1.84	2.70253	0.00152113	Exon	LOC21388252
AGGAGGAAGGCCGGCCGGAGTTTCAAAAACTG	2.41	9.79	-1.9513	0.0211062	Intergenic	LOC21388248
GAGATAGGACTGAGCCGGGTATTTGACTTCAG	24.73	9.79	1.36647	0.00965916	Intergenic	LOC21388249
ATAGACTTTCCATACCGGGGGCCTAACAGCCA	1.81	7.34	-1.94062	0.0490563	Upstream	LOC21397104	Intergenic	LOC21397103
ACCCGAAACCTGGCCCGGGGGTGATATGGCTT	19.3	42.83	-1.11044	0.00873336	Intergenic	LOC21397102
GTGTGCTGGAAAGGCCGGTGCCCTCCTTCTAG	16.29	6.12	1.4374	0.02215	Intergenic	LOC21397107
GTGGTTTTTTCGGTCCGGCATTCGTGTCGAGG	25.33	7.95	1.6981	0.00175654	Intergenic	LOC21397110
TGGCACAAGTGGCTCCGGAAAATCCACGGTTT	3.02	10.4	-1.7249	0.030086	Exon	LOC21397122
AGGTATTCAATTATCCGGAGGACAAAAGCAAA	0	7.95	-6.70642	0.000489065	Intron	LOC21397122
AGCGCCTTCCTACCCCGGTAAAAGGGTTGAAT	9.05	2.45	1.89	0.03138	Exon	LOC21387984
TCGTGCTGCATCACCCGGAGGACATCCCCGCA	0	4.89	-6.01459	0.0101391	Upstream	LOC21387986	Exon	LOC21387985
ATTCCATTCTGATGCCGGGTATAAGTAAACAC	10.25	1.84	2.46964	0.00564797	Intergenic	LOC21387987
AAAGGTATTCAATGCCGGGAATGCGACGGTTA	5.43	21.41	-1.9289	0.00110634	Intergenic	LOC21389962
TATCTAAATTCAAACCGGACGATCAGATAACG	16.29	4.89	1.75486	0.00711921	Intergenic	LOC21389963
GCACAGAGGGCACTCCGGATTCCATAAACCCA	17.49	37.32	-1.05372	0.0161726	Exon	LOC21388129
ACTATACCTGGGGCCCGGCATAGCGCGTCGCA	2.41	10.4	-2.0381	0.01415	Intron	LOC21388126
CAATCAATAAACCACCGGAGGACACAAAGTAA	4.83	0	6.03019	0.0101391	Intergenic	LOC21393579
GCACATCTCTCTGGCCGGAGACAACCACATGC	13.27	0	7.4755	3.22e-06	Exon	LOC21393590
TGGAGGCGGTTGTGCCGGTCTCGGTGTTTGAG	3.62	0	5.62249	0.0360267	Intergenic	LOC21393593
AATCAAACAAAAATCCGGTTCTATTTTTAGCT	30.76	13.46	1.22412	0.0112419	Intergenic	LOC21386464
GTGTACCCAATGAACCGGTCTATTAGCTTACT	1.81	14.68	-2.93312	0.000267144	Intergenic	LOC21386464
GCAGTTAACCAGGACCGGCCGAAGTTCTCCGG	37.4	9.18	2.05399	3.36e-05	Intergenic	LOC21385238
AACTTTGAATGATTCCGGCAGGTAAATCTGGT	51.27	22.64	1.21299	0.00353383	Intron	LOC21385241
TCAGAGCACCTAATCCGGTGCAAGCAGAGAGC	4.83	0.61	2.86728	0.0476911	Exon	LOC21385243
ATGGAGCTGAAATGCCGGATTACTTTGTCCGT	25.94	12.24	1.1153	0.0278771	Exon	LOC21395429
CCGTGTGTTTTAGGCCGGATCGGAAAGACCAA	0	4.28	-5.82513	0.019033	Intergenic	LOC21403058
CTGACAAGCTTTAGCCGGTGCAAGAAAGAGAT	6.03	0.61	3.18478	0.0163442	Intron	LOC21403059
TGCATGTAATTATTCCGGGGTGTATACAGTAT	3.62	0	5.62249	0.0360267	Intron	LOC21403065
CATACAGATATGTCCCGGCAGGCAAGCGTTGT	4.22	15.91	-1.85881	0.00506435	Exon	LOC21403069
GCTCAAGATAACAGCCGGAGAATTCGTAGTCA	0	5.51	-6.18204	0.00544505	Intergenic	LOC21403096
CGTTTTGAACATCACCGGTAGGTAATCGTCCG	4.83	0	6.03019	0.0101391	Exon	LOC21403050
TATTCTGGAGAGTCCCGGAATTGAAGTTGCTC	12.06	25.09	-1.01526	0.0413698	Intron	LOC21397032
TTGTAAAGCTAATACCGGATCATGCTAAAAAG	4.83	0	6.03019	0.0101391	Exon	LOC21397018
ATGAAGGTCAAGCTCCGGTGACGCGATGCCTC	7.24	18.97	-1.34437	0.0194974	Intergenic	LOC21397044
CGCCATGAATCTCGCCGGATAGACAATCAGGT	95.3	47.72	1.03303	0.00391034	Exon	LOC21397046
GGTCGCCCCAAACTCCGGCTTCACCGCCTCAT	12.67	3.06	2.05892	0.00674204	Exon	LOC21397062
AGCGGAGCTACTAGCCGGGGCTTTTCCTTTGG	4.22	0	5.84069	0.019033	Intergenic	LOC21397064
TGATCATTAGTGTGCCGGAGCCAGAAGCTTTG	0.6	6.12	-3.15507	0.0163442	Exon	LOC21397028
CGAGAGGACCCTTTCCGGTTACTATGGCCTGT	9.65	27.53	-1.46888	0.00376375	Exon	LOC21397029
ATGGAGCCATGGTTCCGGTCCGTGTGCACACA	10.25	26.31	-1.31667	0.00926006	Exon	LOC21397030
GTCTGATGGTATTGCCGGTCTTTATCGCGGAT	69.36	26.92	1.39934	0.000324286	Exon	LOC21393619
ATCATCATCCACTGCCGGACTCTCCATTAGTC	52.48	15.91	1.75344	5.32e-05	Intron	LOC21393624
CTCTCATTCTTCAGCCGGTGCACTTCGTCAAC	13.27	0	7.4755	3.22e-06	Exon	LOC21393626
ACGCTACTGGTCGACCGGTAGTGTGCACACCG	8.44	21.41	-1.29851	0.0172471	Intergenic	LOC21393610
TAGCTCTTTTTTATCCGGTTTCAAATTTTGCT	7.24	0	6.60777	0.000883472	Intergenic	LOC21399018
TCTTTGAGTTACAACCGGCATTCTAAGCTTCG	1.21	11.62	-3.15461	0.000697104	Exon	LOC21399024
TGGTGGAGTGCAATCCGGTCGACTGCATAGGT	4.83	12.85	-1.36284	0.0465904	Intergenic	LOC21399026
TGATTAGACTCCAACCGGTTAGACTCTGGTTG	0	3.67	-5.60698	0.0360267	Exon	LOC21399042
ACCGGATCGGTCGACCGGTCAGCCTGCAATCC	38.6	94.22	-1.24933	0.000555293	Intergenic	LOC21390928
TACACCAGAAAGAACCGGAATCGAACGGAAGG	19.3	46.5	-1.22888	0.00336101	Exon	LOC21390930
TTGGAGATTAAAAGCCGGTTCTTTTTACGAGT	0	6.12	-6.33205	0.00294732	Intergenic	LOC21390923
CCAAGCATCTAACTCCGGATGTGCTTGAATTT	0.6	5.51	-3.00505	0.0279246	Intergenic	LOC21385716
GAGGTAGGCTCTCGCCGGATGACATATTTGCT	41.62	15.3	1.47587	0.00104504	Exon	LOC21409186
CAGTTTGCCATTTTCCGGCCCTGGTTTCATTG	8.44	2.45	1.79131	0.0464611	Exon	LOC21409087
GCATCGATTGATGACCGGCAGGGCTTCTTGCT	126.66	63.63	1.02875	0.00244082	Exon	LOC21409088
GGTGTAAAGTTGTACCGGTCATATGACATGTG	47.65	5.51	3.13195	2.41e-09	Intergenic	LOC21409198	Upstream	LOC21409199
CGGACCTAACCACACCGGAAACACGTGACCCA	1.21	12.24	-3.22813	0.000435303	Intergenic	LOC21409203
ATGGCCAGGAGTATCCGGATGGACTTACGCAT	3.62	13.46	-1.83727	0.0099667	Intergenic	LOC21409203
CTCTATCTACATTACCGGTCATCTACTGTGAT	31.97	15.3	1.09604	0.0201717	Intergenic	LOC21409203
ACTCAAAAATGCTCCCGGTTGTATACATCCGC	0	5.51	-6.18204	0.00544505	Intron	LOC21409206
TTCTTCTCAAATTTCCGGCGTTGAGGGACTCG	4.83	15.3	-1.61301	0.0134609	Intergenic	LOC21412357
CTCACGCTGCAAATCCGGACCACCCAGCCCCA	27.75	1.84	3.89912	3.42e-08	Intron	LOC21409212
TTTTAATATTTGATCCGGGTTGTGACTTGATA	6.03	16.52	-1.406	0.02215	Intron	LOC21409212
GTTGAATTCGCTTGCCGGTGAGGCTTTCCAAA	4.22	0	5.84069	0.019033	Intergenic	LOC21409096
AATCTTGTGGCCTTCCGGGCTAATCAACAGGA	1.21	7.34	-2.49716	0.0195009	Intergenic	LOC21409096
TGTACACCGGTTGACCGGTGACAGAGTAGTGT	5.43	14.07	-1.32587	0.0424869	Intergenic	LOC21409096
GTCGTTCACGGCGGCCGGAGGAAGGAGATCCG	15.68	5.51	1.53322	0.0175415	Intergenic	LOC21409074
TATTTTCCCACCTTCCGGTTTAGATTGTGTGT	9.05	23.25	-1.31806	0.0128133	Intergenic	LOC21409113
TGCCTTCCTGATTGCCGGTATGGTTGTACAAC	13.27	0	7.4755	3.22e-06	Exon	LOC21409157
GCTCCTTGAATCCTCCGGTCAAAGGTGTCAAG	9.05	0	6.92674	0.000153075	Exon	LOC21409161
GGATCACATGGAAACCGGTCGACCAATGTGGT	11.46	29.98	-1.34523	0.00555026	Intergenic	LOC21409161
ATTTGATCTCTTATCCGGCGTGTTGGAATCCG	7.24	1.22	2.52774	0.0195009	Exon	LOC21409163
GGTTACTTACGTATCCGGAAAGTAGAGATGTC	27.14	11.01	1.33171	0.00888364	Intergenic	LOC21409169
ATTCAAAAGCATCGCCGGAGTCAAATGAGGTT	50.06	19.58	1.38738	0.00107976	Intergenic	LOC21412885
CGAGTGATTGAACTCCGGGTGGTCTTGAGACC	24.13	0.61	5.17144	8.05e-09	Exon	LOC21385078
TGATCTGGTCCTTCCCGGATGCACGAATAAGA	18.09	37.32	-1.00501	0.0211567	Exon	LOC21384374
AACCAAATGCCGAACCGGGGTACTTTGCGGCG	28.35	9.79	1.56295	0.00233547	Exon	LOC21384374
GTTGTGTTGGAGTGCCGGGATGAAAGGCATGC	0	5.51	-6.18204	0.00544505	Intergenic	LOC21402257	Upstream	LOC21402258
GCTGAGGCAAAAGACCGGGAAGTTAGAACCAA	18.7	40.99	-1.09299	0.0106541	Intron	LOC21402261
CATGGCCACTGTGGCCGGCAAAGGAGATATCA	8.44	20.8	-1.25684	0.0220121	Intergenic	LOC21402262
GTGAAGAAGGTTCTCCGGCGCGTGTGTCAATC	7.24	17.13	-1.19815	0.0423702	Intergenic	LOC21402265
ATGCTTATCCAAGTCCGGACTATAGACGAGAA	6.63	23.86	-1.79856	0.0012455	Intergenic	LOC21402279
AGATTCAAACATGGCCGGTTAAGTTTGAAACC	15.68	4.89	1.70067	0.00979923	Exon	LOC21402296
TAGCTTGTGGTTCTCCGGCCCAATGGAGACGG	10.86	1.22	3.10776	0.00111859	Exon	LOC21402255
GTATGTGTATAAATCCGGAATGAACATACCTT	1.21	8.57	-2.71742	0.00751564	Intron	LOC21402257
TCTTACAAACCTTGCCGGGAGTAGCAACAACA	0	7.34	-6.5921	0.000883472	Exon	LOC21402257
CGGATGAGATACATCCGGCAAAGAAAATATCA	0	7.34	-6.5921	0.000883472	Exon	LOC21402257
CAATAAAACTATGACCGGGGGAGAAAAATGAG	19.3	4.28	2.1884	0.000654363	Intron	LOC21387368
CAGATTAGAACAAGCCGGTAGAGCTGCAGTGA	11.46	33.04	-1.48507	0.00186678	Exon	LOC21387365
CCTTTGTGCAAAAACCGGTCGCAATCAATGGA	10.86	1.22	3.10776	0.00111859	Exon	LOC21398949
CCACAAGCAACCTTCCGGCTTGTTGCTTGCCG	12.67	0.61	4.24586	5.32e-05	Exon	LOC21398953
ACTGAACCGGACAACCGGTTGCACATCAGATT	4.83	0.61	2.86728	0.0476911	Exon	LOC21398953
AAGTTCTGTTGCTGCCGGAGAAGTAATCCAAC	13.27	28.14	-1.0441	0.029384	Exon	LOC21398972
GGGAAGTGGCAGCACCGGGATCTTGATGAACT	39.21	18.97	1.08093	0.014632	Exon	LOC21398979
CAAGGCTGAGTAAACCGGCTTGTGCCAATTGC	0	9.79	-7.00339	8.65e-05	Exon	LOC21398985
TGCCAGCCTACGCTCCGGCATGAGTTGCCAGC	9.05	0	6.92674	0.000153075	Exon	LOC21398987
ATTACAAGGTAAATCCGGTAAGTCATCAGATT	8.44	2.45	1.79131	0.0464611	Upstream	LOC21398998	Intergenic	LOC21398998	Upstream	LOC21398999
GGACAAAAACAACACCGGACATTCTTCTATAT	1.81	9.18	-2.25955	0.013506	Exon	LOC21399001
GAGCAAAGACATGTCCGGAGAAGCTCAAGTAC	72.98	27.53	1.4403	0.000194598	Exon	LOC21399001
CTTAGTAGACATCTCCGGTTATGGCTCAGACA	1.81	22.64	-3.55497	1.16e-06	Exon	LOC21399001
GTCGTCCCAGACTGCCGGTTATGATTCTTCTG	16.29	3.06	2.41961	0.000686338	Exon	LOC21398947
GGTTTAGGCAGTTTCCGGCTCTATTTCTTGAT	7.24	1.22	2.52774	0.0195009	Intergenic	LOC21385958
CTGAAGTGAATGTTCCGGTTGCTACAACGGGG	7.24	0.61	3.44486	0.00561636	Exon	LOC21385959
TCAACGCAAAGAATCCGGGAATCTGACATACG	24.73	56.9	-1.16335	0.00326117	Intron	LOC21385961
TCAGTCTAGTGGCACCGGGGAGGGCTTGGGTG	12.67	4.28	1.58364	0.0268522	Intergenic	LOC21392818	Upstream	LOC21392818
AGTAGGTGGCGAAGCCGGTGGAGAAAGTCAGG	9.05	0.61	3.76383	0.00115139	Intergenic	LOC21412491
GGGTGGCCAGGAGTCCGGCGATGCACCCGGAG	0	4.28	-5.82513	0.019033	Intergenic	LOC21412497
GAAGTTATAACTCACCGGTCGACCTTTCCTTC	16.29	5.51	1.58742	0.0129866	Exon	LOC21392037
GGTCCGTTGGGTTACCGGCCAAAACTAATTAT	3.62	0	5.62249	0.0360267	Intergenic	LOC21392030	Upstream	LOC21392030
GTCACGGGCCTAGTCCGGTCTAGTCCTAAATT	0	3.67	-5.60698	0.0360267	Intergenic	LOC21387494
GGGACTGCAACTCTCCGGGGGGCAAAAGCAAC	12.06	4.28	1.51367	0.0371644	Exon	LOC21393790
GGCTTCCAGATGAGCCGGAGAGAAACCTACGA	16.29	4.28	1.94432	0.00360747	Exon	LOC21393801
ACGGTGGAATTTGACCGGTAAAGGATGAAGAA	3.62	0	5.62249	0.0360267	Intron	LOC21387310
CTCAGAATCCGAATCCGGAGCCAGGAACAGGA	4.83	0	6.03019	0.0101391	Exon	LOC21391358
GTTGTTATCAGATTCCGGCAACTGAGCTTGGA	12.06	0	7.33881	9.42e-06	Exon	LOC21391365
ACCAATCTTCCTTCCCGGTTGGCCACCAAGGT	53.08	20.8	1.38452	0.000925244	Exon	LOC21391365
AGGTAGACCTTGGACCGGATGTTGGCAACGCC	135.11	63.63	1.12181	0.00092382	Exon	LOC21391367
AAACAGATTCCCAACCGGGCCCCACACTTGAC	33.78	8.57	2.00614	8.12e-05	Intergenic	LOC21391369
TGGTGAGATCTGGGCCGGTAGATCATGCCTTT	18.09	52.01	-1.48283	0.000385642	Intergenic	LOC21391370	Upstream	LOC21391371
CAAGTGGGGCTGGACCGGGTCGGGTAAACCCA	4.83	0	6.03019	0.0101391	Intergenic	LOC21389700
TTTCCGTGATCTATCCGGAAGGGATGAGTGCC	9.05	28.76	-1.62381	0.00141833	Intergenic	LOC21389700
ACCCACGAATTTTTCCGGTCTCTCATCGTGAT	36.79	15.91	1.24211	0.00657121	Intergenic	LOC21389696
CCCTCACGTGTAGACCGGACAATGAGCAATTG	27.14	78.93	-1.50096	8.82e-05	Intergenic	LOC21384570
TCCTGGCTTTTAAGCCGGGAAAAATCAAAGCA	3.62	0	5.62249	0.0360267	Exon	LOC21389782
GGCCGCACAAAGGGCCGGCATTCGGATGCGCC	3.62	0	5.62249	0.0360267	Exon	LOC21388782
TGAACAATCATGATCCGGCTACATTGTAGCAT	2.41	9.18	-1.85894	0.03138	Intergenic	LOC21388774
CTCAAATCCCCCTTCCGGTAGCAATCTATGAC	4.22	0	5.84069	0.019033	Intergenic	LOC21388775
ACCCAAGGCCCGCCCCGGCAGGCCGATCTGGG	1753.4	575.73	1.64297	4.66e-08	Intergenic	LOC21390763
GACCTCCAACTCCACCGGAATCAGCTGCAATC	19.3	46.5	-1.22888	0.00336101	Intergenic	LOC21390763
TATTTATCTGTGCGCCGGGGGTTTCTTTCATA	33.17	69.14	-1.02133	0.00699201	Intergenic	LOC21390759	Upstream	LOC21390759
ATTTACGGTAGTATCCGGTGAGTCCCAAAAAG	24.73	53.23	-1.06727	0.00735969	Intergenic	LOC21387230
GCCAAATTCAAAGCCCGGTAATCGACACAAAA	38	17.74	1.13174	0.0116305	Intergenic	LOC21387230
GCGGAAAGGCGAGTCCGGCGAGCCCCGGGGAA	0	3.67	-5.60698	0.0360267	Exon	LOC21400775
GAGTCCGGCGAGCCCCGGGGAATGAGCTTGAG	0	6.12	-6.33205	0.00294732	Exon	LOC21400775
TTACGCATCTGAGACCGGATCTGGGTCCCCTC	21.11	9.79	1.13895	0.0379057	Upstream	LOC21400789	Intergenic	LOC21400788
GATTAGCGCTTTACCCGGGCTGGCAATCAGAT	31.36	11.62	1.46228	0.00289296	Intergenic	LOC21400794
GTGACTTTTCTTAACCGGTTTTGTCCATAATT	0.6	5.51	-3.00505	0.0279246	Intergenic	LOC21400797
CAGGCCCGTTTGGGCCGGGCCATTTTGGGCCT	9.65	3.06	1.66926	0.043366	Intergenic	LOC21400805
TGATTTTTCACGGGCCGGCCCATGGGCCGATA	3.02	12.85	-2.02773	0.00674204	Intergenic	LOC21400805
CAACGAACCTGATACCGGCAACAACACCAGCT	29.56	11.01	1.45424	0.00365591	Upstream	LOC21400806	Exon	LOC21400807
AGCGGTATCGAAAGCCGGTTGTTACCCGGCGT	44.03	21.41	1.07366	0.0121902	Exon	LOC21400810
CCAGTGGGAGACCACCGGACGTATTCAATTAA	3.62	0	5.62249	0.0360267	Exon	LOC21400815
TATTTGAGGAGTTACCGGTCAAGTTTAATTAG	4.22	12.24	-1.48238	0.0371644	Intron	LOC21400816
CGTCAGAATACCTACCGGTATCCACCATAATA	4.83	0.61	2.86728	0.0476911	Intron	LOC21400816
ACGTTTGCGCTTTTCCGGGATGTTTGATGAAG	28.95	9.79	1.59324	0.00183769	Exon	LOC21400817
AACTATGAACCAAACCGGCCTATACTTTATCG	21.71	4.89	2.16824	0.000383517	Intergenic	LOC21400817	Upstream	LOC21400817
GCCCATCACATGTGCCGGACCGGCACGGCCCG	16.89	6.73	1.35376	0.027251	Upstream	LOC21400832	Intergenic	LOC21400831
CCCCCGACCCCTAACCGGCGATTCTGAATGAT	39.21	18.97	1.08093	0.014632	Exon	LOC21400784
TGGGGTAGTTGAAACCGGTATACCAAGTATAC	3.62	0	5.62249	0.0360267	Intergenic	LOC21391313
TTGCGCGGGTTGATCCGGTGGGAAAGAGGAGC	9.05	1.22	2.8467	0.0046627	Exon	LOC21391314
GAGGAAAAACAAAGCCGGATCAGGAAAAACAA	34.38	14.07	1.32044	0.0049609	Exon	LOC21396680
GTCGGAGTAGGCTCCCGGTCATATTCAGCTCT	7.24	1.22	2.52774	0.0195009	Exon	LOC21396693
TGAGCTGGCACATTCCGGGGTGGAATTTGGAC	6.63	1.22	2.40355	0.0313369	Intergenic	LOC21396672
AAGCAGATTCCCAACCGGGCCTCACACTTGAC	24.73	7.95	1.66343	0.00228948	Intergenic	LOC21386839
CTCTCAACGGGCTTCCGGTCACTTAAGCTGAA	29.56	7.95	1.91988	0.000271635	Exon	LOC21384785
ACGAGTCTTCCAGACCGGGCAAGAGCACCATA	28.35	11.62	1.3168	0.00852913	Exon	LOC21387671	Upstream	LOC21387672
GTGATGGTTCTACGCCGGGAACCTCGGCGACG	16.29	34.26	-1.03324	0.0213279	Upstream	LOC21387667	Intergenic	LOC21387667
TGAGACCTTGGCTCCCGGGGGATTGCTGCAGC	125.46	63.02	1.02888	0.00246517	Intergenic	LOC21387667
CTTGATAATCATTCCCGGATTCACTCCAGCCC	12.67	2.45	2.37203	0.00280553	Exon	LOC21388748
CTATTCCAGGACCACCGGGGTCGTTCTTACCA	0	7.95	-6.70642	0.000489065	Exon	LOC21388748
ATCTGTTTTTGCAGCCGGGACGGATTCCGAGA	9.65	0.61	3.8562	0.000683214	Exon	LOC21388750
AACAAGAATTTACTCCGGGATGACAATGTACA	6.03	0	6.34769	0.00294732	Exon	LOC21388744
CCCAGTATAGTATTCCGGGATACTTGAGAGCA	53.68	22.64	1.27924	0.00196218	Exon	LOC21388746
GGCACCTGTAATGACCGGGAGAATTTTGGTCT	7.84	0.61	3.5592	0.00330227	Intergenic	LOC21411992
ACCGGTTCGGTCGACCGGAATACATTAGGCCA	2.41	8.57	-1.76026	0.0464611	Intergenic	LOC21404016
ACTCACGTACTAAACCGGTAATTGGGTTTTTC	4.22	14.07	-1.68284	0.0138775	Intergenic	LOC21404017
ACTTGGTAAGTATGCCGGAGATCGCGACCTTT	7.84	25.7	-1.66662	0.00175654	Intergenic	LOC21404021
CTTTGAACTTATAGCCGGAAGGAATCCTCAGC	4.22	0	5.84069	0.019033	Exon	LOC21404023
AGCCGAACGGTCTTCCGGTGTTACAGAAAATG	71.78	34.87	1.07609	0.00431594	Exon	LOC21404024
CAGTGACATGTACACCGGAAGGCTTACCAGAT	41.02	6.73	2.63011	3.46e-07	Exon	LOC21403995
AGCGTCAGAAATGTCCGGAACTTGGAAGTTGG	28.35	67.91	-1.22181	0.00156223	Intergenic	LOC21404031
AATTAGTTGTAGGGCCGGCAATATGGGTCACG	7.24	17.13	-1.19815	0.0423702	Upstream	LOC21404033	Intergenic	LOC21404032
TCTCATTGATCTTGCCGGGAGTGAGCGCCTTT	4.22	15.3	-1.8025	0.00709987	Exon	LOC21404033
TGAGGGTTCTAGAACCGGAACCATGATTCTGG	82.03	2.45	5.05998	7.12e-19	Intron	LOC21404034
CATCGCTTCCAAAACCGGCACTTTCCCCTTCG	0	3.67	-5.60698	0.0360267	Exon	LOC21404038
GGAGGAAGTGGAAGCCGGAATAGAGCCACGCT	14.48	31.2	-1.06772	0.0214215	Intergenic	LOC21406461
TTGTTGCACAATATCCGGTGTAGAGACCAGAT	34.98	17.74	1.01269	0.0263117	Intergenic	LOC21406462
ATCCCTGTTCTCCACCGGTCGACCTATGCAGT	14.48	5.51	1.41832	0.0317416	Intergenic	LOC21406468
CCGTTTTCTGGCCCCCGGAAGTCTCCTTGGCT	36.79	15.3	1.29842	0.00469973	Exon	LOC21406471
GATGGAGTTCTGTCCCGGGGGTGACTTGCACA	15.68	6.12	1.38321	0.0293843	Exon	LOC21406472
TCTATTGACCAACGCCGGTCCACAAACTCCGC	24.13	1.84	3.69807	3.5e-07	Exon	LOC21406476
AGATGGATTGTGTCCCGGACAAGCATCAAACA	10.25	0	7.10591	4.92e-05	Intergenic	LOC21406482
CTGAGAAAGTGCAACCGGTGCTGTTTTGGGCT	30.16	12.24	1.33231	0.00665266	Intergenic	LOC21406491
AGAATCGTGCTCGACCGGAAGGTTGTATTGTA	0.6	7.95	-3.52944	0.00330227	Intergenic	LOC21406491
ATTGTTGGGCCAGCCCGGTAGAGTCGGCAGGT	7.24	1.84	1.97149	0.0490563	Intergenic	LOC21406491
CCCGAAAATTGGATCCGGCGCTGTTTTGGGAT	14.48	1.84	2.96408	0.000267144	Intron	LOC21406492
TTTCCTTGCGAAGGCCGGTACAAACAATATTA	0.6	5.51	-3.00505	0.0279246	Intergenic	LOC21406492
CTCTCCACCTAGAACCGGCCATGCTTAGGGGA	1.21	7.95	-2.61149	0.012112	Intergenic	LOC21406492
GATACCTCAAGCTGCCGGTAAGTTTGTGACAT	34.98	11.62	1.61947	0.000772564	Exon	LOC21406503
CCAGAGTATGTGTACCGGAAGCACGTGCACGG	55.49	14.68	1.94885	7.91e-06	Exon	LOC21406522
ATCTTTGATTGTTTCCGGCTTTTCGGATGAGC	6.03	0.61	3.18478	0.0163442	Exon	LOC21402173
GTTTTCGTCTCTCTCCGGGTCCATACCAGAAA	4.22	0	5.84069	0.019033	Intron	LOC21402174
CTGCTATAACTTCACCGGTTGCTGGATTGCGA	3.62	0	5.62249	0.0360267	Exon	LOC21402189
CGCTAGCTCTAGAGCCGGCACTGATGAATCAA	30.16	13.46	1.19562	0.0136611	Exon	LOC21402191
TTTGCAGCGGTGTCCCGGGCTAAACTTTTCGT	10.25	2.45	2.06918	0.01415	Intergenic	LOC21402144
TTCCAAAAATCTACCCGGGTGCTCCGACCCGC	3.62	0	5.62249	0.0360267	Intergenic	LOC21402144
CCACTGTAGAACAACCGGTTCCCAAAAGAAAG	9.05	1.22	2.8467	0.0046627	Intron	LOC21388086
GGAGTTCAGGTCCGCCGGATTGGCTAAGCTTT	10.86	25.09	-1.16628	0.0211531	Intergenic	LOC21388086
TTAGGCTTTGCGGGCCGGTGTACTTGAGGTGG	10.25	2.45	2.06918	0.01415	Intergenic	LOC21388081
AGGATCGATAAATACCGGTGGTACATTGGGAT	61.52	8.57	2.86977	8.83e-10	Exon	LOC21386484
TCTTTTTATATAGCCCGGATCTTTACTGCAGA	24.13	55.06	-1.15163	0.00382073	Exon	LOC21393711
GATGCATTGCCTCCCCGGGGTTATGTAAGGAC	4.83	0	6.03019	0.0101391	Intergenic	LOC21393720	Upstream	LOC21393720
GAGCCTTCAACTATCCGGGTGAAATTCAACAA	0	13.46	-7.45975	3.22e-06	Intergenic	LOC21393723
ATGCAGAAACAGTGCCGGCGGTCGAGAATGGG	288.92	131.54	1.17106	0.000213044	Intergenic	LOC21412894
GAGTACCCGACAAACCGGAGTTAGATTTCAAC	9.65	1.22	2.93907	0.00289404	Intergenic	LOC21412894
CATTCAGACCGCGACCGGGCAAATTGATAACG	7.84	23.86	-1.56004	0.00388019	Exon	LOC21384828	Upstream	LOC21384829
AAACCTCTCGATAGCCGGGACAACCAACTCAG	40.41	106.46	-1.35939	0.000140869	Exon	LOC21384830
GTCGATGGAGATAGCCGGCCAAGAGATCTTAG	5.43	0.61	3.03475	0.0279246	Intergenic	LOC21396108
AAGTTTGCTTATTTCCGGTTAGAAAAAAAATT	1.81	10.4	-2.43871	0.00564797	Intergenic	LOC21401875
GTTTGCAAAGACCGCCGGGAAGAGTTTCTCCC	10.86	3.67	1.58082	0.0402022	Intergenic	LOC21401880
TCCCGGTACTGCCGCCGGCTTTTCACAATCTG	2.41	9.18	-1.85894	0.03138	Intergenic	LOC21401882
AAAGTGTAGAAATCCCGGAATCATCTTGATTG	6.03	16.52	-1.406	0.02215	Upstream	LOC21401888	Intergenic	LOC21401887
ATGACTTGGGGATCCCGGTTGCATTGAGGAAA	50.06	112.58	-1.13151	0.00114459	Intergenic	LOC21401875
AGGATATAAGCAAGCCGGAGGAGATCACACTT	145.97	406.87	-1.44204	4.19e-06	Intergenic	LOC21401875
ACATGGATCCACCACCGGGCTTTGATGAGAAA	12.06	26.31	-1.08377	0.0278771	Intergenic	LOC21401875
CTGGTTTGTCTCCACCGGGGCGAGCGGAAATG	11.46	28.14	-1.25433	0.0105549	Exon	LOC21386217
TAGTCGTGGTGGTCCCGGCAACGGCGACCATC	18.7	50.78	-1.40142	0.000771569	Exon	LOC21386217
GTGGGCAGCGCCCCCCGGCAATAGGGTGAGCC	0	10.4	-7.09019	4.92e-05	Upstream	LOC21389826	Intergenic	LOC21389825
ACTCCCAACATCGCCCGGAGTAATCATCAATA	1.81	9.79	-2.35191	0.00873961	Exon	LOC21389686
GACACAGTGACGGGCCGGGTCGGTACAGCCTG	8.44	1.22	2.74802	0.00751564	Intergenic	LOC21389686
TTCCCTATAAGAAACCGGCCCATATAGTCCAG	13.87	4.89	1.52468	0.0252079	Intergenic	LOC21402667
AGCACCAATCATAACCGGTGGAAATCCCTGCA	42.22	18.97	1.18764	0.00658052	Exon	LOC21402673
CTCACCACATGGAACCGGAACCAGAAGCCCAG	19.3	6.73	1.54561	0.0090688	Exon	LOC21402675
CCAATTTCTAATCCCCGGTAGTAACAATTACT	14.48	3.67	1.99338	0.0048893	Intergenic	LOC21402675
CTCTATCCTCATCACCGGTCACAAACTCAATG	69.36	32.43	1.13155	0.00298157	Intergenic	LOC21410809
CCTCAGGGGACTATCCGGCTACCCATAACCGC	16.89	4.28	1.99655	0.00256695	Intergenic	LOC21402688
GTGGTGCCCAAGGGCCGGGATGGGTCAAAAAT	1.81	7.95	-2.05495	0.0320298	Intergenic	LOC21402688
TATCCTCGCAGTCTCCGGTAGCGAGAGGTGAT	27.75	12.24	1.21233	0.0152141	Intron	LOC21402660
ATGTGGGTCCAATGCCGGCATTAATTTAAGAG	56.09	27.53	1.06104	0.00837853	Intergenic	LOC21402697
TGGAGAAGGGCTTGCCGGCGGTTCAAGAGGAG	8.44	1.84	2.19177	0.0208294	Exon	LOC21402660
CCTGTCAGAAGTCACCGGCGGCGATGTGGCTG	12.67	4.28	1.58364	0.0268522	Intergenic	LOC21407343
CTCAAGTTCTCATGCCGGGGAGAAAAAGTACA	10.86	1.22	3.10776	0.00111859	Exon	LOC21407346
AGGGTGGTCTTGGTCCGGTTAAAATTTTTTCT	1.81	10.4	-2.43871	0.00564797	Intergenic	LOC21407348	Upstream	LOC21407348
TGGGCTGGTTGGTACCGGTATTGGCACTGGAG	44.63	22.03	1.05276	0.0134953	Exon	LOC21407357
TGTGGGGATGCTATCCGGCGAGGCTGAGCCGC	2.41	12.24	-2.27098	0.00421142	Exon	LOC21407359
TGGCTTGGAGAAATCCGGTATTGCAAGGACTG	18.09	42.22	-1.18246	0.00576979	Intergenic	LOC21407382
CTCGAGCCAGTGTACCGGCTTCTGTTGAAAGC	15.08	4.28	1.83382	0.00709987	Exon	LOC21407384
TTGGCAAACATGTGCCGGCGACGATTACTAAG	25.33	53.84	-1.04907	0.00813565	Intergenic	LOC21407384
TGTAAGAAATATCGCCGGATTAAATTTATGTA	3.02	11.01	-1.80677	0.0207887	Intergenic	LOC21407384
ACCGTCAAGCGCCGCCGGCCATCATCGGAGTT	37.4	15.3	1.32183	0.00390205	Intergenic	LOC21387788
GCGGCTAGAGATCGCCGGAGCTTGCTTCCTTA	1.81	7.34	-1.94062	0.0490563	Intergenic	LOC21387788
AGAGAACCTTGGGGCCGGTTGTTCAAAGAGTT	14.48	3.06	2.25051	0.00215538	Intergenic	LOC21387779
GCAATGCCTGGGTCCCGGCAACAAAGTCAGCA	57.3	122.37	-1.05718	0.00226842	Exon	LOC21395254
GACTGCCTTATGGACCGGCGGTCATAATAATA	35.59	16.52	1.13993	0.0127674	Intergenic	LOC21395273
CTCTCCGATTGTCGCCGGTCTCTCTCTTCTCT	19.3	6.73	1.54561	0.0090688	Exon	LOC21395280
TTTGGCCTCAGCGTCCGGAACCATCTTCGGGT	5.43	24.47	-2.1209	0.000232786	Intergenic	LOC21395254
AAAGGACTACTGCCCCGGCTCATGAGGATCCC	11.46	55.68	-2.23661	5.53e-07	Exon	LOC21395256
TCCCTGAAAATACCCCGGGTTTTGTCTTGGAT	5.43	15.3	-1.44554	0.0236321	Exon	LOC21385015
CAATCCTGCACTCACCGGAGAGGGAGTAATCG	4.22	17.13	-1.96523	0.00256695	Exon	LOC21405247
GGCGGACCCAATTACCGGCAACTGTCGTACGA	11.46	0	7.26528	1.62e-05	Intergenic	LOC21405248	Upstream	LOC21405248
GTCCTCCGGTGGGGCCGGGCGGAGCAAGCGCC	3.62	0	5.62249	0.0360267	Exon	LOC21405250
CTAGTATAGGTAATCCGGTGATACTATGGTCA	5.43	0.61	3.03475	0.0279246	Intergenic	LOC21405270
TGATGCTGATTGGGCCGGATCTATCGAAGATA	0.6	4.89	-2.83761	0.0476911	Upstream	LOC21405236
ACTCCCCCTCTTCGCCGGTCTCCCTCATCTCC	3.62	11.01	-1.54958	0.0402022	Intron	LOC21405315
AGTGTTGCTCTGCACCGGTAGATATTATGGGA	33.78	11.62	1.56895	0.00120193	Intergenic	LOC21405237	Upstream	LOC21405237
CAGCATGCTATTATCCGGCACGATCGCCAACG	0	26.92	-8.45565	9.21e-11	Exon	LOC21388450
TTGCTGATCGGATTCCGGCCAAAATGACCGAC	20.51	0.61	4.93776	1.11e-07	Intergenic	LOC21388447
CAAGCTTATGCAATCCGGTTCTTAGCTCATCC	22.32	51.39	-1.16435	0.00408978	Exon	LOC21388448
CTCCAATGCCAATCCCGGATGCATCACACTCA	6.03	0	6.34769	0.00294732	Upstream	LOC21388449	Intergenic	LOC21388449
ATAGTATTGCTAAGCCGGATTTAAGATGTATG	0	9.79	-7.00339	8.65e-05	Intergenic	LOC21385847
GCGGACCAATTTGGCCGGAGTTTGGGAATCTG	57.3	19.58	1.58192	0.000150167	Exon	LOC21385847
TTCAAGGATTTCCTCCGGCACTTCTTGTAAAG	4.22	0	5.84069	0.019033	Intergenic	LOC21401856
AAAGCTGACCTTAACCGGTTTGCCAGCACTTT	6.63	29.37	-2.09726	9.39e-05	Intron	LOC21401864
CTCTGTGGATACGACCGGCCTTCTGTACTACA	16.29	53.23	-1.66768	8.24e-05	Intergenic	LOC21401872
ATGCGAGAGACATTCCGGCAGAAGACTTTGAT	18.7	7.95	1.26148	0.0302795	Exon	LOC21390368
TGACAAATCTACGTCCGGCCCCAGATAGGAAG	0	8.57	-6.81235	0.000272665	Upstream	LOC21390369	Intergenic	LOC21390369
TGGCTAACAAACTCCCGGCACCCCGTATGAAG	24.73	7.95	1.66343	0.00228948	Exon	LOC21390365
TTTCATAATTATCTCCGGCGATTAAATGAAAT	3.62	0	5.62249	0.0360267	Intergenic	LOC21390592
GTCGGGGGATTGTTCCGGAGGATCACGGCTGC	3.62	0	5.62249	0.0360267	Exon	LOC21390600
GTATCCATAGTGCCCCGGACAATCTGAAAAAC	25.33	3.06	3.05467	2.54e-06	Exon	LOC21390579
AAACTAATGACCAGCCGGAAAATGCCTGATGA	16.89	44.05	-1.34286	0.00181127	Exon	LOC21390581	Upstream	LOC21390582
AACTTGTGCATCTACCGGACTATATTTACCAT	0	3.67	-5.60698	0.0360267	Intergenic	LOC21390586
CCAACATCAAAAGCCCGGGACCACTTTATGCT	55.49	140.11	-1.29865	0.000163221	Exon	LOC21390588
GTGTAGAAAGTGTACCGGTTCTTCTAACAGAG	60.92	25.09	1.31385	0.000940267	Exon	LOC21399286
GTGTCGGTCTTGTACCGGACGGCCCAGATCAG	9.05	0	6.92674	0.000153075	Exon	LOC21399306
CATTAGTATCAAGACCGGACTTTACAACATTT	0	3.67	-5.60698	0.0360267	Exon	LOC21399280
ATCGAAAAGCCTTGCCGGAGTCGAATGAGGCT	17.49	0.61	4.70918	1.1e-06	Intergenic	LOC21399288
ATCGGTGTTTCCTGCCGGCAGCACCCCGCCAC	13.27	3.67	1.86853	0.0099667	Exon	LOC21389374
CGATACTGAATGCTCCGGGATGGTGACCAGGT	7.24	18.35	-1.29726	0.0253241	Exon	LOC21389374
ACCGTGCACGACGTCCGGAGTTTCCACGAGCT	35.59	12.24	1.57055	0.000982252	Intergenic	LOC21389379
ATCATGATTCGAATCCGGGTACGAATCCCCTA	4.83	15.91	-1.66932	0.00979923	Upstream	LOC21391308	Intergenic	LOC21391307
AACGTTCATGATTTCCGGCGACAATTCGTCAT	7.84	0.61	3.5592	0.00330227	Intergenic	LOC21391311	Upstream	LOC21391311
TGCTCTTGCCTAGACCGGTCACCTCACATAAG	17.49	0	7.87209	9.01e-08	Intron	LOC21391312
TTCACACCATGACTCCGGTTAGAGAAAAAGAA	3.62	0	5.62249	0.0360267	Exon	LOC21392650
TGGAAGAATAGAGCCCGGGCAACATTCAGCAG	7.84	1.22	2.64208	0.012112	Intergenic	LOC21392653
TAAGCTAATATGCTCCGGGCATGATTCAAGCC	17.49	0	7.87209	9.01e-08	Exon	LOC21388643
CTTCTTTTCAACGACCGGTGGCTCGCTACTAC	19.3	6.12	1.68148	0.00520428	Exon	LOC21388644
AACGACTAGTGAGTCCGGTCGATTTAAACTGC	16.29	48.95	-1.54684	0.000296286	Intron	LOC21388630
ACCTCGATCGGACACCGGACGGCGGAGATATC	624.27	304.08	1.07396	0.000389064	Intergenic	LOC21396484
CTAAAATAAAGCCACCGGTCCACTACGACATT	13.87	0	7.53928	1.9e-06	Exon	LOC21396487
TACTTCCCACTACCCCGGTGCAGCAGTTGCCA	26.54	12.85	1.07841	0.0315604	Intron	LOC21396488
CTCTACCAAGAGCACCGGACTCGAAAATGGAC	9.65	0	7.01911	8.65e-05	Intergenic	LOC21396493
CCAATGGTGCTTCTCCGGTCAGTCCTCTCTCT	10.25	0	7.10591	4.92e-05	Exon	LOC21396472
GACCGCCAGCTCCCCCGGCTGCTCGTCTGCCG	0	9.18	-6.91103	0.000153075	Exon	LOC21392339
TAGCCTCAGACACACCGGAATCGCGACACCTG	12.67	28.14	-1.11083	0.0213889	Exon	LOC21392351
TTTTCGGTTTGGACCCGGCCAGAGAAGAAAAC	11.46	3.67	1.6583	0.0285124	Intron	LOC21392351
AGGAGTTTTGGAGGCCGGTAATTGACAAAGTG	37.4	17.74	1.1087	0.0137213	Upstream	LOC21392328	Intergenic	LOC21392328
TGGTGATCGCCACTCCGGGGCGTTTGATTGAT	17.49	0	7.87209	9.01e-08	Exon	LOC21392334
CGGTGTTAGCCATGCCGGATTTTTCAAAAACG	54.28	23.25	1.25699	0.00224454	Intergenic	LOC21405201
CAAGCCTTCCCGGGCCGGGTTTCAGGTTCTGC	8.44	1.84	2.19177	0.0208294	Intergenic	LOC21405198
ACCGCACAGGTCGACCGGTGGAATCTACTGCG	3.62	0	5.62249	0.0360267	Intergenic	LOC21405213
GAATGTCTCGGTGGCCGGAAGAATCTTACGGT	27.14	13.46	1.04402	0.0354433	Intergenic	LOC21405216
CATATGGTAGATTACCGGTGATAGTCTAGTAG	3.62	0	5.62249	0.0360267	Intergenic	LOC21405216
CCGTCGGATTCTCGCCGGTGAAGCGCGGAAAT	4.83	19.58	-1.96757	0.00141266	Intergenic	LOC21405223
TTCAGACAGGTCGACCGGTCGGGTAGACCGAT	0.6	6.12	-3.15507	0.0163442	Intergenic	LOC21405201
GTCCAATTAGGAACCCGGGAATATACTCTGGA	26.54	7.95	1.76502	0.00103211	Exon	LOC21385601
TAACCGCAAGTAGACCGGACATTATGTATAGT	538.63	1189.4	-1.10635	0.000211445	Intergenic	LOC21389731
CTTTGATCTAAGAACCGGGCGGGCAGGGGTGG	3.62	0	5.62249	0.0360267	Intergenic	LOC21389725
CGAAAGCTAAGCTGCCGGCGGAGGATTCCGGT	0.6	6.12	-3.15507	0.0163442	Intergenic	LOC21386802
CACGGCTCTCCACACCGGAAACACTCCCGGTT	4.22	0	5.84069	0.019033	Intergenic	LOC21386802
CGACCTTTGTTCCGCCGGATCTTTTTAGCCGG	6.63	0	6.48358	0.00160763	Exon	LOC21390193
TCGCGTTCCATTACCCGGGCCAAGAGGTATGA	2.41	8.57	-1.76026	0.0464611	Exon	LOC21390198
GATCTCAAGTTTTTCCGGTTAGTCGATCCGAG	12.06	0	7.33881	9.42e-06	Exon	LOC21385159
CGTATTCGAGTGTTCCGGTTTCATCTAAGCAT	60.32	16.52	1.8999	6.47e-06	Exon	LOC21385160
AACGGAGAGATCAACCGGCGAACGAAGAGAGA	21.11	43.44	-1.00206	0.016328	Exon	LOC21387686
GGCCAGCTCAAGGGCCGGGATTGGTAAAAAAT	11.46	27.53	-1.22271	0.0130448	Intergenic	LOC21384450
GCTGTCAAAAAGCCCCGGACCCGCGTAGTGGG	14.48	2.45	2.56362	0.000828701	Intron	LOC21384450
AGGCGTACATGACACCGGAACTAAACAAAGAC	0.6	9.18	-3.73405	0.00115139	Exon	LOC21405713
GATATAAGAAATGGCCGGAGAACAAAAGCGCC	8.44	0	6.82805	0.000272665	Exon	LOC21405714
ATTTTTGACATATCCCGGCCCTTGGGCAACCC	6.03	18.97	-1.60445	0.00697864	Intergenic	LOC21412086
AGAGGTTTGGTTATCCGGCAGATTTTAGATTC	0	5.51	-6.18204	0.00544505	Intergenic	LOC21405731	Upstream	LOC21405731
GTTGGAAGAGATCCCCGGACATATCCTGGAGG	18.09	5.51	1.73876	0.00520523	Intron	LOC21405706
CCGGCTTATAAAGACCGGCATAAGTTAGCATT	10.25	2.45	2.06918	0.01415	Exon	LOC21405733
AAACACTAGGAATACCGGATGAGAAATTGGAC	12.67	4.89	1.39418	0.0465904	Exon	LOC21405734
TGAGCCAACCACCCCCGGGTTATATGTCTGTA	1.81	11.01	-2.52059	0.00364749	Intergenic	LOC21405740
TCTTTCTCCTCACGCCGGGAGGGATCTTTGCC	41.62	18.97	1.16692	0.00773262	Intron	LOC21405747
TCGTGTCTGATTCTCCGGCTCCTCGTCGCTCA	16.29	47.11	-1.49179	0.000512166	Exon	LOC21405751
CAGCGCGATGAAGTCCGGCGCAGCGGCCCGCG	16.29	6.73	1.30153	0.0356489	Exon	LOC21405751
TTCTAAAACTATCCCCGGGTTTTGGGTAATTC	0.6	6.12	-3.15507	0.0163442	Intergenic	LOC21405751	Upstream	LOC21405751
CGGTAAAGCCAACACCGGGACTGTAGTCATAG	36.79	81.37	-1.10714	0.0026378	Intergenic	LOC21405756
CCGAGTATTTCCCTCCGGATGAGCTTTGTTTT	5.43	0.61	3.03475	0.0279246	Intergenic	LOC21405756
CTCAACTCAAGTTACCGGTTTATCAACTAGAT	19.9	6.73	1.58983	0.00685363	Intron	LOC21396000
GGCTACGGTTTGGACCGGGCCTCACGATTCCG	3.62	14.68	-1.96211	0.0048893	Intergenic	LOC21396013
ATGCTTTCAAGCTACCGGGGGTGACTGAAGAT	62.13	30.59	1.0566	0.00638856	Intergenic	LOC21396013
CAAGCGAAGAACCACCGGCCTTGGAATTAAAG	36.19	8.57	2.10546	2.9e-05	Intergenic	LOC21396013
TAGGTTGAAGCAATCCGGATGCATGTGGTGTA	20.51	44.05	-1.06388	0.0109616	Intergenic	LOC21396016
CCCAGGTAAGCATTCCGGTCATAGACCTCGGA	0	23.25	-8.2448	1.29e-09	Exon	LOC21396002
CTCCTCATTCGACACCGGTGTTCGTTTGGGCT	22.32	6.73	1.75431	0.00220665	Exon	LOC21384989
AATCCCTAGGGTGGCCGGCCACACAAGGATAA	4.22	25.09	-2.51338	3.06e-05	Intergenic	LOC21400511
AGTCGTTTGGTTATCCGGGTATGGAAAGTAAC	30.16	2.45	3.61864	3.7e-08	Intergenic	LOC21400516	Upstream	LOC21400516
GGTCGTGAGGAAAACCGGTTAGACCTGGATTG	13.27	3.06	2.12565	0.0046146	Exon	LOC21400529
CGTAAAAGACTTGTCCGGCCATTGTATCATTG	4.22	0	5.84069	0.019033	Exon	LOC21400540
AAGGAGGTCATGTGCCGGGCGTTCAGAAATCA	1.21	9.79	-2.90846	0.00289404	Intergenic	LOC21400502
TCTCTAATAAGTATCCGGTGAACTCATCATAG	16.29	6.73	1.30153	0.0356489	Intergenic	LOC21400502
TGCCTTTAAGGCTTCCGGTGACTCAAGCAGGT	85.05	36.1	1.27095	0.000604246	Exon	LOC21390623	Upstream	LOC21390622
AGCCGAGACCTCCTCCGGAATTTGCGGGGCCA	0.6	4.89	-2.83761	0.0476911	Intergenic	LOC21390631
GGCTTGTACCTCGGCCGGTGTCAATCGTTTGA	10.25	0.61	3.94301	0.000406861	Intergenic	LOC21390631
TCACGCTTGCTGGACCGGATGATCAAGTATAG	0.6	6.73	-3.29094	0.00957336	Intron	LOC21385655
TCTTAGGATACATTCCGGGGAAGAGTGTGTGA	1.81	7.34	-1.94062	0.0490563	Exon	LOC21397138
AGCAGTGCAGTTTACCGGAAAATGAGTCAGGC	19.9	7.95	1.35133	0.0183246	Exon	LOC21397143
ACTGTTCCCTCCTGCCGGAGAGCAAGGAACTT	0.6	8.57	-3.63537	0.00194692	Intergenic	LOC21397144
CGCTGCAGTATCATCCGGAAAAAGCTAATGTG	18.09	7.34	1.3287	0.0253241	Intergenic	LOC21397146
ACATAAATCATAGACCGGGGAGAAAAAGGAAA	25.94	11.62	1.18883	0.0198383	Intron	LOC21397150
GTCGTTCACGGTCGCCGGAATCCGCCGATGGG	31.97	3.67	3.13226	1.87e-07	Intergenic	LOC21397155
GTGTGGTGGATCCACCGGTTCTTAGTTATGGA	34.38	15.3	1.20078	0.00981347	Exon	LOC21389922	Upstream	LOC21389923
AATGCTGCAAGACACCGGTTTGTTGCTGGGAA	33.17	4.28	2.96742	3.09e-07	Exon	LOC21394315
TACTGTCTAACCGACCGGTATTTTGTTCAGAT	7.84	1.84	2.08583	0.0320298	Upstream	LOC21394332	Intergenic	LOC21394332
TCGATATCTCGTCACCGGACCAACTGAGACTT	7.24	22.03	-1.55929	0.00511612	Upstream	LOC21394336	Intergenic	LOC21394335
TCTGTAATCTTATACCGGTAGGGATCATGATG	36.79	14.07	1.41809	0.0022648	Exon	LOC21394340
CTCGGGTAGAACTCCCGGTGTCCTACTGGATG	7.84	22.03	-1.44495	0.00849135	Exon	LOC21394316
TCCACAAACCTTAACCGGAGCCATACTAAAAG	35.59	7.95	2.18719	1.9e-05	Exon	LOC21394316
TGGTGGCCCAATGCCCGGGACAGTTATCAACG	0.6	15.91	-4.52252	4.58e-06	Exon	LOC21394323
GGGAGCTTCGAACACCGGTTAATAACTTGTTG	4.83	0	6.03019	0.0101391	Intergenic	LOC21401956
GGCTCACATAGATGCCGGAAAGACGACCACCA	40.41	17.74	1.22038	0.00595322	Exon	LOC21401957
AAACATTGTGTGATCCGGACAATCCCATCGTG	9.65	25.7	-1.36963	0.00764522	Exon	LOC21401957
GGGGTTTGGGTCGGCCGGTTGGGTATTTGGCC	53.08	22.03	1.30235	0.00170603	Intergenic	LOC21401948
AGTTGATGGTGCTACCGGAACTTTCTTGTGAG	0	4.28	-5.82513	0.019033	Exon	LOC21401949
ATCATTTGGTCCCTCCGGCAGGGGACCATGTA	45.24	12.24	1.91608	3.1e-05	Exon	LOC21401979
AACTTCTTACTCTACCGGTGATTTTGGCAATG	27.14	11.01	1.33171	0.00888364	Intergenic	LOC21401979
TGGCGGGACTAGTACCGGGTTGCCAGAGTACT	4.22	12.24	-1.48238	0.0371644	Exon	LOC21401980
CCACAAATATTTCCCCGGGTGATAACGAAAAC	0	5.51	-6.18204	0.00544505	Intergenic	LOC21401990
AATGGATGAGATGACCGGAAAGTCTGCTATGG	9.05	20.8	-1.15815	0.0328128	Exon	LOC21401993
GGTTTCAAGAGTTTCCGGATTGGCTTTCCAAG	7.24	0	6.60777	0.000883472	Exon	LOC21389708
AAAGCCAGACACCTCCGGTCGACTCTTAAAAT	0	5.51	-6.18204	0.00544505	Intergenic	LOC21389709
ATCAACCTTTGACCCCGGCAGCAGGACAGGCT	14.48	3.67	1.99338	0.0048893	Intergenic	LOC21389709
GTTTGCAGCCAGGTCCGGAGCATTATTCTTGT	3.62	0	5.62249	0.0360267	Exon	LOC21402096
ATTGAATACCAGGCCCGGTTTATTTATTCACA	92.28	196.4	-1.0526	0.00125584	Intergenic	LOC21402116
CTTGATTGAACTTACCGGTCATACAGCCAACA	16.89	0.61	4.65878	1.77e-06	Exon	LOC21402122
AATTGGGAATTTGTCCGGCACCGTGAGTCGGT	6.63	1.22	2.40355	0.0313369	Intergenic	LOC21402122
TGTGGTTTTGGGGGCCGGTTGGCTCAGGAAAT	0	3.67	-5.60698	0.0360267	Intergenic	LOC21402139
GTCGGATAGTGATTCCGGCAGGTTCCCAACTC	30.76	12.24	1.36081	0.00539473	Intergenic	LOC21402139
ATCATTAACCATCACCGGGTGAGGCATTGGTT	40.41	14.07	1.55317	0.000688064	Exon	LOC21402140
ATTTTGTCACCACGCCGGAGCTCGCCGCCGTG	21.71	47.11	-1.07841	0.00874157	Intergenic	LOC21405336
TGTAGACTGGAATACCGGTGGCTCAATGCTGC	3.02	15.91	-2.3342	0.00100503	Exon	LOC21405339
TCGTGATTCTGAGACCGGAGGGAACAGCTCAT	8.44	18.97	-1.12409	0.0451048	Exon	LOC21405345
AACGGGGCAGTGCACCGGTGATTGCCCCATTG	4.83	0	6.03019	0.0101391	Intergenic	LOC21405346	Upstream	LOC21405346
TGACTGACAATGTGCCGGGAGTCTCATCGGAT	7.24	22.64	-1.59868	0.00389729	Intergenic	LOC21411603
GCGTCATTAGACTTCCGGCCATGAAACTTGGT	27.75	6.12	2.20334	8.03e-05	Intergenic	LOC21411603
TGAATCAATAGGTGCCGGAATTGATGGAAGAC	8.44	0.61	3.66514	0.00194692	Exon	LOC21405362
TTCAGAAATACATGCCGGATTTGGCTAGCCTT	15.08	6.12	1.3269	0.0388585	Exon	LOC21405321
GGTTGACGAATGCCCCGGCGACATTCATGGAC	18.09	4.28	2.09566	0.00129692	Intergenic	LOC21384663
ATCCAGTCTCGGATCCGGAACCATGACGACCG	18.7	7.95	1.26148	0.0302795	Intergenic	LOC21396037
TTCTTACTTCTATCCCGGAATAGGAAGAGGTT	6.03	20.19	-1.69429	0.00387586	Intergenic	LOC21396039
CTTGTGCCCTCAACCCGGAATGAGAACTCTGT	4.22	0	5.84069	0.019033	Exon	LOC21396043
CTCTTGACGAGCTCCCGGACGAAATGGGAAAT	6.63	20.19	-1.5584	0.00685363	Exon	LOC21396048
CTCGTCATGGTTCTCCGGTTATGATCGATGCA	69.36	15.3	2.21179	1.51e-07	Exon	LOC21402832
GACAGCGGCGTTCACCGGGTTCATCGGCGCAT	20.51	8.57	1.28831	0.0220121	Intergenic	LOC21412269
ACGTTTAGCTTCGCCCGGATGTGGTGATCCGC	0	6.73	-6.46793	0.00160763	Exon	LOC21402833
GCTTCCTCGATATACCGGTCGGGTAACCTGCT	14.48	3.06	2.25051	0.00215538	Intergenic	LOC21402834
ATGAATAAATATTACCGGTCCATGGAACCATA	1.21	7.95	-2.61149	0.012112	Intergenic	LOC21402834
CGAGTTGTGGAAATCCGGTGAGCGCCTTGGGG	0	14.68	-7.5846	1.13e-06	Exon	LOC21402836
GATGAAGTAGGTAGCCGGGAATGTTATTCTAC	12.67	1.84	2.7725	0.000983073	Intergenic	LOC21402839
GCGACGGCGCAAAACCGGTGCACTGCTTTAGT	6.63	0	6.48358	0.00160763	Exon	LOC21402852
GTATTTTTTGATCACCGGATAAGTACAATATT	0	4.28	-5.82513	0.019033	Intergenic	LOC21402831
CACCGTACAAACCACCGGATCTCCTAAAGTTT	0	13.46	-7.45975	3.22e-06	Intergenic	LOC21388810
CTGCACTTAGCTCGCCGGAATATGCCCCAATC	41.62	86.27	-1.01388	0.00503521	Intergenic	LOC21388801
AGGGATCTTGGAGTCCGGAATTTTCTCTCTTT	2.41	22.03	-3.11496	6.93e-06	Intron	LOC21388803
TTCCTTCTTATATCCCGGTTTATTGCACCACA	14.48	3.06	2.25051	0.00215538	Intergenic	LOC21388803
TTGATCATAATGCACCGGGTAAGGTTTTTGAT	27.14	10.4	1.41358	0.00587543	Intergenic	LOC21389065
AGAGGAATACAATGCCGGGAGTGCGATGGTTA	17.49	63.63	-1.82219	1.14e-05	Intergenic	LOC21392181
TTTCAAAGTGAGAGCCGGGCTCCACTGATCCT	0	6.12	-6.33205	0.00294732	Exon	LOC21392186
TTTTTTCTCATGTACCGGTCGTTTCAATGAAT	0.6	5.51	-3.00505	0.0279246	Intergenic	LOC21392197	Upstream	LOC21392197
TACTCTAAAAATGTCCGGCCATCTCTGTCAGG	4.22	0	5.84069	0.019033	Intergenic	LOC21392170
AATGTTCCTTTATGCCGGTTCATTTGTTAAAA	10.86	0.61	4.02489	0.000243198	Intron	LOC21393825
TCATATCTCCACCCCCGGCCCATTTTCCCTTT	17.49	37.32	-1.05372	0.0161726	Intergenic	LOC21393830
GATTACGCTCTCTACCGGTGAGGTTGACCATC	19.3	6.73	1.54561	0.0090688	Exon	LOC21393835
GTCTTTATGCCATACCGGAGGCTGCTTAGGAC	22.32	1.84	3.58596	1.16e-06	Intergenic	LOC21393815
AAAGTCATAACTGTCCGGTTCTAAATTCAACA	1.21	9.18	-2.8161	0.0046627	Intergenic	LOC21390746
ACTTGCAAGCTCCACCGGAGCACCCCAATGTC	3.62	0	5.62249	0.0360267	Exon	LOC21390736
TAGCTCGAAAAGAGCCGGTGTCTCTCCTCCAG	24.73	56.9	-1.16335	0.00326117	Exon	LOC21390745
CACGTCCAATCATACCGGTTAGAATGAGAACT	18.7	8.57	1.15556	0.0451048	Exon	LOC21401063
CTTTCAAAGGGTGGCCGGAAATAACCTGCCAT	30.16	9.18	1.74435	0.000671923	Exon	LOC21401075
CGACTCGGTTGGGCCCGGCTTGGTCTGTGCCA	7.24	18.97	-1.34437	0.0194974	Exon	LOC21401077
GGAATACCAACTTACCGGAGGTGATGCTATGG	12.06	26.92	-1.11684	0.0228191	Exon	LOC21401086
TTCTCGGGTTTGGCCCGGAGGAATCTCACTTT	0.6	4.89	-2.83761	0.0476911	Exon	LOC21401028
TTTTGAACCATCTGCCGGAGACGAAGAGAGAT	4.22	0	5.84069	0.019033	Exon	LOC21401029
CGGAAACCCTTGAACCGGTACCTGCTTTGCTC	4.83	0	6.03019	0.0101391	Exon	LOC21401113
AGCCAGAATGAAAACCGGAAGAAGAGGAAGAA	12.06	2.45	2.30207	0.00421142	Intron	LOC21401115
GGGTGACACATGTACCGGGACCGGTGACACGT	5.43	0	6.19766	0.00544505	Exon	LOC21385289
CACATGTACCGGGACCGGTGACACGTGTACTG	14.48	64.85	-2.12138	6.59e-07	Exon	LOC21385289
TTGCTACTCCAACACCGGGGGCTATTAATCTG	7.24	18.97	-1.34437	0.0194974	Exon	LOC21400179
TGCATTTCATTCCACCGGATTCCATCTTTCCT	34.38	8.57	2.03162	6.27e-05	Exon	LOC21400210
AGAACATTGAGAAGCCGGTTTAGATTACAAAG	9.65	3.06	1.66926	0.043366	Intron	LOC21400181	Upstream	LOC21400180
ATGGCCAAATATTGCCGGTATCCCCTTTACCA	22.32	0	8.22223	2.03e-09	Exon	LOC21400211
GATCATTATTTTAACCGGTGCTTCAGTTCAAA	8.44	1.22	2.74802	0.00751564	Intron	LOC21400225
GATGACGTCGTAGCCCGGAATGCCGCTGTTCG	0	4.28	-5.82513	0.019033	Exon	LOC21400231
CGGAATGTTCGACTCCGGAATCTGGCCGGAGT	8.44	1.22	2.74802	0.00751564	Upstream	LOC21399775	Exon	LOC21399774
CAAGTTTCAGGGAGCCGGTGCCTTACCCGAAC	0	3.67	-5.60698	0.0360267	Intergenic	LOC21389020
AATGCTATAAGGCACCGGTGATCTTAAGCACC	13.27	3.67	1.86853	0.0099667	Intergenic	LOC21389029	Upstream	LOC21389030
ACCATTTCTGATGTCCGGGTGTAAAGTAGCTG	47.65	23.86	1.03184	0.0136259	Exon	LOC21389033
TGTAGGTTTAACGACCGGGCTAAATGTATCAT	6.63	1.22	2.40355	0.0313369	Intergenic	LOC21389021
AAAGTCACATTTGGCCGGAGGTAGATGAGGGC	0	6.12	-6.33205	0.00294732	Intergenic	LOC21385560
TTCCGATTATGGTTCCGGTGATGAATATGATG	19.3	4.89	1.99894	0.00141266	Exon	LOC21385561
AATTACATTGAATGCCGGTACAGGAAGCACCA	2.41	11.62	-2.19745	0.00631687	Exon	LOC21385564
ACTTGACTCACCTCCCGGCTTGCACGGGTACC	27.75	12.24	1.21233	0.0152141	Exon	LOC21385683
ACTAGAAATTGGTGCCGGGAAGCACTTAGTGA	17.49	37.32	-1.05372	0.0161726	Intergenic	LOC21400419
CTAGGCCAACGGCTCCGGTTGTTTCCATGGTT	2.41	13.46	-2.40766	0.00186827	Exon	LOC21400421
ATAGACATCTCCTTCCGGTTAAGGTTGTAGGA	10.86	22.64	-1.01866	0.0489196	Intergenic	LOC21412826
TCCGGTATCGCTTTCCGGCAATTCTTCAAGAT	16.29	3.06	2.41961	0.000686338	Exon	LOC21387014
TATTAATGGAGTGCCCGGTATCTTGAGATGGG	4.83	18.97	-1.92195	0.00195564	Intergenic	LOC21391117
AGGCCAAGAAACACCCGGCGAAGACCCCGTCC	18.7	8.57	1.15556	0.0451048	Exon	LOC21391131
TTGGGTCAAATGGGCCGGGTCATGAATTGGTC	9.65	3.06	1.66926	0.043366	Intron	LOC21391133	Upstream	LOC21391134
ATGTAAGTGTCTCACCGGACCAAATTTTGTTA	18.09	0	7.9208	5.52e-08	Intron	LOC21391135
ACTGGACTAGGATGCCGGCAATTGCGCAACTT	54.28	122.37	-1.13508	0.00110854	Exon	LOC21391138
TTTTCTGTGTTTTGCCGGATGCTTCTGAGTTT	16.89	44.05	-1.34286	0.00181127	Intron	LOC21391117
AAGTTCCAAGATCCCCGGGAGTGTCCTGACGA	31.36	86.88	-1.4313	0.000124401	Exon	LOC21391117
GGTTGAACAAGTGACCGGAAGAGATCATGTGC	0	12.85	-7.39303	5.49e-06	Exon	LOC21391122
GCGTGCTTCTTCCTCCGGACTAGAAAACTCAA	19.9	5.51	1.87572	0.00206034	Exon	LOC21391127
CCACTTTTGTTGTGCCGGAGTACTAATTCGTT	35.59	12.24	1.57055	0.000982252	Intergenic	LOC21384652
TGTAGATTCTCGTCCCGGCACCAAAAATGCTT	10.86	3.06	1.83795	0.0207887	Exon	LOC21386500
CTAAGAAGAACGGGCCGGCCCGTTCTTGCATC	58.51	15.91	1.9102	8.31e-06	Intergenic	LOC21391629
TAAACCAGAAGCCACCGGCCACCTACAAAGAG	1.81	13.46	-2.80828	0.000635938	Intergenic	LOC21391641
TCTTTAGAGACGGGCCGGGCCAACCTGAAAAT	16.89	7.34	1.22959	0.0423702	Intergenic	LOC21391643
GCTTATTCTGAACTCCGGAGAGATCATTGATG	27.75	8.57	1.72304	0.00107171	Exon	LOC21391645
GTGTCGTAATCGTGCCGGCCCGAACACGACAC	143.55	69.14	1.08962	0.00117588	Intergenic	LOC21391646
TATCTCTAATGTGGCCGGCCACCCTAGAGTTT	69.36	161.52	-1.1822	0.000419438	Intergenic	LOC21391633
GTGCATGAGAGCTTCCGGAAGGCTTGCAGCAC	7.84	1.84	2.08583	0.0320298	Exon	LOC21391635
CAAGAAAAAGAAAGCCGGTGTAGAATCTGCTA	0	3.67	-5.60698	0.0360267	Intron	LOC21401739
AGCATTTGTTCGGCCCGGTCCACGCATGATTC	5.43	16.52	-1.55604	0.0129866	Upstream	LOC21401745	Intergenic	LOC21401744
TGGCCTTCTTCTCACCGGGCTAAAAAGCCGAA	0	15.91	-7.6995	4.04e-07	Exon	LOC21401749
AGGCGAGGATGATTCCGGGGCAGCTCCTTCTG	22.92	9.79	1.25719	0.0193017	Exon	LOC21401756
AGGTTTTTTTTCCACCGGTTGTTCTCTTGGTG	42.22	19.58	1.14202	0.00873336	Intron	LOC21401765
TCTGAGTCAGATTGCCGGATTTCCTCGATCAT	7.24	18.97	-1.34437	0.0194974	Exon	LOC21401772	Upstream	LOC21401771
CAGTAAGGGAGAGTCCGGTATAGGCAAAGGCG	11.46	3.67	1.6583	0.0285124	Exon	LOC21401775
AAGGATTGCGTGTGCCGGTTAAAAACTAGTTT	30.76	69.14	-1.13001	0.00308416	Intron	LOC21401778
GTCTTATTTGACAGCCGGAACTGGGTGTTAAG	24.13	5.51	2.15231	0.000232786	Exon	LOC21384695
ATCCAAAACCGCAGCCGGTTGCACAAGGAGCT	24.73	6.12	2.03781	0.000357371	Intergenic	LOC21384695
AGGACGAAAAACAACCGGGGCATATTGACGCT	122.44	61.18	1.03639	0.00236738	Exon	LOC21407498
AGGACAAGAATCATCCGGGTTTTCGATGCTTT	18.09	42.22	-1.18246	0.00576979	Exon	LOC21407511
ACATGTACCAGAGGCCGGACATGATCACCCCC	26.54	74.03	-1.44102	0.000189844	Exon	LOC21407514
TAAGGGTTCTGAACCCGGAACTATAATTATGG	3.62	0	5.62249	0.0360267	Intergenic	LOC21407526
GTCCATTGTTTTATCCGGGATTGCGAAGAAAG	35.59	17.13	1.0877	0.0170446	Exon	LOC21407535
CGAGATTGAATCTGCCGGGAAGGTTCACGTGC	9.65	23.86	-1.26304	0.0153501	Exon	LOC21407535
TCAGTTCACAGGCTCCGGCGGCATGTTTCTGT	3.62	0	5.62249	0.0360267	Exon	LOC21407543
GCCATACCCGACCTCCGGAGGAACAATCACAG	22.92	9.18	1.34955	0.0128133	Exon	LOC21407548
CAAGATGAAGTAGCCCGGCTTCTGTAGACTTT	0.6	6.12	-3.15507	0.0163442	Exon	LOC21407560
ATCATATGCGTTTTCCGGATGGAAGTTGAACA	16.89	1.84	3.18541	4.81e-05	Exon	LOC21407567
ATGGCCATTGCCAACCGGTAGTCAAAACCAAC	6.03	0.61	3.18478	0.0163442	Exon	LOC21407567
ATACTTTAGGTCCTCCGGGGTGCCAGATCTGC	10.25	2.45	2.06918	0.01415	Exon	LOC21407567
TTTCCTTAGATGAACCGGTCATAATGCTTTAG	8.44	32.43	-1.89539	0.000176019	Intergenic	LOC21407575
CACATGTTAGTGTTCCGGGCTTTTCTTAAATT	1.21	7.34	-2.49716	0.0195009	Exon	LOC21407581
ACAGACATTGCTACCCGGTATCCAGTCTTTCG	1.21	11.62	-3.15461	0.000697104	Exon	LOC21407587
ACTGGCTTCCTTGGCCGGGCTGAATTTTATAA	7.24	1.84	1.97149	0.0490563	Exon	LOC21407588
AGATGAACTCGATGCCGGTCTACTTGTGGTGC	2.41	15.3	-2.5911	0.00055231	Exon	LOC21407591
CATGGCCAATAACTCCGGTCCAGAACCAAATA	3.62	0	5.62249	0.0360267	Intron	LOC21407605
ACGGTCGAACCTCCCCGGCCGCAGCAGCGCGG	0	5.51	-6.18204	0.00544505	Exon	LOC21407611
TCCTACTTCAAAACCCGGCCTCATGGCTCACC	17.49	5.51	1.69005	0.00707208	Intron	LOC21393177
AATTAATTTGGTTCCCGGGCTTTCCAAGATCC	36.79	82.6	-1.12865	0.00214314	Intergenic	LOC21412088
CAAATAAATTTGAACCGGGCCTATTTGTTGCA	6.03	15.3	-1.2955	0.0388585	Intergenic	LOC21393184
AAACTGGGGCATCCCCGGATACTAACAGACTG	10.25	28.76	-1.44463	0.00371167	Exon	LOC21393189
ACGATGCGCATTCCCCGGTTTCTGCAGCCTTT	8.44	24.47	-1.49051	0.00496011	Exon	LOC21393199
GGCCACAGGCTGGCCCGGTTCACCCAAACCAT	40.41	16.52	1.32301	0.00312318	Intergenic	LOC21393169
CACTTCCGTGCCAACCGGCAACAACAGGGAAG	43.43	20.8	1.09546	0.0109616	Intron	LOC21393170
GCTGAACTCTGTGCCCGGGGAGGAGGATCTGC	91.08	46.5	1.00512	0.00524294	Exon	LOC21392230
TTTATATATGTCCACCGGGTCCCTTTGCTAGC	0	4.89	-6.01459	0.0101391	Upstream	LOC21392231	Intergenic	LOC21392231
GTGATGGAGCCTTTCCGGTGATAAGCTCCAGC	4.83	18.97	-1.92195	0.00195564	Exon	LOC21392232
ATACCACCACGCTTCCGGCACCGACGTCCATG	1.21	12.85	-3.29809	0.000272429	Intergenic	LOC21392226
CTGAAAAAAGCATTCCGGTCAACCTGAGAAGA	24.73	11.01	1.19779	0.0211531	Intron	LOC21386844
ACAATTTCTGATGTCCGGCTGATTAACAATCT	0	3.67	-5.60698	0.0360267	Intergenic	LOC21387772
TATGCTGACGATGTCCGGAGGTTTATTTTGAT	22.32	3.06	2.87238	1.58e-05	Exon	LOC21387775	Upstream	LOC21387774
CTCTGAAATCTACTCCGGATCACCAATAAGTG	33.17	14.07	1.26903	0.00730939	Exon	LOC21387763
TCGTTGCTGGCTCACCGGACAAGAATGCAGTG	24.13	4.89	2.31975	0.000104366	Exon	LOC21386559
GCGTGTGTCGAGCCCCGGATACTCCATATGAT	21.71	9.18	1.27181	0.0205901	Exon	LOC21386565
TGCTGTACAGCTTGCCGGTGGTACAGCCTCAA	9.65	2.45	1.98237	0.0211062	Exon	LOC21386565
CATGGATCTACCTCCCGGATTTGAAGAATGTC	15.68	3.67	2.10829	0.00238604	Intron	LOC21387129
ATTTGAGGAGCCGTCCGGACGTTTCTGGCTTT	13.87	39.77	-1.47798	0.00102503	Intergenic	LOC21402859
AACCAGTGAGTAGACCGGTGTAGTGGTAACCG	12.67	4.89	1.39418	0.0465904	Intergenic	LOC21402875	Upstream	LOC21402875
GGAATGATATGTCCCCGGGGCAGGAAAAAATA	21.11	7.34	1.55024	0.00670777	Intron	LOC21402908
TGGAAAATAAACTACCGGTAGTTTTCTACTTT	2.41	12.24	-2.27098	0.00421142	Intergenic	LOC21402856
ACCTCTGCCCACGCCCGGAAAGGATCGGGTTT	34.98	85.04	-1.24334	0.000749137	Exon	LOC21402908
TGGTACGTTTACTTCCGGAAATTATTGGATCT	0	11.01	-7.17207	2.82e-05	Intergenic	LOC21384842
CGGCAGCGGCGGGGCCGGGGATGAATAAGGGA	6.63	15.91	-1.21592	0.0464835	Exon	LOC21394640
CGTTCAGGAGATGGCCGGGAACAAGCGGAAGT	0	15.91	-7.6995	4.04e-07	Exon	LOC21394647
AATAATTTATGAAACCGGTAATTGAATTAAGA	0.6	5.51	-3.00505	0.0279246	Upstream	LOC21394655	Intergenic	LOC21394655
CACTTCGATTCTCACCGGCTATGTGTCCAGAT	0	5.51	-6.18204	0.00544505	Intron	LOC21394656
TAGCACAAAAGATCCCGGGCAGCAACCGTTCA	37.4	105.85	-1.46275	4.93e-05	Exon	LOC21394658
TGACAAGAAGCTCACCGGAAAAAAGAGAAAGT	6.63	0	6.48358	0.00160763	Intergenic	LOC21394637
CTGTACGAATCATTCCGGTCGACGTTCGAAGA	0.6	6.73	-3.29094	0.00957336	Intergenic	LOC21399473
CCAGAATTACGGTTCCGGTTCTAGAACCCTTA	12.06	0	7.33881	9.42e-06	Intergenic	LOC21399473
GTCATTCCTTCGATCCGGTCCTTGGTGATCTC	61.52	6.73	3.2142	6.04e-11	Exon	LOC21399480
ACGGAAACTGACACCCGGAATAAGCAAGAGCC	28.35	4.28	2.74121	4.14e-06	Exon	LOC21399481
GACCATCTTCCGTTCCGGTTATCGACTTTGAT	4.83	0	6.03019	0.0101391	Exon	LOC21399481
ATCTCTCCGGATAACCGGGTTCGGAAGAAGCC	13.87	4.89	1.52468	0.0252079	Upstream	LOC21399490	Exon	LOC21399489
ATCATCCAATTAAACCGGACGTGTTAAATGAG	42.22	3.06	3.78993	2.05e-10	Intergenic	LOC21399490
CAGTCTACTTCGAACCGGTAAGAGCAGAGTCA	6.03	28.76	-2.20285	5.96e-05	Exon	LOC21399491
GGGATTTTATTAGCCCGGATTGCATCAAGCAT	16.29	4.28	1.94432	0.00360747	Exon	LOC21399492
AGCCGTGACATAGCCCGGTTGAAGTTTCACGG	21.11	9.79	1.13895	0.0379057	Exon	LOC21399493
CTGTCATATTGATCCCGGATGTACTTTTGTTT	3.62	0	5.62249	0.0360267	Intergenic	LOC21399508	Upstream	LOC21399509
TAGTGGTTACTGACCCGGTGCCTGTGTTTAGC	9.05	2.45	1.89	0.03138	Exon	LOC21399468
CCCAACTACGCGGGCCGGGGGCTTTTTGACAG	11.46	3.67	1.6583	0.0285124	Intergenic	LOC21405457
TCGGTATTGGCTCGCCGGCTCAGAATTTCACT	0	4.89	-6.01459	0.0101391	Exon	LOC21405462
TTATTTAATTGTTACCGGAAACAACTCATTGT	12.06	26.92	-1.11684	0.0228191	Intergenic	LOC21405470
GCTAAAACTAAAATCCGGGAACCAATTTATCA	0	7.34	-6.5921	0.000883472	Intergenic	LOC21405470
CCAACAAAAATCGGCCGGGTTACCTCTTGGTT	1.81	8.57	-2.16087	0.0208294	Intergenic	LOC21405477	Upstream	LOC21405477
CTCATTCTCAGAAGCCGGGTTGAAGATTTGAA	53.08	18.97	1.51727	0.0003338	Intron	LOC21405452
TGAAAGATATGGGACCGGCTGATGTGGTCCTG	0.6	4.89	-2.83761	0.0476911	Intergenic	LOC21405487
TTTGAGAATGATTTCCGGTGAGAGTCGAATGG	0	4.89	-6.01459	0.0101391	Intron	LOC21405452
TTTTTCTCAGAGAACCGGCTCTGATACCATGA	6.03	20.8	-1.7372	0.00288327	Intron	LOC21405452
TTTTCTCTGAGGCACCGGTGTAAGGATCGCTC	13.87	30.59	-1.1003	0.0189202	Intergenic	LOC21405496
GTCCATGATAAATTCCGGCCTTAATACCCACC	38.6	15.3	1.36754	0.00268474	Exon	LOC21405498
CTCAAATAGGCTATCCGGAGTTACAGGTTAGT	7.24	1.84	1.97149	0.0490563	Exon	LOC21405502
AAGGATTGAAGCAGCCGGGGGCAAGGTGATTC	16.29	35.49	-1.08375	0.0151657	Exon	LOC21386556
TGGTTCTGAAGTACCCGGATTGTTTTCGATTC	0	14.07	-7.52353	1.9e-06	Exon	LOC21390276
TGGATCTTGTAGCCCCGGCGACTCCCGCAAGA	26.54	7.34	1.87934	0.000567568	Exon	LOC21390277
CTTTACTTAATAGGCCGGAAGAGAGAGAGATC	16.29	1.22	3.68942	1.73e-05	Intergenic	LOC21386347
AGGACTCCATCTCTCCGGTACCCGCTTCACAT	1.21	11.62	-3.15461	0.000697104	Exon	LOC21385334
CCGCGGGGATCACACCGGAGAACCCCATGGTG	3.62	0	5.62249	0.0360267	Exon	LOC21385334
CTACACTGAGGCCACCGGTCGACCTGTCCGGT	7.84	18.97	-1.23003	0.0302795	Upstream	LOC21409052	Intergenic	LOC21409052
CATGATCTATATTACCGGCCTTAAGATAGATA	11.46	31.2	-1.4028	0.00359769	Upstream	LOC21409062	Intergenic	LOC21409061
GTATTGTGATGAAACCGGAACTGTGCTTGAGA	11.46	1.84	2.629	0.00235517	Exon	LOC21408989
CGTCCTCGTCCATGCCGGCACCGCCCACATCT	7.84	19.58	-1.27565	0.0235842	Exon	LOC21408990
TTTCCTTTCTTCTACCGGAGAATGAGAGAATT	12.06	33.65	-1.43795	0.00231323	Intron	LOC21409004
CCTGGATCAACACACCGGGCTGGTTGTCAGAG	23.52	6.73	1.83001	0.0012455	Exon	LOC21408981
AGCCTTAAAGGTCACCGGTTCCTCCCTACCAT	51.27	18.35	1.51441	0.000385642	Intergenic	LOC21409004
AACTGTGAGAAGAACCGGTTGTTCTTGTGTGG	4.22	14.68	-1.74391	0.00993653	Intron	LOC21409006
GAATTCCACAAATCCCGGCCAATTAGCTGAAG	6.63	17.13	-1.32234	0.027251	Upstream	LOC21409011	Intron	LOC21409010
AAAACAAAGTCAGGCCGGAGAACTGAAAATGT	50.06	19.58	1.38738	0.00107976	Exon	LOC21409016
CAAGTAACACCAACCCGGGGATAAAGAAAGAA	14.48	5.51	1.41832	0.0317416	Intergenic	LOC21409016
AGGTGCCAAAATTGCCGGTGTCCTCCATGGAG	3.62	0	5.62249	0.0360267	Exon	LOC21409017
CATCAGAGTGTCCACCGGCCTACACCCACTCA	1.81	7.95	-2.05495	0.0320298	Intron	LOC21409027
AAGTCTCTACAGCCCCGGTGGTGGTCTTCTTG	23.52	6.12	1.96588	0.000649935	Intron	LOC21409027
CGGCGACACCGACCCCGGAACCTCCACAGGGA	5.43	0	6.19766	0.00544505	Exon	LOC21409030
TTCCGGGTATTACCCCGGGTACTACTCTAGCG	3.62	0	5.62249	0.0360267	Exon	LOC21409032
AAGGAAATGGTGCGCCGGGGTTGTCCGGCTGA	0	5.51	-6.18204	0.00544505	Intergenic	LOC21398698
AGATGAAGGGAGCTCCGGAAAAAGATACGGTT	3.02	37.32	-3.56051	3.63e-09	Exon	LOC21398712
CGTCCCTCAGGAGTCCGGAGCATCGCTCTACG	0.6	6.73	-3.29094	0.00957336	Exon	LOC21398713
TCACCTAGGCTTAACCGGTTAAGGGTGCTTGG	5.43	18.35	-1.70737	0.00520523	Intergenic	LOC21398713	Upstream	LOC21398713
CACCGAAACTACCACCGGAGAAGTCATTGGGA	0	4.28	-5.82513	0.019033	Exon	LOC21398718
CACCACCTGTTCAACCGGCATTGCAACCAGAG	1.21	6.73	-2.37299	0.0313369	Intergenic	LOC21398691
CTTCAGTAAAGCGTCCGGATTATGTTTTGGAA	12.67	4.28	1.58364	0.0268522	Exon	LOC21388691
TGACAAAGAAGCTCCCGGCCACCACAACGGTC	9.65	36.71	-1.88291	0.000100938	Exon	LOC21388692
AAGATCCCGCAGATCCGGGAGGAAATCAGTGG	0	3.67	-5.60698	0.0360267	Upstream	LOC21388693	Intergenic	LOC21388693
GCCGGCCAGCTCCGCCGGAGCAGGGGGAAGTG	7.84	1.22	2.64208	0.012112	Upstream	LOC21388693	Intergenic	LOC21388693
ACACCTAATAAATTCCGGTGAGTTCGATCAAG	1.81	12.85	-2.74155	0.000983073	Exon	LOC21392084
CAGTTTCAATGCATCCGGTGGCGAATACCAAG	8.44	1.84	2.19177	0.0208294	Exon	LOC21392085
GCTGGAGAATGATGCCGGCAGCGGTTGATCCT	14.48	3.06	2.25051	0.00215538	Exon	LOC21392080
ACAAAATATGGATACCGGTTCGTACTTTAGTA	27.14	10.4	1.41358	0.00587543	Exon	LOC21387451
AGTCAAGAAGCACCCCGGAAACAGTCCTTGGT	29.56	12.85	1.23327	0.0117957	Exon	LOC21387451
AGAAAGATTCATGACCGGACGAGCCTCGATTC	0.6	6.12	-3.15507	0.0163442	Exon	LOC21387436
CTATCCATTGTTGGCCGGCCATGTATAGGAGA	0	4.89	-6.01459	0.0101391	Intergenic	LOC21386325
CATCCTTTTGGGAACCGGTAGTTTTGAAAGTG	39.21	18.97	1.08093	0.014632	Intron	LOC21391618
AGACAGAGGAAGCTCCGGCCGAGGAGATAGGG	23.52	0	8.29793	8.23e-10	Intron	LOC21391618
CACTCTGTCACGCCCCGGGGCAGGGGTGGTGA	15.08	34.26	-1.14374	0.0117699	Intergenic	LOC21411103	Upstream	LOC21391619
TTGTTTCACAAAATCCGGGGACACATGACAGC	29.56	14.07	1.10278	0.0227981	Intergenic	LOC21391623
CAAATCTCAATGGTCCGGTCCATTCACGGTTA	1.21	7.95	-2.61149	0.012112	Intergenic	LOC21391611	Upstream	LOC21391612
GTGGCAGGCCGCAGCCGGTGGTCTTAAGGGTG	5.43	14.07	-1.32587	0.0424869	Exon	LOC21397739
ATCCAAAACACAGTCCGGTTGGCCATACACGG	31.97	1.22	4.65921	3.9e-10	Exon	LOC21397725
GACTAATCACAATACCGGCTACAATTAAGATG	83.24	41.6	1.03553	0.00467683	Intron	LOC21392627
CTGTCACCGGTCGACCGGTTGTAATGCGTAGC	3.62	0	5.62249	0.0360267	Intergenic	LOC21392629
AGTTTAAACAAAATCCGGCAACATACATGGTT	43.43	15.3	1.53716	0.00059081	Intergenic	LOC21412611
AAAGCCTGACACCTCCGGTCGACTCTTGAAAT	15.08	40.38	-1.38029	0.00184315	Intergenic	LOC21392635
TCGATACCTTGTCACCGGACCAACTGAAACTT	7.84	32.43	-2.00133	9.33e-05	Intergenic	LOC21392617
TTGCTCCGTTGCAGCCGGTAAAAGTTTGGTCT	1.21	6.73	-2.37299	0.0313369	Exon	LOC21394169	Upstream	LOC21394170
CCCCAAAGTGTAAGCCGGGATTACGGTAAACC	0	4.28	-5.82513	0.019033	Exon	LOC21394174
CTCTTCTCGCCATACCGGAGCTGCAGGTGGAG	54.28	21.41	1.37523	0.000928614	Exon	LOC21394189
GGTTGCTAGGACTCCCGGGGCAATACTTGCTT	0	12.85	-7.39303	5.49e-06	Exon	LOC21394189
GGATCACTCTTATACCGGGAATTAGTAGGTAA	6.03	15.91	-1.35181	0.0293843	Intron	LOC21394189
TGATCCAACCATCTCCGGCGCGACTGTCTCCG	14.48	39.16	-1.39458	0.00185172	Exon	LOC21394160
TGATCTTCGGAGCTCCGGCTAAAAACCAAGAT	40.41	6.73	2.60878	4.55e-07	Intergenic	LOC21394164
TCATATTCAGTGCTCCGGATCGCGAATTAGAC	10.25	1.84	2.46964	0.00564797	Exon	LOC21396256
ATGAAGAACAAGTTCCGGTGACGTTAATCTAC	3.02	10.4	-1.7249	0.030086	Intergenic	LOC21412109
CCGCGGTCGAGCCCCCGGCGCCCCACGTGATG	19.9	6.73	1.58983	0.00685363	Exon	LOC21396244
CTTCTATAAATTTCCCGGCCTTGTCTGCCATA	34.98	17.74	1.01269	0.0263117	Exon	LOC21389333
GGAGAATGCCAACGCCGGCGATCCATCCCAGC	27.75	3.67	2.92842	1.99e-06	Intergenic	LOC21389337	Upstream	LOC21389337
GTATACAGCAGATTCCGGCCATGGCGACCTTG	0.6	12.24	-4.14609	8.79e-05	Exon	LOC21398028
CAATTCTTTCACTGCCGGTAATTCTACAATGG	8.44	19.58	-1.16971	0.035606	Intergenic	LOC21398029
ACGCATAATAGGACCCGGCACTGGAAGGCCTC	74.79	34.26	1.16089	0.00203921	Exon	LOC21398043
GGAAGATATTTGCTCCGGCATTACATTGATCT	1.81	8.57	-2.16087	0.0208294	Upstream	LOC21398049	Intergenic	LOC21398049
GAGAAGGCTGCAGCCCGGATCGATTCCCTCAC	34.38	15.91	1.14447	0.0134072	Exon	LOC21398016
GGACGACGCTTCACCCGGGTTAGTCACATGAG	12.67	4.89	1.39418	0.0465904	Exon	LOC21398062
ACTTTGGACACAATCCGGACAACATTTGAATT	8.44	24.47	-1.49051	0.00496011	Intergenic	LOC21398017
ACGTGCTTAGACCGCCGGTTTGGCAGTCAAAT	0	5.51	-6.18204	0.00544505	Intergenic	LOC21398017
TGAGAGATGGTGTACCGGTTATAGAAATTGAT	37.4	17.13	1.15911	0.0102772	Intergenic	LOC21398017
CGGATCGCCCACCTCCGGTCTTCCCACTGGAA	0	4.28	-5.82513	0.019033	Intron	LOC21399075
TGGGATTCACTTTCCCGGGAATGTAAAAATGA	16.89	34.87	-1.00649	0.0237551	Intergenic	LOC21399078
GGATTCGGCATGGCCCGGTACAGTACTGTTAC	9.65	3.06	1.66926	0.043366	Intron	LOC21399081
ATCACGGTGCACCCCCGGGACACCCCCGGGGC	7.84	1.22	2.64208	0.012112	Intergenic	LOC21399081
TTCATTGTCAGTCGCCGGTCGCCATTCTCCGG	17.49	46.5	-1.37032	0.00127299	Intergenic	LOC21399096	Upstream	LOC21399097
ATTTCGATGCTAACCCGGTCACATAACAATGA	19.3	43.44	-1.13087	0.00745993	Intergenic	LOC21390691	Upstream	LOC21390691
TGCCCATTTTTCGACCGGCACTCGGAGGACAG	6.03	20.8	-1.7372	0.00288327	Exon	LOC21390696
GCATATATATAGGCCCGGGGAGGGAAGCTCAA	17.49	39.77	-1.14517	0.00833408	Intergenic	LOC21390817	Upstream	LOC21390818
AGTGGTTAACCTGACCGGGAAGCAATAATCAA	12.06	29.37	-1.24203	0.0100851	Intergenic	LOC21390817	Upstream	LOC21390818
GCCTTGATTTTAGCCCGGACTTTCTCTCCCTC	41.62	18.35	1.21403	0.00576979	Exon	LOC21390824	Upstream	LOC21390825
GGTTGACGAATGCCCCGGCGGCATTCATGGAC	8.44	1.84	2.19177	0.0208294	Intergenic	LOC21389860
TTTTGATTGGGGAACCGGTGAGACCCCAAGGA	19.9	6.12	1.72571	0.00387586	Exon	LOC21389856
CTTATCCATTAGGGCCGGCCACCACAGGGATA	10.25	28.76	-1.44463	0.00371167	Intergenic	LOC21389857
CGAACAGTAAGAATCCGGTCCTGTTCAGGGTG	20.51	50.17	-1.2512	0.00236814	Exon	LOC21387255
TGGAAGTACCTCTTCCGGGGAGGCTGCCCAAA	3.62	0	5.62249	0.0360267	Exon	LOC21387255
AAACACCGAAGGCTCCGGCTTCCAGAATACCG	1.81	7.34	-1.94062	0.0490563	Exon	LOC21387255
TTGTAGTTGTCACTCCGGACAAGCTTAAGAAA	6.03	0.61	3.18478	0.0163442	Exon	LOC21392151
CGCAGAGAAGAAAGCCGGAAGAGAGTGATGAT	41.02	12.85	1.70501	0.000229272	Intergenic	LOC21392165
ACTGATCAACTCCACCGGTCGATCCCATGAGT	6.63	22.64	-1.72287	0.00220665	Intron	LOC21392157
GTTGAGCTTGACAACCGGGGCAAATGTTTCCT	3.62	0	5.62249	0.0360267	Intron	LOC21395480
GAAGGGGGAAAAATCCGGTGTCTAGCATAATA	0.6	5.51	-3.00505	0.0279246	Exon	LOC21395485
ATCATTTATCAAGGCCGGCTCAACTTTTGTAT	7.84	0	6.72211	0.000489065	Intron	LOC21395489
AACAACATAAGAAACCGGATCAACCGGAAGGC	18.09	7.34	1.3287	0.0253241	Intergenic	LOC21395455
CACTTTAGATCTGCCCGGAGCAACACGCAAGG	44.63	15.91	1.52031	0.000603068	Exon	LOC21384288
CTCATGCAAGTATACCGGCCGAAGTGCGGGAG	27.75	9.79	1.532	0.002966	Exon	LOC21384734
TAGCACTTGAATCCCCGGTCTGAAAAGTTAGA	0	4.28	-5.82513	0.019033	Intergenic	LOC21386250
TCTTCTCATTACCACCGGCTCCTCCTATTAAT	7.24	1.22	2.52774	0.0195009	Intergenic	LOC21385965
ATCTAATTAAGTATCCGGTAATTATCTAAGGA	12.67	0.61	4.24586	5.32e-05	Intron	LOC21385967
AGAGAAAGGAAGTGCCGGGACCTAAATCAAGT	19.3	43.44	-1.13087	0.00745993	Intergenic	LOC21385963
GGTTCTGTAACTTACCGGGTGTGTTTAGATGA	0	5.51	-6.18204	0.00544505	Exon	LOC21386892
CAGAAGATACCTCACCGGAACTATTCGGTCTT	9.05	1.84	2.29046	0.013506	Exon	LOC21400559
GTGTGACAAAATTTCCGGCAAACTTCTCAAGG	56.09	22.03	1.38197	0.000800263	Exon	LOC21400564
ACCGGTCTGGTCGACCGGTCTGGTCGACCGGT	0.6	5.51	-3.00505	0.0279246	Intergenic	LOC21400566
GACGGCGGCGTTCACCGGGTTCATCGGCGCGT	19.9	7.95	1.35133	0.0183246	Intergenic	LOC21400567
ATGAAGAGCATCAACCGGAGGACAATGTAGAA	1.21	6.73	-2.37299	0.0313369	Intergenic	LOC21400572
GATCCCGAGAGTTTCCGGCCCCACCATCAGGT	26.54	11.62	1.2219	0.0160993	Exon	LOC21400575
GCAACATGAGTTCACCGGCAGAACTAGCTAGG	12.67	26.31	-1.01381	0.0382339	Upstream	LOC21400583	Intergenic	LOC21400583
GGCGACAAGGTTCTCCGGGAAATCTCGAAGGA	48.25	23.86	1.04996	0.0118868	Intergenic	LOC21400591
ATCGAGGGTGAGCCCCGGAATGTGTCTCGAGA	39.81	13.46	1.59529	0.000548349	Exon	LOC21404998
AGAGCAGGCCCCAACCGGATAAAGAGACAATT	1.81	7.34	-1.94062	0.0490563	Exon	LOC21405002
TACCTCTAATGTGGCCGGCCACCCTAGGGTTT	19.9	74.64	-1.86657	3.29e-06	Intergenic	LOC21405011
CCCTCTTTGCCGGCCCGGAATTTCTCGGACTC	15.08	34.26	-1.14374	0.0117699	Exon	LOC21405016
TTTTTCATTACTCTCCGGAGGTTCCACAAACT	0	7.95	-6.70642	0.000489065	Exon	LOC21405020
AAGTTGAAATTAGGCCGGTATTGTCTAATATG	0	12.85	-7.39303	5.49e-06	Intergenic	LOC21411277
GCCAAACTTCAGCACCGGAATCTTGTTAGGCT	44.03	18.97	1.24808	0.00404027	Exon	LOC21405049
TGTTGTCATTTCGGCCGGGTAACTGCCGGATT	4.83	0	6.03019	0.0101391	Exon	LOC21385982
GGAACTATCGCATTCCGGAGTTGCCAATATAC	15.08	6.12	1.3269	0.0388585	Exon	LOC21385983
GGAGGTATCGCTGTCCGGGAAAATCCCAACGG	10.86	3.06	1.83795	0.0207887	Exon	LOC21385914
CGCTTGTAACAATTCCGGTACCTTTGTCTGTC	15.68	3.06	2.36541	0.00100503	Exon	LOC21385916
CAAAGAACTTTTCTCCGGGCCCAGGAGGCCTT	1.81	11.01	-2.52059	0.00364749	Exon	LOC21385916
AGCAGTACTTATGACCGGATCATTGAGATGAG	15.68	1.84	3.07898	0.00011295	Exon	LOC21391682
CGTGACCCATATTGCCGGCCCTACTCATTACC	1.81	11.62	-2.59806	0.00235517	Intergenic	LOC21391669	Upstream	LOC21391670
TAGTTGCTTTAGGACCGGATATTTAACTGATT	10.86	26.92	-1.26786	0.0110598	Upstream	LOC21391674	Intergenic	LOC21391674
CAATCCATTATTTACCGGACAATGATAGTACA	4.83	15.91	-1.66932	0.00979923	Intergenic	LOC21406673	Upstream	LOC21406674
CAATTTTCAGGATGCCGGTCCAATCTGGCTTA	0	4.89	-6.01459	0.0101391	Exon	LOC21406687
TTTTCATTACAGGGCCGGCGACACAATTCTAA	3.62	0	5.62249	0.0360267	Exon	LOC21406698
TTTCTTGGATCAATCCGGCAATAGACAATGTG	13.87	4.89	1.52468	0.0252079	Exon	LOC21406703
TTTCACTCTTGTCACCGGACTCACCATGCCGC	9.65	2.45	1.98237	0.0211062	Intron	LOC21406705
AAAGTTGTAGTGTTCCGGAGGAGAGTTGGAAC	21.11	47.72	-1.13749	0.00579947	Exon	LOC21406705
CGTTTTCTACAGAACCGGCTTAACCCTAAGGC	0	11.62	-7.24954	1.62e-05	Upstream	LOC21406711	Intergenic	LOC21406711
AACATGTGCAGAGACCGGAGTAAATGTATTCT	1.81	9.18	-2.25955	0.013506	Exon	LOC21406724
ATCAACGCAGTTAGCCGGGCAAGCTCAGCAAC	13.87	2.45	2.50254	0.0012441	Exon	LOC21406740
ATGAGTGTCATGTTCCGGGGTGCAATAGTGTA	0	9.79	-7.00339	8.65e-05	Exon	LOC21406758
GGATCGTTAAACCGCCGGGTTTCAGTCTGGTT	12.06	56.9	-2.1944	6.82e-07	Exon	LOC21392056
TGCCCACGTGTCACCCGGGCAACAAGAAAGCG	29.56	13.46	1.16655	0.0165798	Exon	LOC21392066
CTGAATCAATGGATCCGGACAAAATGTTACGG	7.24	1.84	1.97149	0.0490563	Exon	LOC21392045
TTTTTGAATGTGGCCCGGGATGTGGCTGTGGA	11.46	29.37	-1.31556	0.00688403	Exon	LOC21392039
TCTTTGATGAAATGCCGGAGCTGGATGGTGTT	118.22	47.72	1.34374	0.000142387	Exon	LOC21392048
GATTGTGGCTGATTCCGGTGGAGTTGGAGGTC	12.67	30.59	-1.23081	0.00964773	Intergenic	LOC21412402
CCATAATTCATTTACCGGTTTCATAAACCATC	4.22	0	5.84069	0.019033	Intergenic	LOC21391256
CCCTTCCTAGAGGTCCGGCTTCGCGTTTTGGG	159.24	67.91	1.26486	0.000161068	Exon	LOC21386223
GTTTTTCCACGACCCCGGATGAATAACATGAC	31.97	12.24	1.41617	0.00353795	Intergenic	LOC21385822
AGTGAGCCCTCTGTCCGGCCAGCATTCACACA	79.62	193.34	-1.24277	0.00016791	Intron	LOC21385822
AGAAAACGGTATGGCCGGATATTGGGTGGGTC	4.83	24.47	-2.28837	0.000104366	Intron	LOC21385823
GTGACCATATAAGTCCGGAACATGCTACAACT	15.68	60.57	-1.90803	5.74e-06	Intron	LOC21395666
AGGGTTTGGTAGATCCGGAGGGTATGACGTGA	3.02	12.24	-1.95777	0.009835	Exon	LOC21395655
AATGTTATAAAACACCGGTGGTGTTAAGCACC	24.73	3.67	2.76288	1.12e-05	Intergenic	LOC21395655
CTGAGAAGCTCATTCCGGCCAAAGATAGGCCC	38	11.01	1.816	0.000151925	Intron	LOC21395678
GTGGACGGGAAGTGCCGGTGAGGAATTAGAGG	45.84	19.58	1.26047	0.00336101	Intron	LOC21386193
GGGTTTGCCCAAATCCGGGGGCCATGACACAC	20.51	6.73	1.63274	0.00517174	Intron	LOC21386193
CAGTTAATATTAAGCCGGTAATCCAACGGGAT	12.67	1.84	2.7725	0.000983073	Intergenic	LOC21409610	Upstream	LOC21409611
AACCAAAACTGCAGCCGGATTCTTTAATACGT	56.09	23.25	1.30423	0.0014512	Exon	LOC21409533
CTCGGTTCTCTATCCCGGGTTTATATTGTATT	10.86	0.61	4.02489	0.000243198	Intergenic	LOC21409533
CCGCAAAATACAAACCGGTGGACTTTGCTGTT	9.05	23.25	-1.31806	0.0128133	Exon	LOC21409631
AGCACAGGTTGCCTCCGGAGCTATTGTTTGAC	41.02	86.88	-1.04509	0.00387063	Upstream	LOC21409633	Intergenic	LOC21409633
GATGTATCCCGTAGCCGGAAGTCCTGCAAAAT	7.84	18.35	-1.18292	0.0387703	Exon	LOC21409534
AACTAAGGCCTTTGCCGGTACATTTGAGGTAC	10.86	35.49	-1.66541	0.000476019	Intergenic	LOC21409534
ATCTCGTGAGGTTACCGGCCAAAATTTGATTG	6.63	0.61	3.32068	0.00957336	Intergenic	LOC21409650
GCACAAGGATGGTTCCGGTGAGGCATATCTTC	1.21	13.46	-3.36482	0.000170909	Exon	LOC21409663
ATGAACTCGGTTTTCCGGCCCTACCTTCGCCG	24.13	75.87	-1.61342	3.53e-05	Intergenic	LOC21409668
CAAGGGGCTGCCAACCGGGTGGCTGATGCCCT	6.63	20.19	-1.5584	0.00685363	Intergenic	LOC21409668
GTGGAATTGTTTGTCCGGGAAGTGGTTCGACT	7.84	1.22	2.64208	0.012112	Intergenic	LOC21409668
AAGGAGCAGTAAAACCGGAACCTCCTTTCTTT	1.21	10.4	-2.99526	0.00179799	Exon	LOC21409529
AGAGCTAAGATAAACCGGCCTGAGAATCAAGT	12.06	0	7.33881	9.42e-06	Intron	LOC21409538
AAATCAAAGACAATCCGGTACGCCAGCAGGAG	3.02	11.62	-1.88425	0.0143176	Exon	LOC21409542
GCATTGTTCTGTCACCGGTCGACCGGTTGACA	4.83	0	6.03019	0.0101391	Intergenic	LOC21409530
AAGTTTTCAGGACTCCGGAATGACCGCCAACT	9.05	21.41	-1.19982	0.0260224	Intron	LOC21409549
TGACGGTGGTGGACCCGGCTGATAATCTCAAC	0.6	7.95	-3.52944	0.00330227	Exon	LOC21409551
CGGCGGTGGCAGCACCGGGCCTAGCGGGCCCG	18.7	42.83	-1.15607	0.00658052	Exon	LOC21409551
TGGAGAGTAGAAGGCCGGCTACTAATTTAAGA	13.27	3.67	1.86853	0.0099667	Upstream	LOC21409563	Intergenic	LOC21409563
GCCGTCGGGTCGCGCCGGAGTACAGAAACCAT	3.62	0	5.62249	0.0360267	Intergenic	LOC21409563
CACCGACCCCTGCCCCGGGGCGTGACAATATC	10.86	23.25	-1.057	0.039801	Intergenic	LOC21409530
CGGATTTTGCTCATCCGGCTGAAGCCTGTCGT	100.73	33.04	1.64237	9.12e-06	Exon	LOC21409566
CTCCTTTCTTGGGTCCGGTACCTAGGAGATGA	4.83	0.61	2.86728	0.0476911	Intergenic	LOC21409575
CCACGTCACCCACCCCGGTTGGGGGGGCGTGA	7.24	25.09	-1.7463	0.00130036	Intergenic	LOC21409530
CCTCCGGTGAGATTCCGGCGTCCATTTTTGAC	4.22	0	5.84069	0.019033	Intergenic	LOC21409581
GTCAAAAATGACGGCCGGGAAGGAGGTGAACG	6.03	0	6.34769	0.00294732	Intergenic	LOC21409592
ATTGTCTTTTAAGTCCGGCACCTGAATCGATC	12.06	0.61	4.1759	8.79e-05	Intron	LOC21409595
GCGGGAATACATTCCCGGTAAACGCAAATACT	11.46	0	7.26528	1.62e-05	Intergenic	LOC21409603	Upstream	LOC21409603
TATTATACTACACCCCGGTTCTTTCGTTACGC	5.43	15.91	-1.50185	0.0175415	Exon	LOC21403931
GTCGGCTTCATGGACCGGCAAGGTCCGCACCA	5.43	0	6.19766	0.00544505	Exon	LOC21403933
TCTCAAACTCATCTCCGGCACACTTTATGGTC	0	3.67	-5.60698	0.0360267	Upstream	LOC21403944	Intergenic	LOC21403943
CCCCGTCTTCCTTGCCGGTTCCGCTCTTTACC	0	4.89	-6.01459	0.0101391	Exon	LOC21403947
GAGCACTGGCCTTCCCGGAATTGTTTACACGA	19.3	7.34	1.42143	0.0149759	Exon	LOC21403956
TTATAAACCCGAAACCGGGGACTCTCCGCCAC	14.48	44.05	-1.56419	0.000390943	Exon	LOC21403958
GTCTTGAAGGCTCGCCGGGAATTCCAGACACT	17.49	3.06	2.52224	0.000320481	Exon	LOC21403969
CGATCAAGCGGTCACCGGCTATTGCCGGGGTT	1.21	11.62	-3.15461	0.000697104	Exon	LOC21403970
CTGAAAATAAAACACCGGTGATAATAATCCTC	0.6	9.18	-3.73405	0.00115139	Intergenic	LOC21386866
GAATTATTCTGCTGCCGGCGACTACTTGAAAC	2.41	8.57	-1.76026	0.0464611	Exon	LOC21396288
AGTATACGTACATGCCGGTTCTCAATACTACA	12.06	31.2	-1.32927	0.00539473	Intron	LOC21396291
ATTGTTTGCTCATGCCGGGTGGCATGTGGGTG	9.65	2.45	1.98237	0.0211062	Intron	LOC21396263
GGCATCCATACTTCCCGGAGGGGCATCAGAAT	4.83	0.61	2.86728	0.0476911	Exon	LOC21396266
CAGAATTTGTTTAACCGGTGACTTAGCAGCGT	25.33	9.18	1.49349	0.00486842	Intergenic	LOC21396305
AGCAGGTCAGTTTACCGGCTAGCTTTGTGAAT	0.6	4.89	-2.83761	0.0476911	Intergenic	LOC21396305
GCCAGCTATATTTTCCGGGTGGGCAGCGTCTG	80.82	40.38	1.03612	0.00486806	Exon	LOC21396271
CCTTTGTCTTATTTCCGGCATAAGACTCACGG	41.62	18.35	1.21403	0.00576979	Exon	LOC21396272
ACATTGTGCAATTGCCGGAGAGTATTTTGGTG	6.03	0	6.34769	0.00294732	Exon	LOC21385934
ATGTAATCTAATTACCGGAATCGAGTAACTTT	9.65	23.25	-1.22569	0.0193017	Intergenic	LOC21390144
CACCAAAATGCACCCCGGGATTTCTTCAGGGA	0	5.51	-6.18204	0.00544505	Intergenic	LOC21390147
ATTTCTAGTGGAGGCCGGGAGCTTAAAAATGG	10.86	22.64	-1.01866	0.0489196	Intron	LOC21390135
CAGCAGTCGACATCCCGGCTGCTCAGCGTCGC	34.98	12.85	1.47598	0.00186773	Exon	LOC21400931
TCTAAAATTAATCACCGGTGGTTTAAGTAGTT	4.22	0	5.84069	0.019033	Intergenic	LOC21400932	Upstream	LOC21400933
GTCGATGCGAGATTCCGGCGTTTGGCTCTACA	10.86	29.98	-1.42272	0.00365591	Intergenic	LOC21400934	Upstream	LOC21400935
CAATGGATGACCAGCCGGTTAGCTTCAGCATC	3.62	20.19	-2.41949	0.000192066	Exon	LOC21400938
GAGGGATCCCTGGGCCGGAGCTTGGAGAAAGT	0	19.58	-7.99776	2.1e-08	Exon	LOC21400938
AGGAGTAGCACGCTCCGGTTTGCTTGACCCCA	0	4.28	-5.82513	0.019033	Exon	LOC21400916	Upstream	LOC21400917
TATGACCCCTTTGGCCGGCGCATTAAACATGA	18.09	37.93	-1.02843	0.0180424	Exon	LOC21400945
TTCTTCTCAATCACCCGGCGCATGTATTGCAC	13.87	4.28	1.71415	0.0138775	Exon	LOC21400949
AAAGACAGCATTTGCCGGTTTCTCGCCGCCAT	3.62	11.01	-1.54958	0.0402022	Exon	LOC21400953
TAATAAATTTGGTTCCGGGATATAAAGCATGC	1.81	7.34	-1.94062	0.0490563	Intron	LOC21400961
GTTAAATCTCTCTCCCGGTTCGCCGATGTGAT	5.43	0	6.19766	0.00544505	Exon	LOC21400961
CCAGCAGATTGGTTCCGGTCTCCGTGGCCTCG	3.02	11.01	-1.80677	0.0207887	Exon	LOC21400920
CCCCGACCTACTTGCCGGCGTGTTGTGGCGCA	3.62	25.09	-2.73158	1.12e-05	Exon	LOC21400975
ATTTGCTCTCTGCCCCGGCCTCTGAATTACAA	3.62	13.46	-1.83727	0.0099667	Exon	LOC21385455
CTCTCGGAGGAGATCCGGCAAAGTTTTTGGCG	39.21	4.89	3.01847	4.29e-08	Exon	LOC21387741
AAAGAGACATCCTTCCGGGCCTGGCTTCCCTG	26.54	74.64	-1.45289	0.00016604	Exon	LOC21387745
ATCAATTTCGTTATCCGGAGCTTTCTTACATG	25.94	4.89	2.42378	3.95e-05	Intergenic	LOC21408140
GTGGAGGAATACACCCGGTAACCCAATCGGTT	5.43	15.91	-1.50185	0.0175415	Exon	LOC21408141
AAGCATGGCAAGCTCCGGATGAGTTCTCCCAC	12.06	0	7.33881	9.42e-06	Exon	LOC21408041
CCAAAAGTCAAAAACCGGATAATCATCACAAT	5.43	14.68	-1.38695	0.0317416	Intergenic	LOC21408049
GTAGTCCACTTTTGCCGGGGTTCTGCAACTTT	4.83	12.85	-1.36284	0.0465904	Intergenic	LOC21408049
GAAAAAATACTATACCGGCATGACATATGCCC	6.63	1.22	2.40355	0.0313369	Intergenic	LOC21408055
ACTGGAGCGGTTGACCGGTTGAGACAAATTTG	0.6	4.89	-2.83761	0.0476911	Upstream	LOC21408056	Intergenic	LOC21408055
CGGATATGTGTCCCCCGGTTTCTGGAATCACT	34.98	11.01	1.69694	0.000476019	Exon	LOC21408036
ATTGGTCGTGCTTACCGGTGTTTTCACGGATG	14.48	1.22	3.52032	6.78e-05	Exon	LOC21408037
ACTTCACGGCGCTGCCGGTTGTATTGCATTGG	39.81	94.22	-1.20502	0.000833373	Exon	LOC21408089
TGCTCTTTCCAGATCCGGAAACACCAACCACG	4.83	0.61	2.86728	0.0476911	Exon	LOC21408106
CTGAAATATACATTCCGGAACTCAATATTTCC	13.27	1.84	2.83922	0.000635938	Exon	LOC21408106
CAAAGCATCGTAATCCGGTGTCAACCTAACAT	1.21	7.34	-2.49716	0.0195009	Exon	LOC21408108
TCCGCCGGAGCCATCCGGTATGGAGGAATGAA	4.83	13.46	-1.42957	0.0343351	Intergenic	LOC21408127
CCGGGCGGCGAGGTCCGGCAGTTCCGCGAGAC	0	7.34	-6.5921	0.000883472	Exon	LOC21408554
CTTTCACCAACGTCCCGGTGTCGACTATCATG	54.28	14.68	1.91718	1.17e-05	Upstream	LOC21408561	Intergenic	LOC21408561
TATTCAGGGCGAAGCCGGAAATGTTTGTTCTC	16.89	5.51	1.63965	0.00959271	Exon	LOC21408564
ATACTGTACAACCACCGGATTTAACACCATAT	0	3.67	-5.60698	0.0360267	Upstream	LOC21408567	Intergenic	LOC21408566
GAGAGAATAATAGGCCGGAGAAGAAGAAGAAG	54.28	25.7	1.11305	0.00624502	Intergenic	LOC21408497
TTTCGATTTCATATCCGGGATCCATGGAGCCA	13.27	36.71	-1.42651	0.00186432	Exon	LOC21408502
GCGTGCTTTAAAATCCGGCTCTGTGAACATTT	15.68	47.72	-1.56457	0.000286035	Intergenic	LOC21408497
TAGCATATACCCCGCCGGGCCTTATCTTCCTC	1.81	14.68	-2.93312	0.000267144	Intergenic	LOC21411936
AAATGAATGAGCCCCCGGGTGCTCGTGCCCGT	0.6	7.34	-3.41511	0.00561636	Exon	LOC21408544
AATTCCAGACCGAGCCGGACCAACCTTAAACT	1.21	6.73	-2.37299	0.0313369	Intergenic	LOC21387623
GGAGGAATAGGAGTCCGGTCAGGGAAAGTAGC	57.3	7.95	2.87326	2.26e-09	Exon	LOC21387092
TTGTTGCATAAGGGCCGGTGTGGAGATCAGAT	0	4.28	-5.82513	0.019033	Intergenic	LOC21386579
ATTTGGACTTCTTTCCGGCCCTGTATGAAGAT	13.87	31.82	-1.15675	0.0129784	Exon	LOC21391466
TCTAAAGAGCACATCCGGCCATTGATGTTCTC	9.05	1.84	2.29046	0.013506	Intergenic	LOC21391476
AGAGGCGTCGACGGCCGGAAAAGGGTCGTCGG	26.54	6.73	2.00352	0.000296227	Exon	LOC21391450
ATCAATCTTTGACCCCGGCATCACCAGGGGCT	39.21	17.74	1.17674	0.00833408	Intergenic	LOC21391655
TGGAAATATCCCAACCGGAATATTGAACTGCA	1.81	7.34	-1.94062	0.0490563	Exon	LOC21391656
TTATGCCGTCATGCCCGGTGCATCATCGCCAA	10.25	1.84	2.46964	0.00564797	Intergenic	LOC21391651
TGGCTTCTTTGTCTCCGGAGGGTTTGGCGTCG	2.41	9.79	-1.9513	0.0211062	Intergenic	LOC21400730
CTTTGAAGATGGATCCGGATCTAATAAAGCTG	16.29	6.12	1.4374	0.02215	Intergenic	LOC21400726
ATAAGTGCTTTGATCCGGTCACCAAGAAAATG	14.48	1.84	2.96408	0.000267144	Intergenic	LOC21400726
GAAGTGAGAAGGCTCCGGTGGCAGCATTGGGA	0	9.18	-6.91103	0.000153075	Exon	LOC21400732
GTTTCCCAGCTGCGCCGGGCAATTGGCGCCAC	7.84	1.22	2.64208	0.012112	Intergenic	LOC21400737
CGACGCGGCCTTCGCCGGTCTCGGTTCCTATG	0	6.12	-6.33205	0.00294732	Intergenic	LOC21400740
CGCCTGTTATTGTTCCGGCGGTCGGCTCGGTA	244.88	588.58	-1.22847	5.72e-05	Intergenic	LOC21400742
CTCGATGCCAACAGCCGGTCCTCCACGGGGAG	13.27	4.28	1.65037	0.0193329	Intergenic	LOC21400742
CGATGGTTCTTTAGCCGGATGCCCTTCATCGG	22.32	3.06	2.87238	1.58e-05	Intergenic	LOC21400745
AAAGTCAAGTTACACCGGCAAACAAGGCACTA	0.6	10.4	-3.91321	0.000406861	Intergenic	LOC21400752
CATCATTTGCAACCCCGGATCCTTCTCCCTGC	3.62	0	5.62249	0.0360267	Intergenic	LOC21400753
CGTCTTGTTCCTCTCCGGTGACGGCGTGAAGT	19.9	5.51	1.87572	0.00206034	Intergenic	LOC21400753
GCATGGTCCTTGGCCCGGGTTGGTGGTAATCC	13.27	31.82	-1.22053	0.00924025	Intergenic	LOC21400725	Upstream	LOC21400726
CTGGGAAAAAGTAACCGGCTGGGCTGTACCCG	3.02	20.19	-2.67668	7.06e-05	Intergenic	LOC21400765
CTTTCTTTTGGACACCGGATTTGCTCGCACGC	66.35	31.2	1.12285	0.00346907	Exon	LOC21400769
CGAGCCCCAACCTCCCGGTGCAAATCCTCCCT	32.57	71.58	-1.09787	0.00367584	Intergenic	LOC21400725	Upstream	LOC21400726
AGAGAATTATTTATCCGGCACTATATTAATTG	7.24	0	6.60777	0.000883472	Intergenic	LOC21400729
GGGGACATTACTGGCCGGCAACTATGTTGGAG	6.63	0	6.48358	0.00160763	Exon	LOC21407667
ACCCGAAGATGGTTCCGGACGTTGAGGCCAAA	3.02	31.82	-3.33073	7.42e-08	Upstream	LOC21407621	Exon	LOC21407620	Upstream	LOC21407623
GGAAGTGAAGGTAGCCGGTTAGCACTCACTGG	3.62	17.13	-2.18343	0.00116134	Exon	LOC21407633
AGAGGAAGAGAGGGCCGGATGGGAAAGTGGAA	63.94	14.68	2.15295	4.52e-07	Intergenic	LOC21412782
GTCACGAAATGACACCGGAATCTCATCGGTGG	4.22	0	5.84069	0.019033	Intergenic	LOC21407636
GTCGCGAAATGACACCGGAATCTCATCGGTGG	14.48	4.89	1.58576	0.0184465	Intergenic	LOC21407636
AACCCGAAAGGCATCCGGCGAAAGGCGAATGT	96.51	218.42	-1.1414	0.000426743	Intergenic	LOC21407643
GTCGTCGAAGTTGACCGGAGGGAGAAAAACGT	54.89	23.25	1.27291	0.00194144	Upstream	LOC21407654	Exon	LOC21407655
ATCACATTCTCGTGCCGGATATGCCTAAGAAG	26.54	9.79	1.46805	0.00477171	Exon	LOC21387151
CGAACCGACGGCGGCCGGCAGATTTGTTGAGC	8.44	26.92	-1.6276	0.00179107	Exon	LOC21387156
CGTCGGACAAACAACCGGTGAATCGGCAGAAG	2.41	12.24	-2.27098	0.00421142	Intergenic	LOC21387156
CGACACCACCGACTCCGGTACTTGCACGTGTA	1.81	9.18	-2.25955	0.013506	Intergenic	LOC21387156
GCAAAGATTATGTGCCGGCAAAGAGTGTGGGG	7.84	17.74	-1.13421	0.0494932	Upstream	LOC21387395	Exon	LOC21387394
TGATGAGGTTGGCCCCGGCTGAGGTAGGCAAA	20.51	47.11	-1.16058	0.00512957	Intergenic	LOC21387392
GGCAGCTCCATTCTCCGGCGATTCGAGGTCGT	12.06	4.28	1.51367	0.0371644	Upstream	LOC21402440	Intergenic	LOC21402440
AGTGTGTATATGGACCGGAGGCCAGTGGTCAC	45.24	104.62	-1.17187	0.000905541	Intergenic	LOC21402443
CTCATGGTTCGTCTCCGGCAGCTTCAACGTCT	14.48	5.51	1.41832	0.0317416	Exon	LOC21402446	Upstream	LOC21402447
CAAGCGTGGCCAAACCGGCGGATCCGAACTCC	10.25	26.31	-1.31667	0.00926006	Upstream	LOC21402451	Intergenic	LOC21402451
GGTAGTCTATAATGCCGGAACTGATATCCTAG	4.22	0	5.84069	0.019033	Exon	LOC21402452
ACGCGGGTTTGAATCCGGTCCTCTCAAACTTA	9.65	0	7.01911	8.65e-05	Intergenic	LOC21402456
ACGATACAATTTCCCCGGCAAGTCAAGAATGG	18.09	45.89	-1.30254	0.00211531	Intergenic	LOC21402459
CACGGATACTTGATCCGGTTGTAGAAATAGAG	8.44	0.61	3.66514	0.00194692	Exon	LOC21402464
CTCTGCCATATGGCCCGGGGTCATCAAATGCC	36.19	6.12	2.58576	1.33e-06	Exon	LOC21402476
AAAGGCGTAGCTCACCGGCTCATAACCCCTGC	7.84	24.47	-1.59645	0.00298187	Exon	LOC21402477
GTCTAAACTAGAATCCGGAACTTGTGGTCACA	15.68	1.22	3.63523	2.72e-05	Intron	LOC21402484
TTCTCAAGATTAGGCCGGACCATCATTTGTTC	22.32	9.18	1.3112	0.016258	Intergenic	LOC21402430
GTGCCTTTACCAAACCGGAAAGGAATGTAACT	1.21	6.73	-2.37299	0.0313369	Intergenic	LOC21411639	Upstream	LOC21388399
ATTTCAGTCGGCAACCGGAACCAAAATGAAGA	0.6	4.89	-2.83761	0.0476911	Intron	LOC21388395
AAGCTGAACAGGAGCCGGAGGAGTTGTCCCCC	11.46	32.43	-1.45817	0.00232464	Exon	LOC21388387
GAGTGGCGAAAGTCCCGGACAATGTGGCTAAC	3.62	0	5.62249	0.0360267	Upstream	LOC21408468	Exon	LOC21408469
GTCAAAAACAGACGCCGGAATCTCGCCGGAGG	9.65	2.45	1.98237	0.0211062	Intergenic	LOC21408470
TCATGATTAATTGCCCGGGTGTTCACGAATCG	7.84	17.74	-1.13421	0.0494932	Intergenic	LOC21408373
CGACACCACCATCACCGGATATAGTCGTCAAT	7.24	20.19	-1.43421	0.0114788	Exon	LOC21408381
CCCCACTACGTAGGCCGGGGGCTTTTTGATAG	12.67	27.53	-1.07921	0.0260038	Intergenic	LOC21412717
GGAGTGGCAGGAGGCCGGACCAGGCCATCTTT	4.83	39.16	-2.96475	5.77e-08	Intron	LOC21408395
TCATAAGTGCATGGCCGGCTCTTTGTGCTGAA	0	4.89	-6.01459	0.0101391	Exon	LOC21408417
GGTTATCAATCATGCCGGTGAAATTGAGGAGT	0	10.4	-7.09019	4.92e-05	Exon	LOC21408418
GCTCGGTGGTGAGACCGGCTGACATAGAGACG	0	9.18	-6.91103	0.000153075	Exon	LOC21408418
ATTCGGTTGTACTCCCGGTACATAGATAGGGT	10.25	3.06	1.75606	0.030086	Exon	LOC21408442
CAAGCTTACACCATCCGGTTATGAGTGGGGAC	25.94	11.62	1.18883	0.0198383	Exon	LOC21408442
GGTGAGATGTATGACCGGGTCGGGTCGCATGT	4.22	0	5.84069	0.019033	Exon	LOC21408444
ATGAGTGAAGCCAACCGGTCTAGTATATGATC	10.86	26.92	-1.26786	0.0110598	Intergenic	LOC21408446
CCCCCGTATGGCTACCGGTGCTATCAGTGGCC	3.62	0	5.62249	0.0360267	Intergenic	LOC21408457
TGGGGGAAATGATACCGGATTTGAGCAAGGAA	1.81	7.95	-2.05495	0.0320298	Exon	LOC21392839
GTCCATCATCACAGCCGGAAACACAGTCATAC	9.05	0.61	3.76383	0.00115139	Exon	LOC21392832
CCTTGGAGTTCGACCCGGTGAGGCAAGTGCGG	30.16	13.46	1.19562	0.0136611	Exon	LOC21392832
TGTCGTTCCTGTGTCCGGTGCTAGAAGTTAGG	84.44	35.49	1.2853	0.000539343	Intergenic	LOC21389456
TCTTGAATGTTTTTCCGGAGGATTTACCTGGT	0.6	6.12	-3.15507	0.0163442	Intergenic	LOC21389456
GTTGGCTCCAAGAACCGGTACCTGTAAGCTGG	8.44	2.45	1.79131	0.0464611	Exon	LOC21389434
CCAGAATCATAGTTCCGGTTCTAGAACCCTCA	89.27	35.49	1.3654	0.000223817	Intron	LOC21389436
AAAGAGGTTTCATTCCGGTCTAAGGACCCTAG	20.51	52.62	-1.31981	0.0012671	Exon	LOC21389442
CTTGGGTCTTTCGACCGGAATGAAACTTCTTT	21.11	43.44	-1.00206	0.016328	Exon	LOC21389443
CAAGACAAAGTTCGCCGGATCAGGTAACGTTT	7.84	28.76	-1.82844	0.00046355	Exon	LOC21393515
CAAGACAAGTTTCGCCGGATCACATGATGTTT	9.05	28.14	-1.59287	0.00181773	Exon	LOC21393520
GAAGTCAACATTTTCCGGTCTTGGGGCTGATT	9.65	23.25	-1.22569	0.0193017	Exon	LOC21393527
CGAATGCTATTAGGCCGGGGAACATCATGCTC	31.36	67.3	-1.06329	0.00540053	Exon	LOC21393532
ATCTCAGAGCAGTACCGGAGGTAATAACGAGC	34.38	12.24	1.5209	0.0015088	Exon	LOC21385194
CTCTCTCTCTAGCTCCGGGACAACAAGCATTG	0	4.89	-6.01459	0.0101391	Exon	LOC21385195
CGGTGAGGCTGATTCCGGTCGGACTCGGGTTC	5.43	0	6.19766	0.00544505	Exon	LOC21392267
TCCATACCCTCCATCCGGGCCTAGTAGAAAAC	16.29	4.89	1.75486	0.00711921	Exon	LOC21392248
GATCAATCAAGTCGCCGGCAGAGTGATCCACG	16.89	3.67	2.21471	0.00116134	Exon	LOC21392254
ATCGCACGAAGTATCCGGTATCTGCCTTAGTC	21.11	6.73	1.67441	0.00389753	Intron	LOC21392959
GCTCAAATTTTATCCCGGACATCATCTTGACG	83.84	39.77	1.11091	0.00249787	Intergenic	LOC21392969
AAGGGTACGTTAGCCCGGATGCAACTGTGGAA	4.22	14.07	-1.68284	0.0138775	Exon	LOC21392972
ATTGTAAAAGTGTTCCGGAAGCAAATGGTATA	0	4.89	-6.01459	0.0101391	Intron	LOC21392953
AGTATACAAGTTGTCCGGTTATGTTAACGCCA	4.22	13.46	-1.61906	0.0193329	Exon	LOC21386747	Upstream	LOC21386748
GACCTGGAAGTGAACCGGCATAGTGCTCACAA	12.67	4.28	1.58364	0.0268522	Exon	LOC21388170
GGCTGATAGTTGTTCCGGCCTCACCCACCGCT	21.71	7.95	1.47641	0.00849135	Exon	LOC21388170
CGAACTAACCGAAACCGGAAGCATTAAGCCCC	6.03	15.91	-1.35181	0.0293843	Exon	LOC21388170
TGGAGAAGGGTTTCCCGGCTACGAGTTTTGAC	31.97	1.22	4.65921	3.9e-10	Intergenic	LOC21407479
CACAAATGGAACAACCGGGGCAAAGTGAGATG	0	4.28	-5.82513	0.019033	Intron	LOC21407483	Upstream	LOC21407482
TTCGGGATCACGTACCGGTGCGTCGCCGTCGA	0	14.07	-7.52353	1.9e-06	Exon	LOC21407411
CGTCGCCGTCGACACCGGCGAGGCCTTTGCGT	22.92	6.12	1.92853	0.00087631	Exon	LOC21407411
ACCTCAAACCAGATCCGGCAGAGGAGATCGCC	13.87	0	7.53928	1.9e-06	Upstream	LOC21407413	Exon	LOC21407414
TGCCAACATCAAATCCGGAAAATACCAATCAT	1.81	7.34	-1.94062	0.0490563	Intergenic	LOC21407419
TTTATCCATTATGGCCGGCCATTCAATGGGGA	0	4.89	-6.01459	0.0101391	Intergenic	LOC21407419
GGGGTCTTCATCCACCGGGGCACATAAGGGAC	34.98	14.68	1.28441	0.00583558	Exon	LOC21407426
TCGTTGCATTGCATCCGGTTATTAATTTCTTA	5.43	0	6.19766	0.00544505	Intergenic	LOC21407446
CTCACTCACGCCGACCGGATTCATGTCGCCTG	15.68	3.67	2.10829	0.00238604	Exon	LOC21407449	Upstream	LOC21407448
CATGTATTTTCCTTCCGGCGGAGGTGGAATGC	34.98	16.52	1.11532	0.0151657	Exon	LOC21407449
GCCTTGCTGCAAAGCCGGTCCGCTTGATGCTT	100.13	44.05	1.21951	0.000688954	Exon	LOC21407451
TGAACTCATCTTCACCGGAGCATAACATAGGC	36.19	94.22	-1.34225	0.000231152	Intergenic	LOC21407395
GATGTAAGTTGGGGCCGGTGGAGGCGGAGACT	5.43	0	6.19766	0.00544505	Intergenic	LOC21407452
CAAGCCCCAGACATCCGGCCCATTCCCACTTT	10.86	32.43	-1.53565	0.0014845	Exon	LOC21407470
GCCATTGGCGGATTCCGGCGACTGTTGACGAC	9.65	2.45	1.98237	0.0211062	Intergenic	LOC21385407
TACAGATTGGTTGACCGGTAGGGAATAGGAAA	0.6	6.73	-3.29094	0.00957336	Upstream	LOC21400367	Intergenic	LOC21400366
CTGGAACTCCATCACCGGAATTCGCTAAGTAT	9.05	1.84	2.29046	0.013506	Exon	LOC21400376
GCCAGTTATCGGCGCCGGCGATTGAGGACTAA	18.7	5.51	1.78587	0.00382591	Intergenic	LOC21400381
TTGGCAGTTGTCCGCCGGATACCGTATGGCAT	4.83	12.85	-1.36284	0.0465904	Upstream	LOC21400393	Intergenic	LOC21400392
GCCGTTATTGCACCCCGGACAGAAATCACCTC	25.94	6.12	2.10632	0.000196539	Intergenic	LOC21412575
GCTCGCAGGCAATGCCGGACCAGTTGCAGTGG	64.54	146.23	-1.14265	0.000746927	Exon	LOC21386413
CTTCCCGTACTACCCCGGACTTCAAGGGTCAG	24.73	10.4	1.27967	0.0145163	Intergenic	LOC21385282
TTACATTCCTCGGACCGGACAAAGTAGGAAAG	15.68	0.61	4.55235	4.58e-06	Intergenic	LOC21385282
GCCGTGACCTCATTCCGGCAATGCAATGGGAC	7.84	1.22	2.64208	0.012112	Exon	LOC21384566
GTTGGCTTTTCGGTCCGGCATCATATTCCGAC	6.63	0	6.48358	0.00160763	Intergenic	LOC21386758
CCCGTAGGTCAGGGCCGGGCGCAGGCTGAACC	1.81	8.57	-2.16087	0.0208294	Intergenic	LOC21386758
GGGGTGAAGGGAAGCCGGTGATTCTTTTCAAT	0.6	11.62	-4.07256	0.000145932	Exon	LOC21406570
AGGAACATATGCAACCGGTTTGTCATGTCTTT	10.86	26.92	-1.26786	0.0110598	Exon	LOC21406572
AATACAATTAAGTACCGGATCTGTCGGATCAT	0.6	6.12	-3.15507	0.0163442	Intergenic	LOC21406587
TTTATGAGAGTGATCCGGTAAGGGATGAGGCA	3.62	0	5.62249	0.0360267	Exon	LOC21406593
GTCGTAGTTGACAACCGGTTGCCGATCAAAAG	9.65	0	7.01911	8.65e-05	Intron	LOC21406599
AGTAAGAACATTCTCCGGTAGAGAGTAAGAAA	8.44	18.97	-1.12409	0.0451048	Exon	LOC21406623
AAAGTGCTTGTAGTCCGGACAACAGTTCATCA	6.03	20.8	-1.7372	0.00288327	Upstream	LOC21406633	Exon	LOC21406634
GCGAAGGTGATGCACCGGGGCACCAGCAAAGT	4.83	0	6.03019	0.0101391	Exon	LOC21406644
AACGTTCACAAGAGCCGGCCGGAGAGATTGAG	3.62	0	5.62249	0.0360267	Exon	LOC21387715
CTCGACCTAATCCGCCGGTGCATCATACCGGC	3.62	0	5.62249	0.0360267	Exon	LOC21387704
TGTCCATCAGCCAACCGGGACCAGGGTCGTTT	4.22	16.52	-1.913	0.00360747	Exon	LOC21385899
TGAGAGTGCCACAACCGGTTGTAATTGAGTTT	3.02	14.68	-2.2193	0.00215538	Intergenic	LOC21392482
TTCTTCGGAACCCACCGGCAGAAGTCATCATC	53.68	16.52	1.732	5.72e-05	Exon	LOC21392487
GCAATGGAATGAAACCGGGCCAAAGTGAACTT	16.89	36.71	-1.08033	0.0144139	Exon	LOC21392474
GTCCAAGTGTAAATCCGGATTTAGTTTGATAT	10.86	3.06	1.83795	0.0207887	Intergenic	LOC21392479
ACTCGCCAAAGCCGCCGGTTTCGAATCCGATA	0	3.67	-5.60698	0.0360267	Exon	LOC21394710
AGCCACAGCCTAGCCCGGGTGTTTCAGGTCTG	0	6.73	-6.46793	0.00160763	Exon	LOC21394712
TCCTCTAACCAGTTCCGGAATATGTCATAGCA	18.09	7.95	1.21437	0.0387703	Exon	LOC21394717
TCGGTCTCCTTCTGCCGGAATCAATGGCAGCA	12.06	27.53	-1.14917	0.0186472	Intergenic	LOC21394721
GATGGTCAGAGATACCGGGAAACGCTCGAGAG	10.25	3.06	1.75606	0.030086	Exon	LOC21394733
GGAAGGATACTTAGCCGGGTAAGAATCTGGAA	0.6	6.12	-3.15507	0.0163442	Exon	LOC21394733
CTTCCATTCACAAACCGGCCGCGGAAGAAAGC	14.48	1.22	3.52032	6.78e-05	Exon	LOC21384710
ACAGGCTACAGGAACCGGTTCCTGCCCATAAC	25.33	56.9	-1.12869	0.00418591	Exon	LOC21387811
AGAATCAAGAGCTGCCGGTGACAAATAGAGAA	2.41	14.68	-2.53251	0.000828701	Exon	LOC21385524
TGTTTGCAGAAGTCCCGGCAAGGCAACTCTTT	14.48	33.04	-1.14999	0.0123498	Intron	LOC21392704
TCACTGGCCCACTTCCGGGCAGCAAAAGGATT	6.03	17.74	-1.50863	0.0124859	Intergenic	LOC21392706
CCGGGTTGGAACCTCCGGCTTGGCATGTCCCT	12.06	0.61	4.1759	8.79e-05	Intergenic	LOC21392706
TCAGAGAGAGATGGCCGGAATGAGTGATGGCC	7.24	1.84	1.97149	0.0490563	Intron	LOC21409474
ACCCGAAACTCGGTCCGGGTAGGCGAGGCGCT	70.57	36.1	1.00202	0.00775761	Intergenic	LOC21409504
TGCCCTAATATTGCCCGGTGTGGGTATTGTAG	158.63	28.14	2.52794	9.09e-12	Intergenic	LOC21409508	Upstream	LOC21409508
AGGTTGTTGTGAGACCGGGAGGAGATCAATGG	14.48	2.45	2.56362	0.000828701	Intron	LOC21409510
TCTGTTACTCGGAGCCGGGTTATACCTCTGCT	0.6	5.51	-3.00505	0.0279246	Intergenic	LOC21409511
CACCAACGATTTTGCCGGTGATGGTAAGCCTC	4.83	0	6.03019	0.0101391	Exon	LOC21409515
TCGATACCTCATCACCGGTCCAACTGGGACTT	0.6	5.51	-3.00505	0.0279246	Intergenic	LOC21409518
ACACTGTGGAAGGACCGGCAGAGGCGAGGGTA	7.24	22.03	-1.55929	0.00511612	Intergenic	LOC21409518
ACGCGTTTGTATAGCCGGTCCCAAGCCCGAGT	6.63	0.61	3.32068	0.00957336	Intergenic	LOC21409520
GCATGCTGACGGACCCGGAAAAGTTCCGGACC	9.05	1.84	2.29046	0.013506	Intergenic	LOC21409522
GTTGCAATAACCCACCGGGTGCCAATGTAGAC	28.95	6.12	2.26458	4.43e-05	Intergenic	LOC21409526
TATATATGAGGGTACCGGTATGGCCTCACACT	19.3	48.33	-1.28464	0.00207055	Intergenic	LOC21409526
TGCCTTCAACGTGACCGGTGACTTATTTAATC	16.89	4.89	1.80709	0.00516343	Intergenic	LOC21409526
ACACTACCGGTCGACCGGTAGAGTGCACACCG	13.87	36.71	-1.36274	0.0027579	Intergenic	LOC21409479
GGCTTTGAGGGTGACCGGAGCCCTATTCAGTC	24.73	2.45	3.33312	1.02e-06	Intron	LOC21409494
ATAAGTGTTTTGACCCGGTAACAAAAAAATTT	38.6	4.89	2.99615	5.77e-08	Intron	LOC21409494
ACAGTGGATTGTTACCGGAGATGTGTCACACT	14.48	4.89	1.58576	0.0184465	Intergenic	LOC21409494
ATGGCTAGAAGTATCCGGATGGACTTAAGCAT	4.22	13.46	-1.61906	0.0193329	Intergenic	LOC21409495
TCGGAATCAGATGGCCGGATTTCCTCAATCAT	6.03	0	6.34769	0.00294732	Exon	LOC21387734
CCAACACCAGGAAGCCGGACAGCAATCACATT	9.65	20.8	-1.06578	0.0472425	Exon	LOC21387734
CCAAAACTTTCTGGCCGGAGGTTTGGCATGTC	5.43	15.3	-1.44554	0.0236321	Intergenic	LOC21387734
TCTTTCTTTTTGCACCGGTGTCCCATGGTAAA	0	3.67	-5.60698	0.0360267	Intergenic	LOC21387722
ACTCCTCATAAAAGCCGGTGTAGATTTGATCA	6.63	21.41	-1.64297	0.00389753	Exon	LOC21408861
TGCTTGAGTCACATCCGGTCATCACAGATTGC	3.02	11.62	-1.88425	0.0143176	Exon	LOC21408879
ATGAAGCAATGGATCCGGAGCTAAAAGCAACC	0.6	4.89	-2.83761	0.0476911	Exon	LOC21408887
GGTGCTCTCGTTTTCCGGTCATGTTAAGGCAT	15.08	5.51	1.47691	0.0236321	Intron	LOC21408890
TCTTGATGAGTTACCCGGTTTACCGCCAGATC	19.3	7.95	1.30711	0.0235842	Intergenic	LOC21408897
AATAATCCGTGTTTCCGGCATCGCTTGCCGCA	7.24	20.19	-1.43421	0.0114788	Exon	LOC21408903
GCTGCCTTTTCTGGCCGGTTCGGGGAGGATAT	0.6	5.51	-3.00505	0.0279246	Exon	LOC21408904
AGCCAAGGCATTGACCGGTGAGAGTTGGAACT	0.6	15.91	-4.52252	4.58e-06	Exon	LOC21408907
TTCACTCAAAATAACCGGAGTATAGGTATCAC	19.3	6.73	1.54561	0.0090688	Intergenic	LOC21408832
GCACTTGGAGGTGTCCGGCCTTCAGCGGTGAG	25.94	7.34	1.84627	0.000748462	Exon	LOC21408936
CAGATCCGGGGAACCCGGAGAAATTTTTGGCT	10.86	1.84	2.55152	0.00364749	Exon	LOC21408941
TAGTCCAACCAAAGCCGGAATAATGTGAAATA	7.84	20.19	-1.31987	0.0183246	Exon	LOC21408942
TATCAACACCAATTCCGGCCGTAAGTTAAAAG	39.21	6.12	2.70101	3.21e-07	Intergenic	LOC21391055
ATCGTGATGGAGTACCGGTTAGTGAAATAGAT	23.52	2.45	3.2612	2.18e-06	Intergenic	LOC21391055
AAACCCTAGAGTGGCCGGCCACATTGGAGATA	14.48	93.61	-2.65032	1.5e-10	Intergenic	LOC21387454
AAGTTGGTGAGCTTCCGGTCTATGAATCTTGT	10.25	28.14	-1.41369	0.00467215	Intergenic	LOC21387454
TGACGGCAACTTTACCGGAATTTCTAAGAGAT	12.67	4.28	1.58364	0.0268522	Exon	LOC21384661
CGATCATTGTGGCGCCGGATTGGTCCCTACCG	8.44	20.19	-1.21393	0.0280306	Intron	LOC21394267
CTATGAGGAGGTTGCCGGAGAAGAAGTTTAGG	9.65	0.61	3.8562	0.000683214	Intergenic	LOC21394279
AGCATCCAACATATCCGGGCGCACAATGGATT	3.62	11.01	-1.54958	0.0402022	Exon	LOC21394290
TGACCAATGGTAACCCGGATTCCATGAGCCTT	4.83	0	6.03019	0.0101391	Exon	LOC21394290
AACATTAACATTTACCGGCACTATCTCAAAAC	4.83	0	6.03019	0.0101391	Intergenic	LOC21394258	Upstream	LOC21394258
CTGTAATTTCTTGTCCGGCCATAACGTAAATT	3.02	11.01	-1.80677	0.0207887	Exon	LOC21406286
GAGGAACTCAATCTCCGGATGCGAGAGCAAAA	7.84	1.22	2.64208	0.012112	Exon	LOC21406287
GGCTTGGTGAGGGACCGGTAGCGCTTCCCTGA	1.21	7.34	-2.49716	0.0195009	Exon	LOC21406288
AAGTCAGTCAACGCCCGGCACAACAAAGAAAA	6.63	16.52	-1.27011	0.0356489	Intron	LOC21406289
TTTTGCATGAGCATCCGGATGACCCTAAGACC	7.24	1.84	1.97149	0.0490563	Exon	LOC21406298
ACCCTTACGGTGACCCGGCTAAGTTTCTAGTA	95.3	48.33	1.01468	0.00455415	Exon	LOC21406298
ATAATAAGTATGTACCGGTGCAAATGAAACTA	0	15.3	-7.64319	6.74e-07	Intron	LOC21406314
AACAGAAGTTTCCTCCGGTCATAATCCCCTGT	9.05	23.86	-1.35541	0.0100813	Exon	LOC21406322
TGACAATATTTCGCCCGGGAACAGACAGAGAC	50.06	25.09	1.03107	0.0125402	Exon	LOC21406328
GGTTAGGGTTTCAGCCGGAGGGAGTGAAGAGG	13.27	29.98	-1.13501	0.0165798	Intergenic	LOC21406273
TTGCATCATCCATGCCGGGGTAGTTTATATCA	0.6	4.89	-2.83761	0.0476911	Exon	LOC21406333
GGCGACCGAGATCCCCGGCTCTCTAAAGAAGA	63.33	18.97	1.77175	1.62e-05	Exon	LOC21406334
AAAGGTCCGCTACACCGGTCGATGCGGTGGTT	3.02	11.01	-1.80677	0.0207887	Exon	LOC21406334
CAACTGCTGGAGTTCCGGGTCAACAACATCGC	13.27	27.53	-1.01248	0.0354433	Exon	LOC21401567
GTTCACTTGACAAACCGGGTATTTAATTTATT	30.16	14.68	1.07078	0.0256702	Exon	LOC21401574
ACACATAAAAGGAACCGGAGTTTCAAAAAGTT	28.35	8.57	1.75399	0.000828448	Intron	LOC21401575
TATCGGAAACGACGCCGGTAAACAGTTCAACG	27.75	12.24	1.21233	0.0152141	Exon	LOC21401606
GGGTTATGTTTCTACCGGACTAAACGGAAGAA	22.32	7.95	1.51581	0.00654889	Intergenic	LOC21395382
TCTGTTCGTTTCCACCGGCATTAATTAAATTT	3.62	11.01	-1.54958	0.0402022	Intergenic	LOC21395392
CCCACGTTCAGTGTCCGGACTGAGGCTCCTAC	26.54	7.95	1.76502	0.00103211	Exon	LOC21395398
AACACAATTTTGTGCCGGAGTACAGAAAAAAA	38	14.68	1.40346	0.00224544	Intron	LOC21395369
CATCTCTTCCGAGACCGGGGCCTTTTATCATG	18.09	7.95	1.21437	0.0387703	Upstream	LOC21395371	Upstream	LOC21395372	Exon	LOC21395373
CTTGTCGTTGCTTGCCGGAAGTTCTCTAGAAC	0.6	9.79	-3.82641	0.000683214	Intergenic	LOC21386269
GTTAAAACTGGGCCCCGGAAGGTTGTCTTGTC	13.87	2.45	2.50254	0.0012441	Exon	LOC21386270
AATTTAGTGCTAACCCGGTCACATAACAATGA	9.65	25.09	-1.33497	0.00965916	Intergenic	LOC21408686
GGACTCAAAAGAAACCGGGGACTTCTCCGGGC	7.24	17.13	-1.19815	0.0423702	Exon	LOC21408689
CTTCACTTTCTTCTCCGGCTTGGCTTCACTAG	9.05	1.22	2.8467	0.0046627	Exon	LOC21408689
AAACAATAGTTTGTCCGGAATCATTCCTAGCC	4.22	0	5.84069	0.019033	Exon	LOC21408592
CAAATCGGGCATGACCGGAAAAATTCAAAAAA	14.48	31.2	-1.06772	0.0214215	Intergenic	LOC21408600
ATAACGAAACTTCTCCGGTGAACTAAAAAAGT	1.81	7.34	-1.94062	0.0490563	Upstream	LOC21408602	Intergenic	LOC21408601
GAAATCAGGCTGGACCGGGCTGGTTTGGAAGT	7.24	17.13	-1.19815	0.0423702	Exon	LOC21408607	Upstream	LOC21408608
TGTACCTATACTCTCCGGTCCCGAGGCAGCGA	5.43	14.68	-1.38695	0.0317416	Exon	LOC21408608
CCTTATGGTATATGCCGGATTGTTCCTCCGCC	62.73	28.76	1.15956	0.00292597	Exon	LOC21408610
TATCTACCTCGAAACCGGATGATTATAGCTAA	2.41	8.57	-1.76026	0.0464611	Intergenic	LOC21408613
AGTGGTTGGCAGATCCGGCCATTGGAAACAAC	57.9	25.09	1.2407	0.00215978	Exon	LOC21408621
GGTTAAAGTTCATACCGGGCCCGCGGCCCGAA	6.03	0	6.34769	0.00294732	Intergenic	LOC21408585
CCTCGGGGGTTGTCCCGGTGGTGCAGTGGGAG	15.68	3.67	2.10829	0.00238604	Intergenic	LOC21408630
CCATTTTGTTGCATCCGGGCACGGTGGACACA	3.62	0	5.62249	0.0360267	Exon	LOC21408632
CGGGCACGACTATGCCGGACTCTCCTACACCT	9.05	0.61	3.76383	0.00115139	Exon	LOC21408648	Upstream	LOC21408647
AGGAAACTCTCTCACCGGTGGCCATGCTTAGG	38.6	13.46	1.55098	0.000825621	Intergenic	LOC21408648
AGGTCAGGGACTTTCCGGGTGTCGAGTGATGT	30.16	113.8	-1.87686	3.52e-07	Intron	LOC21408660
TGTGATAGCCAATCCCGGGCATTCATTTTGAG	45.84	9.18	2.34719	1.09e-06	Exon	LOC21408661
TACACTACGGTCGACCGGTTCGCTGATGATGT	17.49	61.79	-1.78002	1.92e-05	Upstream	LOC21408665	Exon	LOC21408663
GAGAAATAACTAGTCCGGTAAGGGCTGGTAGC	5.43	0	6.19766	0.00544505	Exon	LOC21408672	Upstream	LOC21408673
GATTGTCCTCAAGGCCGGGGCTGAACCACCCA	1.21	6.73	-2.37299	0.0313369	Intergenic	LOC21410930
ACTTAGAGGTTAAGCCGGCTCTGAGTATATAG	3.62	0	5.62249	0.0360267	Intergenic	LOC21387951
CGGAGCAGAGGAAACCGGGCCGATGGAGCGTT	5.43	14.07	-1.32587	0.0424869	Intergenic	LOC21392114
AAACCAGTGCCATACCGGGATGATCGCCACTG	34.98	80.15	-1.1579	0.00178973	Intergenic	LOC21392114
CGATGTCTGTCAATCCGGGGAGATCGTTCTCA	38	10.4	1.89787	8.77e-05	Exon	LOC21395936
GCTTACATGGAACTCCGGGTGAGTATTCCCTT	0	6.12	-6.33205	0.00294732	Intergenic	LOC21395922	Upstream	LOC21395923
CCATAGAAAGCTTACCGGGTAACCAATTCTGG	28.95	14.68	1.01203	0.0366941	Exon	LOC21408805
TACTAAATTTACGACCGGATACACTCTCAGAC	26.54	6.12	2.13939	0.000145796	Upstream	LOC21408807	Intergenic	LOC21408805
TACGGCGGCGGGCTCCGGCGTGGTCTCAAAAT	4.83	20.8	-2.0547	0.000736236	Exon	LOC21408809
AAGTTCATCCAAAGCCGGCAGAGACAGGTTTG	11.46	28.14	-1.25433	0.0105549	Exon	LOC21408809
TTGGAGAATTCTCACCGGAAAGCATTTCTACT	1.81	10.4	-2.43871	0.00564797	Exon	LOC21408816
AGTTGTCATTGGAGCCGGATACATTGGCCTTG	14.48	31.82	-1.09567	0.0178513	Exon	LOC21408817
ATCTAGGCCATCAACCGGTTTACCGATTCGTA	15.08	5.51	1.47691	0.0236321	Intergenic	LOC21408826
GTCGTCGGGGACATCCGGCAACACGACGACCA	126.66	50.78	1.35371	0.000110084	Exon	LOC21408830
AAAGTGACTGAGTCCCGGAGCTCGGAAATGAG	33.17	7.95	2.08613	5.48e-05	Intron	LOC21408718
CAGCATGCCTCCTACCGGGTATCTCCCTGTAT	3.62	13.46	-1.83727	0.0099667	Intergenic	LOC21408727
GAATTTGGTGGTAACCGGATTTTAAATCTAAT	6.03	17.13	-1.45823	0.0166505	Intergenic	LOC21408705
GCAATCATGCTCGTCCGGAGGGATCAATTGTC	24.73	58.74	-1.20909	0.00215978	Intergenic	LOC21408742
CGCCGGTACTTGTTCCGGCGATCACGTCAAAG	0	17.74	-7.85632	9.01e-08	Exon	LOC21408747
TATGAGGTGGTAAACCGGCTGGCATGTTAAGG	0	4.28	-5.82513	0.019033	Intergenic	LOC21408748
AGGGCATGGTGATTCCGGAGCCGAGCAACCCC	17.49	7.95	1.16567	0.0494932	Exon	LOC21408750
TGCGAGCTCGGAGGCCGGTTGGATCTGGAAAG	53.68	16.52	1.732	5.72e-05	Exon	LOC21408752
ATCTCCTTCCGAAGCCGGAACAATGGCGCAAT	13.87	2.45	2.50254	0.0012441	Exon	LOC21408760
TACCTAGAACGAGACCGGAACCGGATAGATAT	3.62	12.24	-1.70058	0.0201449	Intergenic	LOC21408761
TCCCGACAGAATAGCCGGAACCTCACATCATT	9.65	24.47	-1.29945	0.0121862	Intergenic	LOC21408774
GCTGTAAGTTTATGCCGGATTAAATGTGTCGC	23.52	7.95	1.59151	0.00388019	Intergenic	LOC21408780	Upstream	LOC21408781
AAGGCCGGGATATACCGGGAATATCTTGCTGT	0	6.73	-6.46793	0.00160763	Exon	LOC21408786
TACGGCGTTTGCTGCCGGTAGAGCAGCCGCCT	60.32	18.35	1.74856	2.48e-05	Exon	LOC21408792
TGCAAGACATGTGACCGGTGTTTCCCGTCGTT	0.6	27.53	-5.311	9.93e-10	Exon	LOC21405392
TGGATCTTAACCTACCGGCACTGGATGATGAT	18.7	1.84	3.33163	1.36e-05	Exon	LOC21405392
GAGCTTCAGGGACACCGGTCAGATGTCAGGAG	62.73	29.37	1.12926	0.00367801	Exon	LOC21405397
TTCTTAGTCATGGGCCGGGGCATAATGAGAGG	31.36	14.07	1.1883	0.0129784	Intron	LOC21405409
TGTGGTGCGTTGGGCCGGTGTCGTTTTGCAAT	39.81	86.88	-1.08808	0.00271877	Exon	LOC21405415
AGCCCCGACTTCTCCCGGCAACGGTGGAGGAG	5.43	20.8	-1.88723	0.00151018	Exon	LOC21405418
AAAGGCCGCAGTCTCCGGCACATGTTTCGCCT	0	4.28	-5.82513	0.019033	Exon	LOC21405429	Upstream	LOC21405428
GTATCACAGGCTTTCCGGATTGTGAACAAGGA	0.6	4.89	-2.83761	0.0476911	Exon	LOC21405436
TCACTATCACACGACCGGATCTCTCATATTCA	10.86	28.14	-1.33181	0.0071267	Intergenic	LOC21405436
CATTCGTCGACATCCCGGCCATCACTCTTATC	12.67	46.5	-1.83364	4.26e-05	Exon	LOC21405375
AAGTCCCAGTTGATCCGGTGACGAGGAATCGA	3.02	15.3	-2.2779	0.0014719	Intergenic	LOC21386443
ATGATACAATTTCGCCGGCAAGCTAAGAATGA	4.83	13.46	-1.42957	0.0343351	Intergenic	LOC21395402
CCAGAACCCGAAACCCGGCCCGGGAAGGCTTG	15.08	2.45	2.62221	0.00055231	Upstream	LOC21395404	Intergenic	LOC21395404
ACCTTGCCAACGCACCGGCAGTGCCACTCACC	0	3.67	-5.60698	0.0360267	Exon	LOC21408351
TTTCTTGCACTCTACCGGTTGACGGGGAAGGT	3.62	0	5.62249	0.0360267	Exon	LOC21408355
AACGGTAAGGCATCCCGGCATGGATCCTTCAC	0	5.51	-6.18204	0.00544505	Intergenic	LOC21408272
CTTGTTCGCAAACACCGGCTAATTACCTGTTC	4.22	0	5.84069	0.019033	Intron	LOC21408278
CACGTGGGTCAAGCCCGGTGACCGAAGGCTAT	5.43	0	6.19766	0.00544505	Exon	LOC21408284
AACTGACGGGGACACCGGTGTGGTGCCTGCCA	1.81	7.95	-2.05495	0.0320298	Intergenic	LOC21408262
GCACTGCTCTATCACCGGTCGACCGATGTACA	7.84	23.25	-1.52269	0.00504393	Intergenic	LOC21408297
ACATAAACAAATCCCCGGGTTGCAGTCTGATT	36.19	76.48	-1.04152	0.00500138	Intron	LOC21408310
CTTTTTCTAACCCACCGGTCAGTAAAAGGTGT	25.33	6.12	2.07247	0.000265004	Exon	LOC21408322
TCTCTATCACCATTCCGGTCTTATTGTTATGA	0.6	5.51	-3.00505	0.0279246	Intergenic	LOC21408325
TGAGAAATGCTCGACCGGATGGCTTTAGGAAG	13.87	3.06	2.18943	0.00315493	Intron	LOC21408326
ACCAATTTGTGTGCCCGGGGTTGGCTGCAATA	2.41	20.8	-3.0328	1.51e-05	Exon	LOC21408340
ATCCCTTCTTAGGGCCGGATTTTGGCACCATC	23.52	11.62	1.04839	0.0449086	Intergenic	LOC21388786
TCATTGTCGAAAGCCCGGACACACTAAGGAAA	21.11	51.39	-1.24424	0.0023361	Intron	LOC21388681
TTTTGGGAAGACCACCGGTGCAGTGATTAGCC	4.83	0	6.03019	0.0101391	Intergenic	LOC21388674
GTTTGGTTCAGTAGCCGGTGTGTGTGTGAAGG	9.05	2.45	1.89	0.03138	Intergenic	LOC21388674
CCCGAAGCTGCGGCCCGGCTTCCTGTCGTGAC	42.22	9.79	2.13639	9.09e-06	Exon	LOC21388676
CATCGTCAGTTGGGCCGGAGTACTACGTTGGC	88.67	44.66	1.02442	0.00465742	Exon	LOC21388676
CCGATTGTTGTTCTCCGGTCTCACGTGATGGT	53.08	10.4	2.37921	2.78e-07	Exon	LOC21388670
CTCATTTTCATTGGCCGGAAAGCAAAATTCCG	7.24	1.22	2.52774	0.0195009	Exon	LOC21388677
TAAGCCCTGTGATGCCGGTACTTTGTTGATGA	42.22	119.92	-1.46796	3.22e-05	Intergenic	LOC21394752
AGTGCTTGTCTTCTCCGGCGCCGTCAAGAGCG	31.97	13.46	1.27949	0.00758685	Upstream	LOC21394757	Upstream	LOC21394758	Intergenic	LOC21394757
CCTCTAAATGTACACCGGATATTGTCACTTGG	7.84	17.74	-1.13421	0.0494932	Exon	LOC21394759
TGAGCCGCCACTATCCGGCCTCCGGCCGTCGC	9.65	1.22	2.93907	0.00289404	Upstream	LOC21400891	Intergenic	LOC21400890
AGGCCCTCCACGGGCCGGCCGTGGTCCATGTA	6.63	18.35	-1.42144	0.015792	Intron	LOC21400884
TTCGAATTCTCCAACCGGAGACCAATCTCCCA	18.7	2.45	2.93117	4.95e-05	Intergenic	LOC21412039
GAATTGTTCAAAGGCCGGGTGATGGGAAGGTC	4.83	15.91	-1.66932	0.00979923	Exon	LOC21400897
TGGCAAAGCTGAAGCCGGTGTTTAAGAAAGAT	52.48	9.79	2.44955	1.7e-07	Exon	LOC21400904
CACATGCCCCTGCCCCGGGACACGAGTTCATC	22.32	7.34	1.63013	0.00389729	Exon	LOC21400911
TGCTGGAAGGGTGCCCGGGTTGGTGCCATGGG	0	7.95	-6.70642	0.000489065	Intergenic	LOC21400911
CCGCAAGCTGAAGACCGGGAACTAAAAGGCCA	1.81	7.34	-1.94062	0.0490563	Exon	LOC21397303
CGGCGCCTGTGAGGCCGGTCCTCATTTCCCGG	17.49	4.28	2.04696	0.0018251	Exon	LOC21397307
ATGTTCCGCCAGACCCGGACGAATCTGTGAGT	22.92	55.68	-1.24131	0.00194144	Exon	LOC21397314
AAACTCTTCAGAAACCGGATTCATTAACCGTT	1.81	9.18	-2.25955	0.013506	Exon	LOC21397321
ACCCGTCCGACGACCCGGTGAACCCGAAACCC	14.48	1.22	3.52032	6.78e-05	Exon	LOC21397327
GGTGAACCCGAAACCCGGCACTCTTCGTTACG	9.65	23.25	-1.22569	0.0193017	Exon	LOC21397327
TAAGCCTGGCAAGCCCGGCATGGTTCGGAGCT	0	7.34	-6.5921	0.000883472	Exon	LOC21397327
AAAGGTGTTTTATTCCGGGTAGAGGTATAGTT	12.06	30.59	-1.30077	0.00665266	Upstream	LOC21397338	Upstream	LOC21397337	Intergenic	LOC21397337
CGAGTGTCTAAAGACCGGGTTATCTCTCTAAA	19.9	1.84	3.42148	5.93e-06	Intergenic	LOC21397293
ATGATGATCAGTTTCCGGTGGTGATCAAGAAG	0.6	7.95	-3.52944	0.00330227	Exon	LOC21393457
GTCCACACCCTCTGCCGGCATACAGTATTGAC	11.46	0	7.26528	1.62e-05	Exon	LOC21393458
CCCCACCGCTGCCCCCGGCCCCCTATCGCGCC	8.44	0	6.82805	0.000272665	Intergenic	LOC21393459
ACCGGTCGACCGGTCCGGTCGACCGGTTAGTG	4.22	0	5.84069	0.019033	Intergenic	LOC21393470
TCCTTGAGCCTTGGCCGGGCAAGAATGGATAA	1.21	6.73	-2.37299	0.0313369	Intergenic	LOC21393473
GTATCCGCGGATACCCGGAACGAGGGAGGGTT	3.02	10.4	-1.7249	0.030086	Exon	LOC21393474
TTGCAATAGGTTCTCCGGCGACAAATTTCAAG	42.82	20.19	1.11823	0.00980947	Intergenic	LOC21398540
GGCATATGACGAGCCCGGAGTCGTAGGCCGAG	26.54	9.79	1.46805	0.00477171	Exon	LOC21398549
AGGGTGGCCCACACCCGGCTCGGTTTTGGAGA	4.22	34.87	-2.98748	1.64e-07	Exon	LOC21398549
CTCTTAAAATCCATCCGGTAGTACTCCCACTA	3.62	0	5.62249	0.0360267	Intron	LOC21398558
GCTAGTTTGCTTTTCCGGACTCGATGGGCTAA	6.03	0.61	3.18478	0.0163442	Exon	LOC21401128
ACGTACGAGTTGGTCCGGACACAGTTACCGAC	38	14.68	1.40346	0.00224544	Exon	LOC21401136
CCTAAACCCTAATTCCGGCTGTCAGAAAACTT	52.48	21.41	1.32638	0.00147478	Intron	LOC21401140
GGCCTTGGCGTCTCCCGGCCCATAGGATCCGT	6.03	0	6.34769	0.00294732	Exon	LOC21401163
TGCAAATGTCGTGGCCGGAGCTGGATCAGTCA	18.7	55.06	-1.51806	0.000238533	Exon	LOC21392514
AGGAATTTCAATGCCCGGATACGATTTGGATC	26.54	12.85	1.07841	0.0315604	Exon	LOC21392517	Upstream	LOC21392516
ATTGGACTTGAAATCCGGCTACCATCAAATCA	1.21	9.79	-2.90846	0.00289404	Intergenic	LOC21392522
ATTTTTGATCCATTCCGGCCCTTGGGCGGCCC	2.41	9.18	-1.85894	0.03138	Intergenic	LOC21411945
ACAAGAGTGTTCTTCCGGAGCATATCTCCATC	0	5.51	-6.18204	0.00544505	Exon	LOC21388288
ATCCGATGAGTTTACCGGCTCATTTTGACTTG	22.32	10.4	1.13204	0.034937	Exon	LOC21391152
CTCCACTTTCTCGGCCGGCTTTTATGGCCAGT	28.35	8.57	1.75399	0.000828448	Exon	LOC21386794
TAGCACACATAAGACCGGATCTTGCTTATGCA	16.89	48.95	-1.49461	0.000437615	Intergenic	LOC21394421
GTCTTAATTAAATTCCGGTACAAGTTTCAAAG	5.43	0	6.19766	0.00544505	Upstream	LOC21394422	Intergenic	LOC21394421
CACCAGAGAACCTTCCGGGCAGCCCCATTGAC	6.63	1.22	2.40355	0.0313369	Intergenic	LOC21387545
AATCGGGGTACTTACCGGCGATTAGCCGCGCC	60.32	24.47	1.33503	0.000815103	Exon	LOC21387554
GGATTGCAGGCTGACCGGTCGACCTGTCCGGG	14.48	4.28	1.77522	0.00993653	Intergenic	LOC21384887
CTTGACTTTCTCCACCGGCCTCACCACCTACT	10.86	2.45	2.15106	0.00946293	Intergenic	LOC21393262
AGGCTTCCATAAACCCGGTAAAAAACAAGGGC	23.52	10.4	1.20774	0.0226084	Exon	LOC21393264
GGTCGCCAACATGGCCGGCAAAGTACATTCCG	23.52	8.57	1.48558	0.00638266	Exon	LOC21393264
TTCCAGGAAGAAGCCCGGACCGATAGACGGGG	16.89	6.73	1.35376	0.027251	Exon	LOC21394851
ATCATGTTCTACATCCGGGACATCTTTTCGAA	25.33	1.84	3.76824	1.6e-07	Exon	LOC21394858
AAGTAGTTATTCCCCCGGAAAGACAGGGACAT	5.43	33.65	-2.5791	2.33e-06	Exon	LOC21394872
CAGGATTTTCTCCCCCGGCTTCAAGAAAACGC	52.48	20.8	1.36805	0.0010829	Exon	LOC21394874
AGGACTTTAAGACCCCGGTCTGGAGGGTGTCA	12.06	28.76	-1.21174	0.0123951	Exon	LOC21394841
GTGGAGAGCATTGCCCGGTTAGCATTTTGAGT	14.48	41.6	-1.48188	0.000852799	Exon	LOC21394838
TCTACCATCTGTCACCGGTTCTTTTACAATGC	9.05	25.09	-1.42733	0.00621319	Exon	LOC21394829
GAAGGAAGCCGTTACCGGATTATGATTTGTAC	5.43	0	6.19766	0.00544505	Intergenic	LOC21394829
ATTGATATTGATTCCCGGTTAATGGGAATGAA	9.65	0.61	3.8562	0.000683214	Intron	LOC21394830
CTTCCCTTTTGTTTCCGGGACAACGGTGTGGA	7.24	0	6.60777	0.000883472	Exon	LOC21394832
ATCCAAAGCATCCTCCGGGGTGGATTGCTGCG	10.25	0	7.10591	4.92e-05	Exon	LOC21394833
GTAGGCTTTCGAGCCCGGATGAGGCGAAAGCT	33.17	6.12	2.4605	5.65e-06	Exon	LOC21394833
GCGCGAGTCTTTTTCCGGCTTCTTCTTCAGAA	3.62	0	5.62249	0.0360267	Exon	LOC21394834
TCTTTTTCCTGGACCCGGGCAAGCACCACATT	0.6	5.51	-3.00505	0.0279246	Upstream	LOC21394837
TTTCAACCAATATCCCGGGGTTGCAAGACTCC	13.27	4.28	1.65037	0.0193329	Exon	LOC21387539
ACTCGTTCCCGCTTCCGGTTTCCTCATACGAC	4.22	0	5.84069	0.019033	Exon	LOC21387530
CCACACGGATTGATCCGGAAGTACGGTCTGAT	6.63	0.61	3.32068	0.00957336	Exon	LOC21387203
TGAGGGTTCTAGAACCGGAACCATGATTCTAG	6.03	0.61	3.18478	0.0163442	Intergenic	LOC21396586
AGCTAAATGGCCCACCGGGTCCAAAAGCTGAT	18.7	4.28	2.14278	0.000921293	Exon	LOC21396606
CTCCAATTATTTTTCCGGAATCATTACATTTG	3.02	17.74	-2.49103	0.000320481	Intron	LOC21396608
TTCATAGCATTCTTCCGGCATTTATGGATAAT	10.86	1.84	2.55152	0.00364749	Intergenic	LOC21411063
AGGCTAATTGACAGCCGGAAACTATCCCCGGA	4.22	0	5.84069	0.019033	Exon	LOC21386721
GCCTCCGGTTTGTTCCGGGCTATAGCAGCTAC	12.67	3.67	1.8018	0.0141881	Exon	LOC21386728
CGTGACCCATATTGCCGGCCCTAATTTTAGCC	12.06	29.98	-1.2717	0.00819557	Intergenic	LOC21386719
TTGCCACCTTGGGGCCGGAGAATTTTAAGTTA	16.29	36.71	-1.13256	0.0107376	Exon	LOC21407890
TACAAAGTCATTTACCGGTACCGGATACGCCA	13.87	33.65	-1.23748	0.00730939	Intron	LOC21407814
CATGTAAGAAAGCTCCGGATAGCGAAACTGGT	24.13	11.01	1.16228	0.0261675	Intergenic	LOC21407841
GTTCCAACCTCGTACCGGGCATTTGACGCTAT	9.05	0	6.92674	0.000153075	Upstream	LOC21407846	Intergenic	LOC21407845
GGGTGCAGGCCCATCCGGATAAGCTCCTCCGC	27.75	3.06	3.18555	6.04e-07	Exon	LOC21407858
CCCCTAGACCATATCCGGATGCATCTGTCTCC	4.22	0	5.84069	0.019033	Intron	LOC21407865
AGTGTTTGAGTACTCCGGGGACTCCTAATCGG	21.71	4.28	2.35771	0.000166842	Intron	LOC21407865
AGTCGTGTCGTTACCCGGATTGTCAGCCCTAC	0	6.12	-6.33205	0.00294732	Intergenic	LOC21407871	Upstream	LOC21407872
GTCTCCAAAAGCTACCGGGTGTGGCTGCGAGG	68.16	20.8	1.74481	1.51e-05	Exon	LOC21407876
ATTTCAGCATCATACCGGACACCCACAAGTGG	6.63	17.13	-1.32234	0.027251	Exon	LOC21394242
CCCTTTTTAGACTTCCGGTCAGTGGCTAGACT	79.62	32.43	1.33025	0.000413747	Intron	LOC21394253
ATCAGCTCTAACTCCCGGTGTCGTTCCTCCTC	17.49	36.71	-1.02992	0.0190422	Exon	LOC21394228
GTCTCAAATCAAAACCGGATTCGAACAAAGAG	18.09	4.28	2.09566	0.00129692	Intergenic	LOC21387761
CCAGATGGTATATGCCGGCTTTCTGGATGGAA	37.4	11.01	1.79296	0.000190923	Exon	LOC21391884
TCAATTTTGGGTTCCCGGGTCAATTTCGTGTC	3.62	0	5.62249	0.0360267	Intergenic	LOC21391887
ATCCTTCAAGTAAACCGGAACCCACATTTGTC	10.86	3.06	1.83795	0.0207887	Upstream	LOC21391866	Intergenic	LOC21391865
GCTTGCTACTTTTTCCGGATCGATAAAGAGCA	10.86	0	7.18779	2.82e-05	Exon	LOC21391891
GAGCTTTCTGCCCCCCGGATAACTTTGCAATT	0	4.28	-5.82513	0.019033	Exon	LOC21403009
TCACCACCGGTCGGCCGGTGGTGTGCACACCG	9.65	20.8	-1.06578	0.0472425	Intergenic	LOC21403017
NNNNNCTTGTTGAGCCGGCGGCCGATTAGGAC	0	8.57	-6.81235	0.000272665	Intergenic	LOC21403017
ATGAACCTTCAGCCCCGGTCTATTTTTCGCTA	1.21	16.52	-3.65876	1.73e-05	Intergenic	LOC21403021
GAACAACAAAGCCGCCGGCGCGGGGAGGAACA	1.21	14.07	-3.42859	0.000107496	Exon	LOC21403023
GTCAGATTGGAACTCCGGCCCTTTGGAATCGA	15.68	1.84	3.07898	0.00011295	Exon	LOC21403025
TGGAGGTGGTTGTACCGGTCTTGGCGCTTGAG	6.03	0	6.34769	0.00294732	Intergenic	LOC21386605
GCATAGTAGGGAATCCGGTATTCAATCACAGG	29.56	6.73	2.15838	7.05e-05	Exon	LOC21397170
TGCTGATTCCGTGGCCGGGGCCACATTGAACT	18.09	6.12	1.58874	0.00934319	Exon	LOC21397162
ACAGAACAAACCTGCCGGGAATGCAGTGGCAT	6.03	15.3	-1.2955	0.0388585	Exon	LOC21397170
TACATCACGCGGGCCCGGCCCACTTGGGAGGT	10.25	24.47	-1.21264	0.0181322	Upstream	LOC21397174	Exon	LOC21397175
CTTTTCCGACAGGACCGGGCATGTCAGCAGTA	3.62	0	5.62249	0.0360267	Intron	LOC21397177
CTTTTTTTCCCCCACCGGTTGGGTGAAATCCA	15.68	3.67	2.10829	0.00238604	Upstream	LOC21397184	Intergenic	LOC21397184
GATACTCGTAATTTCCGGTTGGTGATCAGTTT	0.6	11.62	-4.07256	0.000145932	Upstream	LOC21397187	Intron	LOC21397186
ATCTGACAATGTTGCCGGTAAAGCCTCATTGC	14.48	34.26	-1.20234	0.00850562	Intergenic	LOC21397189
ATTCAAAACAAGCTCCGGCAATGGCATGGTCT	8.44	0.61	3.66514	0.00194692	Intergenic	LOC21397189
CGACTCAAAGACGACCGGTTGCAGCAAAACAA	2.41	14.68	-2.53251	0.000828701	Upstream	LOC21397197	Exon	LOC21397198
TGCCATACGTCTTGCCGGGATCTTAGCATTCG	7.84	25.7	-1.66662	0.00175654	Exon	LOC21397199
CCTTTCCGAGGAACCCGGTAACAACAGGAATT	12.67	28.76	-1.14177	0.0175652	Exon	LOC21396336
TCCGGACATTGTCGCCGGCCGAAGCTGGGGTA	0	3.67	-5.60698	0.0360267	Intergenic	LOC21396339	Upstream	LOC21396339
TCATTATCTGGGGTCCGGTTGTTCCGTTGTCC	7.24	0	6.60777	0.000883472	Exon	LOC21396342
CCGGCCAAAGTTCTCCGGTAATAGTTTGGCGA	5.43	14.07	-1.32587	0.0424869	Intergenic	LOC21396342
CTGTAACAGTAGTGCCGGTCTCAATGCTGGAC	27.14	8.57	1.69142	0.00138583	Exon	LOC21396318	Upstream	LOC21396319	Upstream	LOC21396320
CCCTTTTTCCATAACCGGAGACGGGAAAGACC	21.11	9.18	1.23131	0.0260224	Intron	LOC21396326
CACCGCCGGCGTTACCGGATGGGAGCTGGTTA	26.54	9.79	1.46805	0.00477171	Exon	LOC21389209
GGATTGCAGGCTGACCGGTCGACATGTCCGGT	3.02	14.68	-2.2193	0.00215538	Intergenic	LOC21389197
TGTATACCGGTCGACCGGTGACAGAGCAGTGC	10.86	36.1	-1.69002	0.000378874	Intergenic	LOC21410908
CTGTGGTCCCGTCCCCGGTGTGGTGGCAGCCC	11.46	29.98	-1.34523	0.00555026	Intergenic	LOC21397458
CATATGAAAACAATCCGGTAGAGACTTCATTT	0	3.67	-5.60698	0.0360267	Intergenic	LOC21397431
AAACACAAGAAGTACCGGTTCTTGAAACAGGA	4.22	24.47	-2.47787	4.29e-05	Intron	LOC21397439
TACGGTGTCGTGCCCCGGCCCCATTGGGTCAC	0	12.85	-7.39303	5.49e-06	Exon	LOC21397227
CGCACCATATTCAGCCGGATTTATGATAAGAT	39.81	15.91	1.35555	0.00264794	Intergenic	LOC21397235	Upstream	LOC21397236
CGATTGGGTGCCTGCCGGCAGTTATTACACTG	26.54	55.06	-1.01453	0.00983498	Intron	LOC21397238
GTCGGTAACAGTTTCCGGATCAGAGAGATGAC	3.62	0	5.62249	0.0360267	Exon	LOC21397245
ACACTATCGGTCAACCGGTAGTGTGCACACCG	12.67	3.06	2.05892	0.00674204	Intergenic	LOC21397248
GAATGGAATAAACACCGGTGCAAGAATTCAGA	9.05	20.8	-1.15815	0.0328128	Exon	LOC21397249
ATGAGTCATGGGGACCGGATCCCTTACTGTAT	0.6	9.18	-3.73405	0.00115139	Intergenic	LOC21397225
CCCTTTTCAAGGGGCCGGTCAAAAATTACAAC	5.43	0.61	3.03475	0.0279246	Intron	LOC21397226
TCTGGAGATGTACACCGGGCACATGCTCTTGC	10.25	0	7.10591	4.92e-05	Intergenic	LOC21397226	Upstream	LOC21397226
GCGGCATGCAGACTCCGGACATCTCTTTGCTT	51.27	25.09	1.06537	0.00961758	Exon	LOC21384954
CTCCCTTGTGGACGCCGGGAACAATGACTACA	5.43	22.64	-2.00879	0.000593171	Exon	LOC21398453
AGACTTCAAGCCGTCCGGAGGACAACCAACCG	3.62	0	5.62249	0.0360267	Exon	LOC21398453
TACTGGTGCTTGGACCGGGATTTTGCCTTCGA	19.9	1.84	3.42148	5.93e-06	Exon	LOC21398462	Upstream	LOC21398461
GGAGAATAGTTTGGCCGGCTACCAAAAGAGTG	32.57	14.68	1.18154	0.0123498	Intergenic	LOC21398465
GTGCAAAAGATATTCCGGACCAAACGTACACA	0	26.92	-8.45565	9.21e-11	Upstream	LOC21384966
TGTAATTTTCTTAACCGGCTCATTACTCGTGG	11.46	26.31	-1.1573	0.0198383	Exon	LOC21390662
CTGGGCTGCTGTCGCCGGTAGACTGACCTTCC	6.63	18.35	-1.42144	0.015792	Exon	LOC21390666
AACCTGGTTCTTTGCCGGGTATCAATACGAAG	21.11	6.73	1.67441	0.00389753	Exon	LOC21390646
GCGGCATCTCTACACCGGCTACCAGCAACTCA	123.05	48.33	1.38307	8.57e-05	Exon	LOC21410320
CTCTCCTGTTGCACCCGGCGTATCTTATCCTC	53.68	20.19	1.4437	0.000568772	Exon	LOC21410320
CTCACCGGCTATTACCGGCATTTTGTGAGGGA	23.52	4.28	2.4728	6.02e-05	Intergenic	LOC21410331
TAGGAAACATTCAACCGGTTGCCAAGGAAAAC	14.48	5.51	1.41832	0.0317416	Exon	LOC21410358
GAGCGTCTCATCTCCCGGTGACAGCGCGAACA	10.25	1.84	2.46964	0.00564797	Exon	LOC21410363
GAAGCCGGCTTCTTCCGGCACATTTTGTCCTG	5.43	0	6.19766	0.00544505	Exon	LOC21410377
GGGAATTCGGGATCCCGGTGGTGATCAAGTAC	9.65	3.06	1.66926	0.043366	Exon	LOC21410393
CGGGCATGTCGTTGCCGGCTATGCTTGCCAAG	45.84	20.19	1.21624	0.00451237	Exon	LOC21410393
CGAACACGTTGTAGCCGGCAATCAGCAGGACC	38.6	119.31	-1.58962	8.37e-06	Exon	LOC21410398
ATTGTGGCTAATTGCCGGCATATATTTAAAGG	8.44	19.58	-1.16971	0.035606	Exon	LOC21410406
CGAATTGCACACCACCGGTCGACCGGTGTACA	1.81	7.95	-2.05495	0.0320298	Intergenic	LOC21410408
GACTGCAGGGGTGGCCGGTCAACAAGCCCGAT	14.48	4.89	1.58576	0.0184465	Exon	LOC21410437
TTGTCTCCTTCGATCCGGCCGTCCAAGTACGC	15.68	6.12	1.38321	0.0293843	Intron	LOC21410438
ATCTCAGCCGTGCACCGGTGCACCGCCGCTTG	3.62	0	5.62249	0.0360267	Exon	LOC21410440
TAAGCTTAATAATACCGGCTGCCATCATTTCC	6.03	16.52	-1.406	0.02215	Intergenic	LOC21410447
AGAGAAGAATCGCCCCGGAGCAAAACCCGTTT	6.03	17.13	-1.45823	0.0166505	Intergenic	LOC21410447
CTTTGATTCATGTACCGGAAACCGTTTCATCT	5.43	0.61	3.03475	0.0279246	Exon	LOC21410231
GTACAAAAGCATTACCGGTCGTGAAGTTAACT	22.32	6.12	1.89018	0.00118118	Upstream	LOC21410198
ATCCATAAACCTCTCCGGGATGAATTCCTCGG	22.92	11.01	1.08851	0.039801	Exon	LOC21410270
GGAGACTATAATCACCGGTACACCTCCGAATC	0.6	10.4	-3.91321	0.000406861	Exon	LOC21410273
TTCCCATCATCTTCCCGGCCTTGGAGAATGGT	12.06	29.37	-1.24203	0.0100851	Exon	LOC21410204
ACAGCCTTCACCGTCCGGCTTGGATTCGACTG	32.57	5.51	2.58411	3.15e-06	Exon	LOC21410282
ATCATTGGGGCTCGCCGGTACATGGGACACCA	45.24	108.91	-1.22971	0.000481567	Exon	LOC21410284
TCTTGGAGCGCCTTCCGGTTACATCCGCACAG	15.68	3.06	2.36541	0.00100503	Upstream	LOC21410292	Exon	LOC21410291
TGAACAATCATGATCCGGCTATATTGTAGCCC	0.6	4.89	-2.83761	0.0476911	Intron	LOC21410295
ATCTCTTCTTAGGGCCGGAGTCTGGTAGCGTC	41.62	14.07	1.59553	0.000461413	Upstream	LOC21410299	Intergenic	LOC21410298
ACATGGCTTTTAATCCGGAAGTATGGAGCCGG	12.67	30.59	-1.23081	0.00964773	Exon	LOC21410302
AACAATCTGGTCCACCGGCTATGGAGTGAAGA	6.03	0	6.34769	0.00294732	Exon	LOC21395339
AGCATGGAGTTCAACCGGCACCGTATGTTGGT	85.05	39.77	1.1315	0.00204874	Exon	LOC21395326
ATTTCGCACTCTCTCCGGCGACCTGTGGCGGG	27.75	14.07	1.01187	0.0395143	Intergenic	LOC21387318
CCGAAGAAATCGGTCCGGATGTAATAAGACCT	10.86	3.06	1.83795	0.0207887	Exon	LOC21387318
GCTCCATGAGCCCCCCGGTGGGGTGGGGTGAT	8.44	2.45	1.79131	0.0464611	Exon	LOC21387321
AAAGTGGGACCCGACCGGTTTTACTTGAGTTA	3.02	25.09	-2.98877	3.65e-06	Intergenic	LOC21387321
TGTTCTACTTTAATCCGGAGACAAGTCACACA	41.62	17.74	1.26274	0.00424091	Intergenic	LOC21387325
GCTAATTCCTTATGCCGGTAAGCTCTTTTCCA	12.67	4.89	1.39418	0.0465904	Exon	LOC21394808
GTCGAGAAGGGAAGCCGGATAAAGCTAAGGAA	60.92	30.59	1.02834	0.00807423	Exon	LOC21394811
TCTGATGAGGTTGTCCGGTAACCCCGATAGCC	0	9.18	-6.91103	0.000153075	Exon	LOC21385571
TCACTCCATGGGCACCGGGAGGATTCATTGTC	8.44	20.8	-1.25684	0.0220121	Exon	LOC21385574
ATGCAAAATATACACCGGCTCTCCATTAGCAT	16.89	5.51	1.63965	0.00959271	Exon	LOC21384482
CTTGAAACACTCCACCGGTCAGCCAAGGAAAA	26.54	8.57	1.65909	0.00179107	Intergenic	LOC21406194
ATGACCAACCTGTGCCGGAGACACGCCGGACA	7.24	17.13	-1.19815	0.0423702	Intergenic	LOC21411847
TACTACTTACTATTCCGGAAAAAATTTCGGTC	15.08	4.28	1.83382	0.00709987	Intergenic	LOC21406198
TAAGCCATGAAGTGCCGGTATGTTGTCTAAAT	19.3	47.72	-1.2663	0.00243443	Exon	LOC21406202
TGCAGGGCACGGCTCCGGTGACGGAGAGGAGG	11.46	3.67	1.6583	0.0285124	Exon	LOC21406204
AGTCAGTCAGGCTACCGGCTAAAACTGGTTGT	1.81	7.95	-2.05495	0.0320298	Intergenic	LOC21406207
TGTAACGAGGGGCGCCGGGAAGGGGCCGACAC	3.02	16.52	-2.38839	0.000686338	Exon	LOC21406214
CAGTTAATTTCTAGCCGGTAACTCAACGAAAT	15.08	6.12	1.3269	0.0388585	Intergenic	LOC21406217
ACCAATGATCCATTCCGGCTGGTCAAATCTGC	36.79	14.68	1.35701	0.00329655	Exon	LOC21406234
GACGATACAACATCCCGGGATCACGTCTTGTG	16.29	6.73	1.30153	0.0356489	Exon	LOC21406238
CCTGAAAATTGAATCCGGCGCTGTTTTGGGCT	14.48	3.06	2.25051	0.00215538	Intergenic	LOC21406239
GCAAGGAAGAACGGCCGGGCACGGCCGAAGAG	0.6	5.51	-3.00505	0.0279246	Exon	LOC21406254
CGTCATACTGGTAACCGGTTGGTATGCCAACC	23.52	6.73	1.83001	0.0012455	Intergenic	LOC21406262	Upstream	LOC21406263
AGAGTAAGAGTCAGCCGGTAACTGATATGTTA	17.49	36.71	-1.02992	0.0190422	Exon	LOC21389260
ATGGTATACAAGGACCGGTTTATGTGGGGACT	8.44	1.84	2.19177	0.0208294	Exon	LOC21389260
TGTTGAAAGATATTCCGGGGCAATGTGTCCTA	2.41	16.52	-2.7016	0.000245961	Exon	LOC21389269
GTCGTTATATTTTCCCGGTTATAATGTAAAAC	1.81	7.34	-1.94062	0.0490563	Intron	LOC21390241
CCACTTGCATATTTCCGGTCTCCTTTGCAAGT	31.97	14.07	1.21571	0.0107293	Intron	LOC21390245
TGGCCTCTGCAGAACCGGACTCGGTGGATTCC	6.03	0	6.34769	0.00294732	Exon	LOC21390231
AACAGCAATTTAGCCCGGGATGTAATAGAAGA	20.51	8.57	1.28831	0.0220121	Exon	LOC21390250
GCGCCGCCGTGTCTCCGGTGCTTTTGTTGCCA	4.83	0.61	2.86728	0.0476911	Intron	LOC21390234
CGCGGGCAGAGAGACCGGATTTACATGGAGAA	0.6	6.12	-3.15507	0.0163442	Exon	LOC21390234
TGCACGTCACAGCACCGGTTATGGGGTCCCAG	189.39	428.89	-1.1425	0.000221358	Intergenic	LOC21398901
TAGAAGATCATGCCCCGGGTACGCACAAGGTT	3.62	0	5.62249	0.0360267	Intron	LOC21398885
GAGTTTAACGAGGTCCGGTGCCCCATTTGTGA	16.29	33.65	-1.0073	0.025247	Intergenic	LOC21398908
ATCTTGACTTTAAACCGGTTTAGATTTTTGAA	0	9.18	-6.91103	0.000153075	Intergenic	LOC21398914
GTGTGGTAATCATACCGGGGGGCAATCTTTAG	21.11	4.89	2.12774	0.000531367	Intergenic	LOC21398888
GCAGAGAACTGCACCCGGTAGGTGGGACATAC	16.89	3.06	2.47184	0.000468868	Exon	LOC21384822
AATGAAAATAGCTGCCGGGGCGGCAAAAGGAT	8.44	1.22	2.74802	0.00751564	Exon	LOC21387384
CCTTGCTTAGACCGCCGGTTCTCGACTCGGCT	85.65	18.97	2.20681	3.94e-08	Intergenic	LOC21412552	Upstream	LOC21387386
AGGAGAAGCCTTCGCCGGCGAGGATGGAGCGG	0	16.52	-7.75369	2.44e-07	Exon	LOC21387377
TACAAGGCGCCTACCCGGCATGCAGGAAGCAG	0	3.67	-5.60698	0.0360267	Exon	LOC21387382
TATCCACTTATATACCGGTATCCGCCATAGAT	17.49	6.73	1.40417	0.0207714	Intergenic	LOC21406431
TTGCCCGAACCCAGCCGGGCCCCCCGAGCCCA	2.41	9.18	-1.85894	0.03138	Intergenic	LOC21406431
GTCAAGTGTAGGGCCCGGTTGGGAATCTGCTT	50.06	4.28	3.56001	7.28e-11	Intergenic	LOC21406425
GGATGATAAAGTACCCGGATCTGTAATTTGAC	24.13	9.18	1.42331	0.00791976	Intergenic	LOC21411900
AAGTGGGTTAGGAGCCGGCGTCTTGTTAATCA	1.81	11.62	-2.59806	0.00235517	Intergenic	LOC21406435
CCGTCTCGAATCTCCCGGCAACAACTGAGGCA	14.48	0.61	4.43745	1.21e-05	Exon	LOC21406437
CAAGAGAGAAGGCTCCGGTTGGATGTAAGTGG	12.67	28.14	-1.11083	0.0213889	Intergenic	LOC21406439
GGTCAAATTGACCTCCGGCTGTTCTCTAGCCA	19.3	7.95	1.30711	0.0235842	Intergenic	LOC21406443
CCCATCGAAAATTACCGGAATCCGTCTATGGC	54.28	20.19	1.4598	0.000484119	Intron	LOC21406445
TAGGATCCCCTTCCCCGGATCGGCTGAAACGG	7.24	1.22	2.52774	0.0195009	Intergenic	LOC21406445
AAGTCAGATTGTATCCGGGCTGCACTAAGTAT	37.4	97.28	-1.3411	0.000214547	Intergenic	LOC21406449
ACCCTCTGATTAATCCGGATTCGGTCATTAGC	18.09	7.95	1.21437	0.0387703	Intergenic	LOC21392986
TTTCAACAACCTAGCCGGAGAAGACCTCACAT	20.51	6.73	1.63274	0.00517174	Intergenic	LOC21392990
ACATTGCAACGATCCCGGAAGAACTAATCCGG	6.63	25.7	-1.90515	0.000526416	Exon	LOC21392991
GGATCCCACGAGCCCCGGAAGTCTAGGAATTG	15.08	44.66	-1.52546	0.000488298	Exon	LOC21393007
CACCTCTCTGCCTGCCGGCAGTGCTGGTGCTA	6.63	18.35	-1.42144	0.015792	Exon	LOC21393008
CGAATGGATGGGACCCGGTCGCGAAAGGTTGC	26.54	71.58	-1.39258	0.000324286	Exon	LOC21392977
CCCCTTTGCCCTTGCCGGTAAGTAGCTGTCTC	4.22	0	5.84069	0.019033	Exon	LOC21387026
AACTTATCATTCCACCGGCGGCCGCCATTACC	7.84	1.22	2.64208	0.012112	Exon	LOC21387027
CTATTCTCCAATTCCCGGACAATGGAGTGTGT	34.38	89.94	-1.34904	0.000246035	Intergenic	LOC21389399
TTCCTTAAGCTTGGCCGGCCAAGTGAAGAAAG	9.05	2.45	1.89	0.03138	Intergenic	LOC21389401
ACTTAAGGAGTCAACCGGAAGTTTCGGGCTTT	4.83	18.97	-1.92195	0.00195564	Intergenic	LOC21388412
CAATGCCAGAATAGCCGGCATGCTTCGCAATC	6.03	22.03	-1.81937	0.00159142	Exon	LOC21384934
CACAGGTATAAAGTCCGGGATGCAAGGTCAAT	1.21	6.73	-2.37299	0.0313369	Upstream	LOC21384935	Intergenic	LOC21384934
CGCGATTCGGCCTTCCGGACCCCCTTTTCGTC	21.11	7.34	1.55024	0.00670777	Intergenic	LOC21393924
ACGACAGAGATAGCCCGGTTCATCCGTCGGGA	29.56	66.69	-1.13565	0.00319486	Exon	LOC21393929
CGCGGGGACTAGCACCGGCGGACTTGTGACGG	0	16.52	-7.75369	2.44e-07	Exon	LOC21396365
CATTCAGCACGAACCCGGCCCTACTCATCTTT	18.7	44.05	-1.19664	0.00475646	Exon	LOC21396378
CAAACGGCACAGCCCCGGATGATTTCTGGCCC	7.84	17.74	-1.13421	0.0494932	Exon	LOC21396386
AAGAATGCGATGAGCCGGATGAAGCTAAATGA	0	3.67	-5.60698	0.0360267	Exon	LOC21396387	Upstream	LOC21396388
AGTTAGAGGGTGGACCGGACCAGTGTTTCGGA	31.36	80.15	-1.31509	0.000461203	Exon	LOC21396391
AATGGCGTCACTTGCCGGACTTCGAGGCTTCG	10.25	29.37	-1.47493	0.00294608	Intergenic	LOC21391188
CGGCGGCTACCTCGCCGGAGACGCCTTCACGC	9.05	0	6.92674	0.000153075	Exon	LOC21391171
AAACACTTGCCCCACCGGTAGAGCAAGATAGC	7.84	18.35	-1.18292	0.0387703	Intergenic	LOC21390730
TATGACGAATCTTCCCGGTTGAAAGGAAACCT	2.41	8.57	-1.76026	0.0464611	Intron	LOC21390731
CTCATTAGTGTGCACCGGAGCAGATATACTTC	9.05	2.45	1.89	0.03138	Intergenic	LOC21390731
GTGTCCCAGGGGTCCCGGGGGTGTCCCGGGGG	5.43	0.61	3.03475	0.0279246	Intergenic	LOC21390720
TTGCTATACAATTCCCGGGAGCAAATGTAAAC	9.05	26.31	-1.49584	0.00381059	Intergenic	LOC21393373
GGCAGCCGCTTCCGCCGGTCCCTGCAGAGTAT	5.43	0.61	3.03475	0.0279246	Exon	LOC21399735
GATGGTGCTTAGCACCGGTGATGCCCACTAGC	10.25	22.03	-1.06114	0.0432832	Intron	LOC21399753
CAAATACAGGATCCCCGGCTTGCAAGCTCCTT	1.81	9.18	-2.25955	0.013506	Exon	LOC21399757
AGATAGTGAAACCCCCGGAGTCCTACAGTCGA	4.22	12.24	-1.48238	0.0371644	Intergenic	LOC21399758
ACCCTCTCTTCTACCCGGCCGCTGTCGCCTTT	3.62	22.64	-2.58396	4.6e-05	Upstream	LOC21399762	Intergenic	LOC21399762
ACCACATATGGTAGCCGGATCAATAACATAAA	0.6	7.34	-3.41511	0.00561636	Exon	LOC21399764
AAACTCTAGGGTGGCCGGCCACTTAAGGGATA	0.6	5.51	-3.00505	0.0279246	Intergenic	LOC21388878
AAACTTAACACTATCCGGATACTCCTATCCTT	36.19	78.31	-1.0757	0.00366195	Intergenic	LOC21388878
CGTATTTTGTCATTCCGGTTGGCAGAAAGAAT	6.63	0.61	3.32068	0.00957336	Intergenic	LOC21388879	Upstream	LOC21388880
TGCCACACGAGGTGCCGGTTGAGATCCCAATA	3.02	11.62	-1.88425	0.0143176	Exon	LOC21388873
AGGCCCGATCCAAACCGGGCCGGAATCAGCCC	10.25	0.61	3.94301	0.000406861	Intron	LOC21388878
GACGGTCCTCCAAGCCGGTTTATTAGGCCTCG	0	4.89	-6.01459	0.0101391	Exon	LOC21398118
ATTCCATCTTGTCACCGGAAAACATGTGATCC	47.65	116.86	-1.25649	0.0003173	Exon	LOC21398123
ATTGTTTTGGGAGCCCGGGATAGGGGATGTGA	9.05	20.19	-1.11524	0.0412712	Exon	LOC21398124
AGGTTGCGCGGCACCCGGATGCTGTCACGGTA	18.7	42.22	-1.13534	0.00773262	Exon	LOC21398132
ATGAAATACAGGTCCCGGACAAGACCTATAAG	15.08	2.45	2.62221	0.00055231	Intron	LOC21398136
TTTAAAAGAAAGATCCGGTGCATAGGAGCTCT	5.43	0.61	3.03475	0.0279246	Intron	LOC21398136
CACCGAAAAATATACCGGATTTGAATGGAGCC	29.56	7.95	1.91988	0.000271635	Exon	LOC21398139
CGAATGTGCAAGGTCCGGATTAATAAACCTTT	4.22	15.3	-1.8025	0.00709987	Intron	LOC21398140
GCAGTGTAGCTTAACCGGAGGGAGTGAAAGAT	18.09	1.22	3.84076	4.53e-06	Exon	LOC21398141
TTTCTGGCCCCGTCCCGGAGACGAAAGCAGTG	10.86	3.06	1.83795	0.0207887	Exon	LOC21389054
GGGCTATTTTCGGACCGGGTTATTCGGGCTCT	19.3	39.77	-1.00373	0.018981	Intergenic	LOC21389055
GCTCTTACTTGGTCCCGGTTAAGACTAAGCGT	20.51	3.67	2.49369	0.000134216	Exon	LOC21389047
AATGATAAGATACTCCGGCATCAGCAGGGCCA	15.68	39.16	-1.27967	0.00381629	Exon	LOC21389047
GTCAAGGAAGATAGCCGGCCAAGAGATCTCAG	8.44	21.41	-1.29851	0.0172471	Upstream	LOC21394891	Intergenic	LOC21394890
TTCTTGCTTCTGATCCGGCCTTTACCATATGC	2.41	14.07	-2.47143	0.0012441	Intergenic	LOC21394900	Upstream	LOC21394901
TCATCCTTAATCTGCCGGTAGAGTCTCCCCAT	6.03	0	6.34769	0.00294732	Exon	LOC21394878
GACAGATCAATAAACCGGGGAGAGATGGTGAT	36.79	12.24	1.61854	0.000638556	Intron	LOC21394883
TGTTATTGACACTCCCGGTATGAAATAAAGAA	4.22	0	5.84069	0.019033	Exon	LOC21394884
GATATTGCCCCTACCCGGCCGAATTTATCAGC	3.62	0	5.62249	0.0360267	Intergenic	LOC21394885
CAACAAGGGCTGCCCCGGTCAGGTACCACGCA	27.14	13.46	1.04402	0.0354433	Exon	LOC21403259	Upstream	LOC21403260
CATTGGTCTCTTCTCCGGTCGCAATGTCGGAA	1.81	9.79	-2.35191	0.00873961	Upstream	LOC21403264	Exon	LOC21403263
CATTGCTCCAGTCTCCGGAAAGGAAGACCAGT	39.81	0	9.05505	1.65e-14	Intron	LOC21403283
GGCTTTCTTGATGGCCGGGTGATGTGTATGAA	20.51	3.67	2.49369	0.000134216	Exon	LOC21403283
TACAATTGTTGTCACCGGAGTTACATTCATCA	12.67	30.59	-1.23081	0.00964773	Exon	LOC21384129	Upstream	LOC21384130
CTCTTGTTGCCAATCCGGCAGATATGGCTGCT	13.87	1.22	3.45925	0.000107496	Exon	LOC21391076
GTTGCAGTCTCCATCCGGGCTTCAGTTTCGCC	26.54	11.01	1.29937	0.0110598	Exon	LOC21391076
TGTCATCATCATCTCCGGTGAGGAAGCCCTCT	36.19	80.15	-1.10909	0.00267575	Exon	LOC21391076
GGGAACCCTTCTTGCCGGGACTTCGACCCCAC	3.62	15.3	-2.02071	0.00341719	Exon	LOC21391077
AAGCTGTTGGATTGCCGGGCCCATAGATGCTC	11.46	43.44	-1.87913	4.32e-05	Exon	LOC21391067
GCCTTTGGCAATACCCGGGCAAGTGGGGGTCT	12.06	30.59	-1.30077	0.00665266	Intergenic	LOC21391074
TTAATCGATGGGTACCGGCCCCTGAACGTCTC	0	3.67	-5.60698	0.0360267	Exon	LOC21396053
TCCTTTCCTCCGGGCCGGTGTGTGGAGAACGG	6.63	1.22	2.40355	0.0313369	Exon	LOC21396091	Upstream	LOC21396090
ACAGTCGCCCCTTCCCGGAACAGTGAGTCATA	3.62	20.8	-2.4624	0.000134216	Exon	LOC21396066
AGTTCTGGTTCTTGCCGGAAACTGAGAACTAA	0.6	9.18	-3.73405	0.00115139	Intron	LOC21396066
TAGCAGAGGTGGAGCCGGTCTTCTACTTCAGT	11.46	29.98	-1.34523	0.00555026	Upstream	LOC21400248	Exon	LOC21400247
CTTCTTTGCTATAGCCGGTGATGTTTTATCGC	33.78	7.95	2.11207	4.2e-05	Intergenic	LOC21400258
ATGCTATTTCTGCTCCGGAAAATGTAGCATTC	0	6.12	-6.33205	0.00294732	Exon	LOC21400265
TCCTAGAGACTCTCCCGGAGATGTTCAACAAC	42.82	7.34	2.56811	3.68e-07	Intergenic	LOC21400265
AATTGCTTCCCACACCGGTAATGGAGATTGGG	0	28.76	-8.55055	2.59e-11	Intergenic	LOC21400269
CACTAAGGGATGTGCCGGAGGAGGTATTGGAG	74.19	15.91	2.25241	6.35e-08	Intergenic	LOC21392207
CTTAACACTTTCTCCCGGATAAATTCATCTGT	15.08	5.51	1.47691	0.0236321	Exon	LOC21392215
GGGATTTCCAGCGGCCGGTAAGGGTGGATTCG	8.44	37.32	-2.09776	2.25e-05	Intergenic	LOC21392220
CACATGACTCCCTTCCGGGCACTCTACGATCG	15.68	39.77	-1.302	0.0031798	Intergenic	LOC21398482
AAAGCAACCATTGACCGGCTTCTCACATTCTG	21.11	48.95	-1.17396	0.00429101	Intergenic	LOC21398501	Upstream	LOC21398501
AGATCGGTGAGACTCCGGTGGTATTGCAGGAA	15.08	39.77	-1.35831	0.00222505	Intergenic	LOC21398507
ACTGGGCTCCAACTCCGGAGGTGTTGGGCGGC	15.08	36.71	-1.24306	0.00565644	Exon	LOC21387136
AAGCTATGGTCTTCCCGGCCGGGACGCTCAGG	4.22	0	5.84069	0.019033	Exon	LOC21386275
TATGGTCTTCCCGGCCGGGACGCTCAGGCAGA	6.03	0	6.34769	0.00294732	Exon	LOC21386275
ATGCCCACGTCTTGCCGGCATTGCTTTAACAG	9.05	0.61	3.76383	0.00115139	Exon	LOC21399698
TAGGCCAAATGAAACCGGTGTTGTCTATAAAC	30.76	7.34	2.09178	8.18e-05	Exon	LOC21399700
CTCTTTTCCATCACCCGGATCCACAAATATGC	34.38	11.62	1.59443	0.000963794	Intergenic	LOC21390221	Upstream	LOC21390221
TTGGGTTAGAGTTACCGGATAGGGCATGAAAT	9.05	21.41	-1.19982	0.0260224	Intergenic	LOC21412120
CCCACCTGTAAGGGCCGGTTTAGTTGGACGAG	5.43	16.52	-1.55604	0.0129866	Intergenic	LOC21390224	Upstream	LOC21390225	Upstream	LOC21390224
ATCCAAAACCTGATCCGGTTCAACCTGCAACG	25.94	11.62	1.18883	0.0198383	Intergenic	LOC21400328
TTCAAGAATTTCCTCCGGTACCTCTTGTAAAG	4.22	0	5.84069	0.019033	Intergenic	LOC21400328
CCGGCGGAAGGAGACCGGTGAGAGGAGAAATA	3.62	11.01	-1.54958	0.0402022	Intergenic	LOC21400348
CGAATGCCGTCAGACCGGATGAATATGACGCT	2.41	10.4	-2.0381	0.01415	Exon	LOC21400352
TCTGCCGTTTCAGTCCGGCAAACAGTAACCGC	27.14	12.24	1.1807	0.0186472	Intergenic	LOC21400353	Upstream	LOC21400354
ATTTTTCACTGAATCCGGAGCAAATCAAACTA	2.41	8.57	-1.76026	0.0464611	Intron	LOC21400330
TGAGTGCCCGCCAACCGGGCCATCATGCGCTT	4.22	0	5.84069	0.019033	Intergenic	LOC21400356
GTAAGTAAAGTGCACCGGTGGCCTATCAGGTG	6.63	28.14	-2.03602	0.000166733	Intergenic	LOC21400356
GTGAGAACTCGGACCCGGATTGGAACAACCGT	10.25	1.84	2.46964	0.00564797	Exon	LOC21400326	Upstream	LOC21400327
TATTTCACATACCTCCGGCATTGAGAGATTCG	4.83	20.8	-2.0547	0.000736236	Intron	LOC21387864
TCTTGGGAAGAGATCCGGTCTAGTTGCAGCCC	28.35	9.79	1.56295	0.00233547	Upstream	LOC21401671	Exon	LOC21401670
CTTGCCCAATCCTTCCGGGAGCTCTGAACAGT	13.87	29.98	-1.07123	0.0227981	Intergenic	LOC21401695
TGGGCCGGGCCGGGCCGGCCGTATAAGAATGA	8.44	25.7	-1.56068	0.00298574	Intergenic	LOC21401704	Upstream	LOC21401704
CGAATCGGCGCTTCCCGGCGAAGATTCGCCCG	30.16	67.91	-1.13277	0.00313845	Intergenic	LOC21401708	Upstream	LOC21401709
CTATAAGACTATTACCGGACTAAAGCAGGCTC	10.25	3.06	1.75606	0.030086	Exon	LOC21401709
ATCAAGCTTGCTAGCCGGTGTTTGGTTTTTCC	0	4.28	-5.82513	0.019033	Intergenic	LOC21401673
CTCTATGTAACCCTCCGGCTAATCGATATAGA	11.46	28.76	-1.28527	0.00852913	Intergenic	LOC21401718
TTATTTATCTGTAACCGGACATTACTTCAAAG	13.87	4.28	1.71415	0.0138775	Intergenic	LOC21401669
TTGTATAGCAACCTCCGGGATCCAATACACTT	4.83	14.68	-1.55442	0.0184465	Intron	LOC21406349
GACCGTTGCATCACCCGGCCATTAGTATGGTG	72.98	25.09	1.57421	5.69e-05	Intergenic	LOC21406362
ATTTTTGCTGAAGTCCGGAGAGAAGAATCAAG	12.67	1.22	3.32874	0.000272429	Intergenic	LOC21406351
CAAGTCATTTTTCTCCGGTCTAAGAAGTAACG	0	7.34	-6.5921	0.000883472	Intergenic	LOC21406401	Upstream	LOC21406401
CCGATTATTGCGGGCCGGTCCAAAATAAGCCC	13.87	4.28	1.71415	0.0138775	Intergenic	LOC21406407
ATAATGGACTCTCCCCGGACTGTATGTCAAGA	5.43	0	6.19766	0.00544505	Intron	LOC21406412
ACATATCTCTCAACCCGGTCCAGCATGATCGA	0.6	4.89	-2.83761	0.0476911	Intron	LOC21406412
TATCCACTAGAGAACCGGCATAGTCAACATCG	0.6	7.34	-3.41511	0.00561636	Intergenic	LOC21406413
ACGCCCACTATTCTCCGGTTCTAGTTTAAGCA	38	15.91	1.28856	0.00457734	Exon	LOC21406416
CCGTTAATTTCTAGCCGGTAACCCAACGGGAT	16.29	5.51	1.58742	0.0129866	Intergenic	LOC21406421
CGGCAGTGTGCACACCGGTCGACCAGACCGGT	3.62	11.01	-1.54958	0.0402022	Intergenic	LOC21406422
ACCGCACAGGTCGACCGGTGGAATCGATTGCG	270.22	107.68	1.36313	2.16e-05	Intergenic	LOC21398561
GCCCAGCAGCTTCACCGGTACCCAATGTCCCT	6.63	24.47	-1.83497	0.000934992	Exon	LOC21398572
GGGTTTCCGTTTGCCCGGTGTTGTTAATGCCA	4.83	0	6.03019	0.0101391	Exon	LOC21398575	Upstream	LOC21398574
AGCTTTTGCATGTTCCGGCTCAGCATTTGTAT	50.06	15.3	1.74194	7.23e-05	Exon	LOC21398582
TCACATCCATCATCCCGGTTAGTGCCCACACC	11.46	34.26	-1.53742	0.00120193	Intergenic	LOC21398561
CGCCTCAATGCGCACCGGCTTGATTAAGTAGT	10.86	24.47	-1.13076	0.0261675	Exon	LOC21388359
CCTGCCGCGCCAATCCGGCGATCTTTCGATCA	8.44	20.8	-1.25684	0.0220121	Exon	LOC21388358
CCAAAATTGTACCTCCGGAATTTTCTTATCAA	0	3.67	-5.60698	0.0360267	Intergenic	LOC21388362
TGACTGTGCCACCACCGGAGACCCTTTCCCTG	8.44	20.19	-1.21393	0.0280306	Intergenic	LOC21388367
ATTTAATTTTCAACCCGGTGCAGTAATATGAG	7.24	1.84	1.97149	0.0490563	Intron	LOC21385308
ACTGCGCGGTGCCACCGGCAAGCTGATCGGAG	24.13	6.12	2.00229	0.000481956	Exon	LOC21385308
TTGGCCAGGTCGTTCCGGGTATTCGTCAACTT	19.9	69.75	-1.76883	1.18e-05	Intergenic	LOC21391564
AGACTGTCCTTGGTCCGGGTGAAGCCTTTCGT	0	28.14	-8.5196	3.94e-11	Exon	LOC21391570
CACGCACATACTTTCCGGAATGCGATCGGCGC	13.87	4.89	1.52468	0.0252079	Exon	LOC21391570
GTGCCTTGCCACCACCGGGAGCTTTCACGTGA	7.84	0	6.72211	0.000489065	Exon	LOC21391570
TGTTGAAATCAACACCGGTGAGTAGAAGTGTT	18.09	3.06	2.57095	0.000219215	Intergenic	LOC21412323
CAGTTCACTCCTTCCCGGTGATGCTTCTTAAC	3.02	11.01	-1.80677	0.0207887	Intergenic	LOC21412323
GAGGAAAGAAATGGCCGGAACTCTGATAATTC	4.22	12.24	-1.48238	0.0371644	Exon	LOC21391564
CTTGATACCAACATCCGGCCGTCCGAGATCCA	8.44	1.22	2.74802	0.00751564	Intergenic	LOC21395221
AGTGCCTCGCCTACCCGGACCGAGTTTCGGNN	22.92	3.67	2.6536	3.23e-05	Intergenic	LOC21395230
[truncated: 1,679 more rows]
