# Supplementary material for: Transcriptome and DNA Methylome Reveal Insights Into Phytoplasma Infection Responses in Mulberry (Morus multicaulis Perr.)
Source: Front Plant Sci. 2021 Aug 3;12:697702. doi: 10.3389/fpls.2021.697702 (PMC8369481; doi:10.3389/fpls.2021.697702)
Supplement: Supplementary Table 5 — Differentially methylated genes (DMGs) in CCWGG sites between the healthy and infected mulberry leaves. [file Table_5.XLS]

## Sheet: 甲基化表达差异（包含位置）
TableS5. Differentially methylated sites in CCNGG
Sequence	Normalized value		Fold-change	P-Value	Type	Gene ID	Type	Gene ID	Type	Gene ID	Type	Gene ID
	TPM-IL	TPM-HL	log2(IL/HL)
ATAATACTCATACCCAGGAAAGGAACCAGTA	8.3	0	5.5253	0.0360267	Exon	LOC21384651
GCGTGCCGACGGGCCCGGAAAAGTTCCGGAT	377.62	177.15	1.05767	0.00152381	Intergenic	LOC21386396
CCGCCTCTCCGAGCCCGGCCCATGGCCGACT	35.96	1.54	4.35956	7.41e-06	Exon	LOC21387847
CAACTTGGGAACCCCTGGATGTGATCCAACA	31.81	3.08	3.26115	0.000170909	Upstream	LOC21387848	Intergenic	LOC21387847
AAGCGCACGCCCACCAGGCGTATGTGGCCCA	4.15	16.95	-2.01589	0.0490563	Exon	LOC21385747
TGATTTAAGCTTCCCTGGAAAGAGTTTCAAC	42.88	6.16	2.73001	0.000320481	Intergenic	LOC21386451
TTCGGATGAGCTTCCTGGCACGACTTATGGG	59.48	26.19	1.14454	0.0261675	Exon	LOC21399190	Upstream	LOC21399191
AAGTTGCCGCATGCCCGGCCATACACATAGC	17.98	0	6.62381	0.000883472	Exon	LOC21399213
GTCGGACCCAACCCCGGGAAAGGATGGAGTT	0	13.86	-6.28604	0.00544505	Exon	LOC21399217
TATGTGCTAATGGCCTGGTACGCAATGGAGT	67.78	21.57	1.61044	0.00181773	Intron	LOC21399223
TGACCATAGGTAACCGGGGCCGTCTTAGGCC	11.07	0	5.93249	0.0101391	Intergenic	LOC21399227
GATGAAGATAGGTCCTGGTTTATAAGGAATA	42.88	18.49	1.1726	0.0494932	Intergenic	LOC21399227
GCCAAGATCCCTGCCGGGGCAAGTTATCAGA	0	10.78	-5.92874	0.019033	Intron	LOC21389643	Upstream	LOC21389642
TGAAGAAAATAGACCGGGGCGTACGGCGCCA	8.3	0	5.5253	0.0360267	Exon	LOC21389503
AGTCTTATTCATTCCCGGTTCTCCTTTCAAT	1.38	16.95	-3.48315	0.00561636	Intergenic	LOC21393235
TATGGATATACCTCCTGGGTTCGAAACTAAT	19.37	4.62	1.99209	0.0320298	Intergenic	LOC21388756
TCATTCAAGTCCTCCAGGTTTCTACTCTAGT	29.05	95.51	-1.74431	0.000130834	Intergenic	LOC21387674
ATTCGAAAAGTCCCCCGGGGCCTTCAAGGTA	9.68	0	5.74321	0.019033	Exon	LOC21388958
AAGTTTGAGCATCCCCGGTTTTGCTACGAGC	0	10.78	-5.92874	0.019033	Exon	LOC21389370
AGCGTGAGCTACTCCAGGAGCGAAGATGGTG	150.77	63.16	1.21945	0.00208155	Intron	LOC21393434
TATAGAACCTATACCGGGTGTGAAATTATCG	31.81	124.78	-1.99888	5.28e-06	Intergenic	LOC21389323
CGAAATCCTTCATCCTGGAGGTCCTTGGAAG	12.45	43.13	-1.81109	0.00270555	Intergenic	LOC21389323
CGGTTTGCCGTATCCTGGTCAACAACGGTAG	0	12.32	-6.11842	0.0101391	Intergenic	LOC21395521
CGTATTTGGGATCCCAGGCGAGACAAGACCA	0	10.78	-5.92874	0.019033	Intergenic	LOC21387345
CTCCTTTGATCGACCAGGGAGATGCCAACTC	278.03	118.62	1.19419	0.000695163	Intergenic	LOC21389577
TCCCTTATGGGTGCCCGGGTATGTTAATTGT	0	13.86	-6.28604	0.00544505	Exon	LOC21386704
AAATGATGATTCCCCGGGACCAATCATTGAG	15.22	1.54	3.12854	0.0163442	Exon	LOC21384270
CAATGCCCCGATACCAGGCATTCCATCTCTG	15.22	44.67	-1.57583	0.00697864	Intergenic	LOC21411670
GTTTAAACCGATGCCTGGCTCACTGCGTAAT	62.24	23.11	1.38919	0.00764522	Intergenic	LOC21412653
TGTTGACTTATTTCCCGGCCCAAAAGATGAA	0	13.86	-6.28604	0.00544505	Intergenic	LOC21412652
TGAATAATGATGACCAGGATCTTCCCATTGC	0	12.32	-6.11842	0.0101391	Intron	LOC21395867
CACTCTGCTTGGTCCCGGACCAGGTTACACT	11.07	0	5.93249	0.0101391	Exon	LOC21395879
CACAAACTTCAGCCCCGGTCCACTTCATGCG	20.75	3.08	2.6489	0.00751564	Intergenic	LOC21402610
TTTATTCCACATTCCAGGAATCATCAACCAA	4.15	16.95	-2.01589	0.0490563	Intergenic	LOC21411305
TGTGGTTGATCTGCCTGGTATGAAGCCAAAT	15.22	47.75	-1.67167	0.00387586	Intergenic	LOC21390359
CACGAAAAAACCACCAGGCCTAAGAACCCTA	11.07	0	5.93249	0.0101391	Exon	LOC21390343
TCTGGAAGTTGTTCCAGGCATAGATCAGTTA	53.95	15.4	1.7628	0.00220665	Intergenic	LOC21397207
CACATCAAGGAAACCAGGGCAATGATGCCCA	62.24	21.57	1.48793	0.00486842	Intergenic	LOC21397218
ATGCCCGTTTGAGCCTGGATTATCTTTTGAT	40.11	9.24	2.06297	0.00360747	Intergenic	LOC21404939
CACTTTCACTTGGCCTGGATAGCAAGCCCAG	19.37	3.08	2.55027	0.012112	Intergenic	LOC21404961
ACTCAGGCCCAGTCCAGGCCCTGGCCCTAGT	2.77	24.65	-3.10634	0.00179799	Intergenic	LOC21393892
CACCCTCTCCCATCCCGGTTCCACTTGCATC	16.6	0	6.50955	0.00160763	Exon	LOC21396630
TTTTTACTGTATTCCAGGATTGGTTTAACCT	16.6	3.08	2.33014	0.0313369	Intron	LOC21399398
CCGAATCTACTATCCTGGAATAAGGAATCAC	47.03	15.4	1.56558	0.0090688	Intron	LOC21387419
GTGTCTCGGGTGCCCGGGGGATCGTCTGGGG	0	9.24	-5.71029	0.0360267	Exon	LOC21403796
AACACCAATCTCACCGGGATTAGCCTTAATG	6.92	36.97	-2.42096	0.00055231	Intergenic	LOC21403802
ATTCGTCGGGCCCCCGGGTGTAGAGATGGTG	9.68	0	5.74321	0.019033	Exon	LOC21403805
AGTTGAAAATATTCCAGGAATATGGATTACT	0	12.32	-6.11842	0.0101391	Upstream	LOC21384835	Intergenic	LOC21384834
ACACGCAAGACTCCCAGGGAGCGCGTCCCAT	73.31	183.31	-1.35353	0.00030903	Intergenic	LOC21395607
AGATTGTGTGGAACCAGGGCACAGACACAAT	70.54	16.95	2.01267	0.000187504	Intergenic	LOC21412155
GCCGTTTCGCGGGCCTGGGCCGGGCCGAATC	23.51	7.7	1.55463	0.043366	Intergenic	LOC21395622
GGGGGGTTATGGGCCCGGTCGTTGGGGGTCG	4.15	16.95	-2.01589	0.0490563	Intergenic	LOC21388090
CCTAGCCTTTCATCCTGGCTTGACGAGAGAC	30.43	4.62	2.63922	0.000983073	Exon	LOC21397858
TTCATCTATAAATCCTGGTCTTAATTTTGTA	110.66	47.75	1.17587	0.00527687	Intergenic	LOC21397944
CGGTTCCAAAGCCCCTGGTAAAGATATTGAT	381.77	152.51	1.28932	0.000134083	Intergenic	LOC21397944
GCGAGACAATAGACCAGGTCCCATTGTCTTC	17.98	1.54	3.36689	0.00561636	Intron	LOC21397956
GATTCGCAAGGTGCCTGGCAAGTACAACGAC	964.1	403.6	1.22239	8.57e-05	Upstream	LOC21396749	Intergenic	LOC21396749
GCTCCATTGTACCCCGGGAATGAGTACGGTG	29.05	1.54	4.05319	8.79e-05	Exon	LOC21396751
GTATTCTTTAAGACCAGGAACTGACTCTGTC	48.41	113.99	-1.26581	0.00207055	Intergenic	LOC21396742	Upstream	LOC21396743
GACGCAATAATCCCCCGGTTCGCTTATCATA	0	60.08	-8.38722	3.39e-10	Exon	LOC21396744
GGCTACACGAGAGCCTGGTACAGTTGAAGAG	100.97	43.13	1.19025	0.00576979	Intergenic	LOC21387657
GCTCTCTGCTGTACCTGGAATCCATCCGCGA	16.6	0	6.50955	0.00160763	Intergenic	LOC21387660
CCATCAAAGACAACCCGGGCTGAAACTGGTT	20.75	3.08	2.6489	0.00751564	Exon	LOC21386753
CGCCAAGAATGTACCTGGGAGATTTTGGGCT	135.56	53.92	1.29374	0.00167875	Upstream	LOC21389300	Intergenic	LOC21389300	Upstream	LOC21389301
GCTCAAATTTTATCCCGGGCATCATCTTGAC	4.15	20.03	-2.25456	0.0208294	Intergenic	LOC21389288
GTCTCTTCTCGAACCCGGGAGTCTGATTCCT	20.75	6.16	1.68927	0.0464611	Exon	LOC21388343
CAGAACTCTTGGTCCAGGTACTCACCCCTCG	195.03	469.84	-1.30114	7.89e-05	Intergenic	LOC21392675
GAATATCACCATCCCGGGTATTTCCAGAAGG	13.83	0	6.24968	0.00294732	Exon	LOC21401184
TCTCTTCATGTGTCCAGGATTCTTGCAAAAG	34.58	3.08	3.38078	6.78e-05	Intergenic	LOC21401184
ATAGAGAGCGTGACCGGGAGCGAGAGCGTTC	12.45	1.54	2.84287	0.0279246	Exon	LOC21401198	Upstream	LOC21401199
TTGTTTGGATTTGCCAGGTAGCCATTACTCC	1.38	24.65	-4.01897	0.000406861	Upstream	LOC21401202	Intergenic	LOC21401202
GTCGTAGGGTTGACCTGGGAATAGTTTGAGA	40.11	6.16	2.63422	0.000686338	Intergenic	LOC21401173
ATGCCCAATACTTCCTGGTCTTCCTAACCAC	0	9.24	-5.71029	0.0360267	Intergenic	LOC21396863
TTGCACGATATAACCGGGCCTTATATCTGGT	0	41.59	-7.85862	1.48e-07	Exon	LOC21396864
CAACCCTACTCTACCCGGCCGATTTACACCC	41.5	15.4	1.38576	0.027251	Intron	LOC21393318
ACCCTAGTTTAGACCTGGATATCCCAATTGC	41.5	107.83	-1.40725	0.00127206	Intergenic	LOC21393306	Upstream	LOC21393306
CGCGAAAAGAAATCCAGGTCGTTCCTCCTAG	8.3	0	5.5253	0.0360267	Intergenic	LOC21410771	Upstream	LOC21393332
CCCTTTGGTCTCACCCGGAGAGTAGCTAGGC	1.38	38.51	-4.65906	4.58e-06	Intron	LOC21393308
CGTCAAATCAAGGCCTGGACGCACCTTTTGG	15.22	0	6.38546	0.00294732	Intergenic	LOC21399992
CGTCCGGACCCAGCCTGGACCATCCACCCCC	5.53	21.57	-1.96093	0.03138	Intergenic	LOC21399993
CATCGAGTCATCGCCTGGTAACCACCCAAAT	58.1	115.53	-1.02302	0.0118868	Intergenic	LOC21399972
TTGAAAGGACAATCCTGGTGGGAACAAGCTG	9.68	0	5.74321	0.019033	Exon	LOC21385063
GTCGAGGTTCGAACCAGGATGCTGCGCAATG	15.22	47.75	-1.67167	0.00387586	Exon	LOC21399538
ACACATCTCATTGCCAGGTCCACAAACCTTT	47.03	129.4	-1.49006	0.000282186	Exon	LOC21399539	Upstream	LOC21399538
TACGGATCAAATCCCCGGTACTCAATATCTC	13.83	0	6.24968	0.00294732	Exon	LOC21401301
TCCTTGCCAGCACCCCGGAATACCCTTCATC	16.6	0	6.50955	0.00160763	Exon	LOC21401307	Upstream	LOC21401308
GGAGGGGGGTACCCCAGGACGTCCGAGACTT	69.16	152.51	-1.1722	0.00230899	Intergenic	LOC21403718
ACAGATATTGCCTCCTGGAGTCGAGGTCCCG	17.98	0	6.62381	0.000883472	Exon	LOC21403732
CCCAAACCAATCACCTGGTGACACATTCGTG	74.69	30.81	1.23927	0.0112419	Intergenic	LOC21401512
ATCAAAGTGAGATCCTGGAGCACTTGCAACA	117.57	36.97	1.63084	0.000196863	Intergenic	LOC21401514
CCAGCGTCCTCAGCCAGGTCACTCCTAGCAC	17.98	0	6.62381	0.000883472	Intron	LOC21401530
ATGGGATTGACTACCAGGAAACCTTTGCCCC	55.33	6.16	3.09635	1.09e-05	Intron	LOC21401530
TGTAAAGTCCTCTCCTGGAAATTTGATTGCT	9.68	41.59	-2.11541	0.000809935	Intron	LOC21401530
ACTCCCCCTAGTTCCAGGAGCAGAAAATTTT	8.3	49.29	-2.57746	4.85e-05	Intron	LOC21401530
AAACACTTGGGCACCGGGCAATTCATCCAAC	24.9	52.38	-1.10069	0.0432832	Intergenic	LOC21401506
CTCCCATAAACGCCCAGGAATTTCTTTCATA	11.07	0	5.93249	0.0101391	Exon	LOC21396726
ATCCGGAACTTTTCCGGGCCCATCGGCACGC	55.33	7.7	2.78263	3.23e-05	Intergenic	LOC21396704
AGAATGTTAGGATCCTGGTTGAGTCCCACAT	9.68	29.27	-1.61107	0.0201449	Intergenic	LOC21403191
CGTTTCCCTCTCTCCAGGCCGTCGTGGATGT	19.37	43.13	-1.18119	0.0387703	Intergenic	LOC21403191
TGGTTCAGAATTACCTGGGATTTTATCTGAC	125.87	58.54	1.06871	0.00841545	Intergenic	LOC21412794
CTGCAGGCCCTGCCCAGGCAAGGGCCGCAGG	33.2	86.27	-1.40626	0.00228282	Intergenic	LOC21403196
ACTAGGCAGGAAGCCAGGTAGACAGGAGGTC	12.45	1.54	2.84287	0.0279246	Intergenic	LOC21403201
TCCAAAGTCGCCACCAGGTTAGGGAACGACC	8.3	32.35	-1.97253	0.0046146	Intergenic	LOC21406994
CGTTATGATGAAACCCGGCAAAATCACGCCA	20.75	1.54	3.57139	0.00194692	Exon	LOC21407001
GGTTCCACGTAGCCCGGGTAGGGCAGAAAAT	13.83	35.43	-1.3787	0.0317416	Exon	LOC21407007
GCTGGATTCAAAGCCTGGGATGAAGAGGATT	66.39	18.49	1.80118	0.000790627	Intergenic	LOC21407068
ATGCACGTCAAATCCTGGCACAGTTGTACTT	210.25	440.57	-1.10011	0.000772112	Intergenic	LOC21389165
TGTACACAGGACACCAGGTACAAGGACCTTG	175.67	613.1	-1.83569	2.56e-08	Intergenic	LOC21389157
GCGAAGATTTGGACCTGGACTTTTGTCATGC	30.43	10.78	1.44806	0.0465904	Intergenic	LOC21389160
CGCCAAGATTTTGCCAGGTTCAGAAGGAGGC	11.07	0	5.93249	0.0101391	Exon	LOC21404670
GGATCATTCACTGCCCGGCATGTGACATCAT	11.07	0	5.93249	0.0101391	Exon	LOC21404711
GAGAGTCCATGGTCCTGGTCGTACTCATCAG	9.68	27.73	-1.53355	0.0285124	Intergenic	LOC21386441
TGTCACAACACAACCTGGATATTACAGACAT	9.68	33.89	-1.82137	0.00698655	Upstream	LOC21393500	Intergenic	LOC21393500
TGTACTTGTGGGCCCTGGTGGGTCATGGACA	22.13	52.38	-1.26929	0.0205901	Intergenic	LOC21393504
TGGCTGCTTAAAGCCAGGAAAATACAAGGTA	4.15	18.49	-2.14016	0.0320298	Exon	LOC21396955
GGCCCATCACGGGCCTGGGGTCAGACGTGTT	56.71	15.4	1.83471	0.0012455	Intergenic	LOC21412333
GCCAGATCTAGAACCTGGGATCAAAGAGCAT	17.98	3.08	2.4444	0.0195009	Intergenic	LOC21396970
ACGACGTGATATCCCAGGCTAGGGGTAATTG	17.98	40.05	-1.1806	0.0423702	Intergenic	LOC21387585	Upstream	LOC21387586
GTTGGTATTCATACCAGGGACATATGCGAGG	47.03	0	8.00177	2.1e-08	Intergenic	LOC21395165
CTAATTTCTTTTGCCTGGAATTGCAATGGAA	96.83	27.73	1.76393	0.000216826	Intergenic	LOC21391920
CCCGAAACTCGGTCCGGGTAGACGAGGCACT	12.45	0	6.09978	0.00544505	Intergenic	LOC21391920
GATCAACATAAAGCCGGGCGTTCACATTGTC	16.6	0	6.50955	0.00160763	Exon	LOC21394939
CGTAGTGGGGCGCCCAGGGGCAGCTCAGGGG	31.81	9.24	1.73027	0.0193329	Intergenic	LOC21394925
CATGAAGCAGCCCCCTGGTTTTGAAAGAAAC	13.83	1.54	2.99276	0.0279246	Intergenic	LOC21388270
ATTAGGATGTGAACCCGGTTTGACTTATGAA	23.51	0	7.00739	8.65e-05	Exon	LOC21403832
CAACCACAATGCGCCCGGCAACTTGATCAAG	0	29.27	-7.35428	9.42e-06	Exon	LOC21403875
TGAGGTTCCACCCCCAGGCGCGCCACAGCTT	38.73	77.02	-1.02186	0.02689	Intergenic	LOC21403898
GACAGGGACGAAGCCAGGAGAATCAGGTACA	113.42	246.47	-1.15193	0.00107986	Intergenic	LOC21403898
AGGTGCTCGATCACCTGGCTAAATTGGAGTC	4.15	16.95	-2.01589	0.0490563	Exon	LOC21403830
CGGTTCTTCATCTCCCGGTGCTCCTGACACA	19.37	1.54	3.47276	0.00330227	Exon	LOC21384873
ACGCTAGGCAGGGCCTGGCCCTACCGAGGCA	40.11	12.32	1.65484	0.0129866	Intergenic	LOC21397069
CACCAAGCAGAGCCCCGGTGCTAATCCACAA	44.26	0	7.91466	5.52e-08	Intergenic	LOC21397088
CCTTTAGCAAAGGCCAGGGGATGTGGTCGAG	27.66	6.16	2.10113	0.00631687	Intergenic	LOC21397088
GAACTTGTATCCCCCTGGGGTTTTATGTAGT	49.8	117.07	-1.26373	0.00204837	Intergenic	LOC21397088
TCACACCTACGATCCGGGTGAAATGGGTGGG	11.07	0	5.93249	0.0101391	Intergenic	LOC21405177
GAGAAGAATCGTTCCCGGTGAGAATGTTGTC	0	12.32	-6.11842	0.0101391	Intergenic	LOC21405186
TCGAGAAGAGAAGCCTGGAGTTGGAGGAGGA	13.83	0	6.24968	0.00294732	Intergenic	LOC21405186
CATGCTGGTTTAACCGGGTCAGTAAGAGATG	135.56	49.29	1.42257	0.000681414	Intergenic	LOC21405187
TGGTACCTCCCTACCTGGTATGGTAGTACTT	4.15	18.49	-2.14016	0.0320298	Intergenic	LOC21405192
ACTCCAATCCCAACCAGGTGAGAACCAACTC	0	12.32	-6.11842	0.0101391	Upstream	LOC21385366	Intron	LOC21385367
TGATCCTTTTGTTCCAGGAGGAATAGCCTCT	8.3	23.11	-1.49029	0.043366	Exon	LOC21385371
TATACATGTCTTACCTGGTGATGAGTGACAA	16.6	49.29	-1.59321	0.00517174	Exon	LOC21387007
GGGTCTGTATGGGCCAGGCCCACGGTAGTGT	8.3	23.11	-1.49029	0.043366	Intergenic	LOC21388026
TGTGCATATTTTACCTGGTCAAATTGTAACT	17.98	43.13	-1.28706	0.0253241	Intergenic	LOC21409945
TGATTTTCGTGAACCTGGCATAACGGAACGG	5.53	30.81	-2.47192	0.00280553	Exon	LOC21409950
ACCCTTAAATGGGCCTGGTACAAAATCGGAT	96.83	30.81	1.61285	0.000548349	Upstream	LOC21409952	Intergenic	LOC21409951
GTATGGTTCAAACCCGGGAGACCAACGGCAC	12.45	32.35	-1.39804	0.0343351	Intergenic	LOC21409967
AACCTCCACGCCTCCAGGGAAGCAAAATGAA	0	9.24	-5.71029	0.0360267	Exon	LOC21409988
GATGCAAGTTGGGCCGGGGTCAGTCAGGAGC	22.13	0	6.92063	0.000153075	Upstream	LOC21410009	Intergenic	LOC21410009
ACCGAATTCCTTCCCTGGACCTGACCATCCT	109.27	29.27	1.8606	6.48e-05	Intergenic	LOC21409911
TTGGTACGACATACCAGGATAAGATTTACTG	1.38	150.96	-6.6249	9.47e-20	Intergenic	LOC21409939
CCCAGTGGCGGAGCCAGGATAAAATTTCAGT	35.96	12.32	1.49805	0.0236321	Intergenic	LOC21409940
TCTACTGTAGTTTCCTGGCTAGCAACATAAG	30.43	60.08	-1.01042	0.0413698	Intergenic	LOC21409943
GGCAAATAGCAACCCAGGCTGAGGAAAGCAG	44.26	7.7	2.4619	0.000564896	Intergenic	LOC21394444
GTCCAAATTGAGACCCGGTATGGAACCCTAA	0	10.78	-5.92874	0.019033	Intron	LOC21394447
GTCACGCCCCCAACCAGGGTGGGTGACGTGG	49.8	16.95	1.51174	0.008782	Intergenic	LOC21394447
CCAAATATTCTTCCCAGGTCCTCCACATGGT	78.84	183.31	-1.24882	0.000834735	Intergenic	LOC21399619
CTGGATGTCTTCGCCTGGAGCCACTCCGACA	1.38	12.32	-3.02939	0.0476911	Intergenic	LOC21387315
TAGCAGTGTCTGCCCGGGTTTTGATGGGTTT	0	9.24	-5.71029	0.0360267	Exon	LOC21389607
GCCGAGTCGGCCTCCAGGTATTTTTCCTAAT	293.24	115.53	1.30892	0.000210414	Intergenic	LOC21407799
TTCTCCAACCTCACCAGGAACCCCAATCGCC	0	18.49	-6.69645	0.000489065	Exon	LOC21407687
GAGACAACCAAATCCAGGTTCTAGTTACTAA	11.07	1.54	2.67557	0.0476911	Intergenic	LOC21407739
GAATTTAGTTCTGCCTGGATTGCGTCTTTCC	20.75	57	-1.4832	0.00638266	Intergenic	LOC21407779
GTCCTGCACATATCCTGGACAAGGAAGCGAA	67.78	23.11	1.5117	0.002966	Intergenic	LOC21394685
GAAGGGCCTGGGCCCAGGCTCGGCCTTGGCC	0	12.32	-6.11842	0.0101391	Intergenic	LOC21394695
AACATTGAAGTTACCCGGTCCAATCAAGCTG	11.07	0	5.93249	0.0101391	Intron	LOC21400175
GCAGAGGTTCTATCCTGGCAGTGGGGGGCTT	12.45	1.54	2.84287	0.0279246	Exon	LOC21399644
AATTTTTGCACACCCTGGAATTTAATGGAAT	22.13	3.08	2.74121	0.0046627	Intergenic	LOC21399655
AGGAAAGGCCGGCCCTGGTGTGATCATTGTC	6.92	30.81	-2.15932	0.00674204	Intergenic	LOC21385620
GGAAATTTAGTGACCTGGCACAGCAAAAAGC	60.86	21.57	1.45561	0.00621319	Intergenic	LOC21385620
AGTATTTTTTGGGCCTGGAAGTCGCCAAATC	136.94	52.38	1.35005	0.00108401	Intergenic	LOC21387456
AACCAAAACAATGCCTGGGTGATCTCCATTG	8.3	29.27	-1.82898	0.009835	Intergenic	LOC21400447
CAAGAATACTAAACCGGGATTTGGATAGAGA	19.37	3.08	2.55027	0.012112	Exon	LOC21400483
ACCAATGGGGCCACCAGGGTATTTAGGGATG	69.16	29.27	1.20208	0.0175652	Intron	LOC21400440
ATGTGGGACTCAACCAGGATCCTAACAAAGG	19.37	4.62	1.99209	0.0320298	Intron	LOC21396883
AAGTCCTTTGGTTCCAGGTCCGAGTGATATT	19.37	3.08	2.55027	0.012112	Intergenic	LOC21396904	Upstream	LOC21396905
ACTGTATGGAACTCCTGGATAAGGCGCTCGC	16.6	1.54	3.25263	0.00957336	Intergenic	LOC21396911
CCTATTCCCAAGACCAGGGATTCTAACAGAA	66.39	26.19	1.30278	0.00888364	Upstream	LOC21396912	Intergenic	LOC21396911
CACTGTTTGTCTCCCAGGTAATCTCATTGCT	2.77	26.19	-3.19318	0.00111859	Exon	LOC21396885
GGTCAAGATGATGCCCGGAATAAAGTTTGAG	41.5	10.78	1.89321	0.00516343	Intergenic	LOC21396930
CGACGAATCGAAGCCCGGCGGATTCTTCCCT	11.07	0	5.93249	0.0101391	Exon	LOC21392429
CCGGTTTTGTCATCCCGGGGTATTTCCAACC	15.22	1.54	3.12854	0.0163442	Intergenic	LOC21392429
CGGTTTTGTCATCCCGGGGTATTTCCAACCC	19.37	1.54	3.47276	0.00330227	Intergenic	LOC21392429
AAGGAAAGTACACCCGGGCGAGGTGGAGAAT	2.77	15.4	-2.43453	0.0313369	Intergenic	LOC21392436
GCCATTGCAATCGCCGGGATGGTGTTGCCCT	11.07	0	5.93249	0.0101391	Exon	LOC21403580
GTGAACAACTCAACCGGGTGGGAGACATAAC	8.3	0	5.5253	0.0360267	Intergenic	LOC21387958
ACTTATTAAGCAACCAGGTCAAGTTATCAGC	174.29	70.86	1.26274	0.00119866	Intergenic	LOC21396793
AGGATCCACACCTCCAGGGAATTTGGATTCG	221.31	1044.43	-2.2711	2.77e-12	Intergenic	LOC21396828
GAGAAAAACAATACCTGGGATCTTATTCCAA	9.68	40.05	-2.0612	0.00166495	Intergenic	LOC21389840
GCCTCGGCGGTCGCCAGGATCATTTCGCTCA	11.07	0	5.93249	0.0101391	Exon	LOC21389843
CCCTTGGGACACCCCCGGGGCACCCCCGGGA	9.68	0	5.74321	0.019033	Intergenic	LOC21389838
CACCCAACGGTGGCCAGGAACCCACTAGGGT	142.47	64.7	1.1032	0.00505331	Intergenic	LOC21404792
CTTTACAACGATGCCTGGATGATAGTGAGGC	62.24	23.11	1.38919	0.00764522	Intergenic	LOC21411911
TCTGCCTAAACACCCAGGTAGAGAAAATCAG	88.53	21.57	1.99482	5.53e-05	Intergenic	LOC21404814
GAGGGGGTGAATACCTGGACCAAGAATTCTG	71.93	150.96	-1.10114	0.00415658	Intergenic	LOC21404785
CAAATTGATACTTCCTGGATCCAACTCAACG	17.98	0	6.62381	0.000883472	Intergenic	LOC21394594
TTCTGAACTTCAACCTGGGCCGACTGAAACT	84.38	194.1	-1.23357	0.0009334	Exon	LOC21394596
CTCTAAAATACTTCCTGGGCATGGAATTTGC	9.68	0	5.74321	0.019033	Intergenic	LOC21388247
GCATCTTCATAAACCAGGGAAAGTATGTTCT	48.41	20.03	1.23258	0.0280306	Intergenic	LOC21388247
ATACACCTAATCTCCTGGCTGAAACTGGATG	30.43	67.78	-1.18396	0.0123951	Intergenic	LOC21388248	Upstream	LOC21388248
GAACTCCGAGTCTCCAGGCTTGGCCAACAAT	4.15	16.95	-2.01589	0.0490563	Exon	LOC21388250
ATTCTGTCATCCCCCAGGGGACTATTCGACT	16.6	1.54	3.25263	0.00957336	Intergenic	LOC21388250
CTGGATGTATTCGCCTGGACTCACGCTGACA	1.38	20.03	-3.72182	0.00194692	Intergenic	LOC21388250
GATGTCAATTGGGCCGGGCCATCGCCCAACC	13.83	0	6.24968	0.00294732	Intergenic	LOC21397111
TCTGATTTCCTGACCCGGATCGTGGCAATTG	2.77	20.03	-2.80919	0.00751564	Intergenic	LOC21397119
CTTGGGCTCGTCTCCTGGCGGCCCTTTCTTT	41.5	81.64	-1.00666	0.0279935	Intergenic	LOC21388131
GCAACAATGGAGACCGGGATCGAAAAAATAT	16.6	0	6.50955	0.00160763	Intergenic	LOC21388736
CCTCTCATTATGCCCCGGCCCATGACTAAGT	19.37	4.62	1.99209	0.0320298	Intergenic	LOC21388730
TCTCAAGTCTACTCCTGGTCAAGGCTTGTTC	45.65	120.16	-1.4262	0.000771569	Intergenic	LOC21388764
TGACTTGACAAATCCTGGATTTATTATGTAT	11.07	44.67	-2.0288	0.000921293	Intergenic	LOC21393571
CCAGAATATATAGCCTGGACCAGACAGGACC	35.96	1.54	4.35956	7.41e-06	Intergenic	LOC21393574
CTTTCAGTAATAACCAGGTGTGCAGACTTAA	23.51	0	7.00739	8.65e-05	Intron	LOC21395428
GACCCTGCTCCTCCCGGGAAGAGGAAAGTGG	9.68	0	5.74321	0.019033	Exon	LOC21395429
TGTGGTAATCATTCCGGGGGACAATCTTTAG	29.05	63.16	-1.14906	0.0160993	Intergenic	LOC21395430
GAGCAGGTATAATCCCGGCAAGCAGCGCAGA	8.3	29.27	-1.82898	0.009835	Exon	LOC21403068
CCTCATAACCCAACCGGGAAGATGTTCACTC	9.68	0	5.74321	0.019033	Exon	LOC21403077
CAATTAACCTTCACCGGGTAGATGAACAAGT	16.6	3.08	2.33014	0.0313369	Exon	LOC21403079
CTCCCATTTCCATCCAGGGACAGAAAGAGGT	195.03	80.1	1.2484	0.000835579	Intergenic	LOC21393617
CCCCTTCAGGTGACCGGGGTTACCGCAGAAT	9.68	0	5.74321	0.019033	Upstream	LOC21393619	Intergenic	LOC21393618
CCCACATTTCTCACCGGGAGCTTGCTCCGCT	12.45	0	6.09978	0.00544505	Exon	LOC21393619
CATAGCCTTAATCCCGGGCTTACCTAAAAGT	175.67	83.18	1.04335	0.00581453	Intergenic	LOC21393633
ACGGGATTGATTACCAGGAAACATTTGCCCC	143.85	12.32	3.49253	1.69e-11	Intergenic	LOC21399005
ATCACGAGTCATACCGGGCTTTCTGGGAACA	0	24.65	-7.108	4.92e-05	Exon	LOC21399030
TTTTCAACAACGACCTGGTATAGACTTTCAT	47.03	109.37	-1.24786	0.00394641	Intergenic	LOC21409203
TTCTAAATGGAGACCTGGAAGAAGAAATCTA	11.07	1.54	2.67557	0.0476911	Intergenic	LOC21409208
ATGTCGTCCTAGCCCCGGAGCAAGCCTCTCC	56.71	13.86	1.98486	0.000649935	Intron	LOC21409212
CAATGTGCACCAGCCCGGATGGCCCAAGGGA	29.05	0	7.31011	9.42e-06	Exon	LOC21409096
TCATTAATAATCACCTGGTTCCGAACCTTCC	5.53	24.65	-2.15209	0.01415	Intergenic	LOC21409144
GTACTTGAAAATACCAGGTCCACTGACAGCA	27.66	1.54	3.98325	0.000145932	Intron	LOC21402255
TAGAGCGGGTAAACCAGGTTGAAGAGATCAT	11.07	0	5.93249	0.0101391	Intergenic	LOC21402294
TTCATTCTTCGTACCTGGTCCAACTTCACAA	24.9	6.16	1.95019	0.01415	Intron	LOC21387361
CGTCGAATATTGACCTGGCAGTATACACAGA	98.21	32.35	1.56329	0.000688064	Intergenic	LOC21387361
GCTGATCTGGATGCCCGGAGGAGTGAGGTCT	9.68	0	5.74321	0.019033	Exon	LOC21398991
CAACGCAAAGAATCCGGGAATCTGACATACG	8.3	0	5.5253	0.0360267	Intron	LOC21385961
CAGTCTAGTGGCACCGGGGAGGGCTTGGGTG	35.96	7.7	2.16372	0.00341719	Intergenic	LOC21392818	Upstream	LOC21392818
AGTAAGGGTTATTCCTGGAAAGGATTTGTTT	23.51	1.54	3.75047	0.000683214	Intergenic	LOC21392809
CTTTTTTAGTTCACCTGGTAGTTTTCGGACA	98.21	16.95	2.48894	1.06e-06	Intergenic	LOC21392030
AAGAGAAGCAGGGCCTGGTCTTCATCTTCAA	0	10.78	-5.92874	0.019033	Intergenic	LOC21392030
ACGACGGTTGGCGCCGGGAGGATAATCGACG	17.98	4.62	1.88622	0.0490563	Intergenic	LOC21412491
TCATTGGTCTGTTCCAGGCGATTTATGGGTA	16.6	38.51	-1.23854	0.0464835	Intergenic	LOC21392030
GAAGAAACCGCAACCAGGGACAGACAGTTGG	139.7	60.08	1.18156	0.00319969	Intergenic	LOC21387491
CACAATCCTCAGGCCCGGCCTTGGTGCTAAA	31.81	0	7.44056	3.22e-06	Exon	LOC21393766
GGCAATCCTCGGTCCCGGGACCAGGAGGAGA	31.81	7.7	1.9878	0.0099667	Exon	LOC21393796
AACAGATTCCCAACCGGGCCCCACACTTGAC	9.68	0	5.74321	0.019033	Intergenic	LOC21391369
AAGTCGTGCAACACCTGGGTGATCCAAGCCG	65.01	129.4	-1.02449	0.0111625	Intergenic	LOC21389693
CTTGATAATTTAACCAGGCATTGGTGATAAT	0	12.32	-6.11842	0.0101391	Intergenic	LOC21384385
TCTTGAACTCCTTCCAGGAGGGGGTAGCTTA	20.75	55.46	-1.4438	0.00820265	Intergenic	LOC21410755
ACCCAAGGCCCGCCCCGGCAGGCCGATCTGG	5.53	64.7	-3.53792	7.34e-08	Intergenic	LOC21390763
AGTCAAGATGATGCCTGGGATAAAATTTGAG	34.58	6.16	2.42115	0.000828701	Intron	LOC21400803
TATGCAGTTTACCCCAGGATGCATGGTAAGG	26.28	0	7.16667	2.82e-05	Exon	LOC21386841
TGATGGTTCTACGCCGGGAACCTCGGCGACG	5.53	20.03	-1.85494	0.0464611	Upstream	LOC21387667	Intergenic	LOC21387667
GGTTGAGCCCCAGCCAGGGGTGGTGTCAGCG	22.13	57	-1.39088	0.0100813	Upstream	LOC21387667	Intergenic	LOC21387667
GAGACCTTGGCTCCCGGGGGATTGCTGCAGC	34.58	7.7	2.10743	0.0048893	Intergenic	LOC21387667
GCTCCATACGGGCCCAGGTGTCACCATTGTA	20.75	44.67	-1.13298	0.0451048	Intergenic	LOC21412174
GGGCTGCAACCCCCCGGGCCTGGCTAGCTGC	12.45	1.54	2.84287	0.0279246	Intergenic	LOC21388744
GTCTAGTCAATGTCCGGGGTTGTACGTAGGT	29.05	6.16	2.17106	0.00421142	Intergenic	LOC21404016
CCTGCAGTACCATCCTGGAAAAGTTAATGTG	52.56	24.65	1.05364	0.0432832	Intergenic	LOC21404016
TTCATTAGTTATCCCGGGGTTGCCATGTGGC	22.13	0	6.92063	0.000153075	Exon	LOC21404036
CGGCTCCATAGAACCAGGAGTTCATGGATGC	37.35	95.51	-1.38377	0.00184315	Intergenic	LOC21406453
AGATGCTAGGATTCCTGGAGTCTTTCTACTA	2.77	16.95	-2.57051	0.0195009	Intergenic	LOC21406467
TCATTGGCTACTCCCCGGAATCGATTGCATT	0	24.65	-7.108	4.92e-05	Intergenic	LOC21406490
GAGGTTTCTATGGCCTGGAATTATGTGATTC	45.65	10.78	2.03013	0.00195564	Intergenic	LOC21406491
GAGAAAGTTACAACCAGGGATGAAAGAAGTC	8.3	0	5.5253	0.0360267	Intergenic	LOC21406491
CAACCCGACCCTACCCGGCCAAATTACACCC	51.18	18.49	1.42686	0.010993	Intergenic	LOC21392459
TCACAATTTGAGACCTGGAGTTCAAGAAAGA	34.58	1.54	4.30327	1.21e-05	Intron	LOC21402160
TTGCTACACTACTCCCGGCATCAGAAGCGTC	26.28	3.08	2.98726	0.00111859	Intron	LOC21402176
GAGGAATGTTAGGCCCGGATTTAGCGTCTAC	9.68	0	5.74321	0.019033	Exon	LOC21402198
ATCTGCATGATATCCCGGTGCTGCGTCCTGT	45.65	4.62	3.22129	1.36e-05	Intergenic	LOC21402203
ATGAGGATGAGTCCCTGGAAGTCTGCTCAGA	13.83	36.97	-1.43979	0.0236321	Intergenic	LOC21388085	Upstream	LOC21388086
CCAAACACACCCTCCAGGGGAATCACAGCAC	33.2	80.1	-1.29957	0.0050999	Intron	LOC21388080
CCCTTTACTAAACCCCGGAGGTAATTCCATG	12.45	0	6.09978	0.00544505	Intron	LOC21393720
GTCAACTCATACACCTGGGACTGATTTCCCA	497.96	98.59	2.30092	6.05e-11	Intergenic	LOC21412894
GTGCAAAACCCTACCTGGTCGCAACCTTCCT	37.35	12.32	1.55223	0.0236321	Exon	LOC21396112
TATTCTCTTAGGCCCAGGTCTATTAGTACGT	34.58	78.56	-1.21304	0.00886029	Intergenic	LOC21401884
ATGACTTGGGGATCCCGGTTGCATTGAGGAA	26.28	1.54	3.90975	0.000243198	Intergenic	LOC21401875
TGGTTTGTCTCCACCGGGGCGAGCGGAAATG	4.15	23.11	-2.4593	0.00873961	Exon	LOC21386217
AGTAAATGCGATGCCAGGACAGATAGAACTA	1.38	15.4	-3.34716	0.00957336	Intron	LOC21389686
ACCCTTAAATGAGCCTGGTACGAAATCGGGT	215.78	66.24	1.66761	1.01e-05	Intergenic	LOC21402664
GTCAGATAAAGTCCCAGGTAATTTTGAACCA	20.75	6.16	1.68927	0.0464611	Intergenic	LOC21402672
AAGCAATGTCTGGCCTGGTATGTGACAGATA	23.51	66.24	-1.5203	0.002966	Intergenic	LOC21402688
CTCAGCGGACATTCCTGGGTGTGGGCCATGA	0	10.78	-5.92874	0.019033	Intron	LOC21402660
GTGAAGAAAGCTTCCAGGAGCTAAAAAGGAG	16.6	3.08	2.33014	0.0313369	Intergenic	LOC21402697
GAGCTTTTGGTGGCCAGGAATGAAGAAAGAC	123.11	20.03	2.5757	7.35e-08	Intergenic	LOC21402697
GTTTCAAGTGAGCCCTGGCCTAAGTTTCAAG	34.58	4.62	2.8226	0.000267144	Intron	LOC21402660
GGACAGGAGACAACCCGGAGAAGGCGCACTT	55.33	115.53	-1.09318	0.00730232	Intron	LOC21402660
CAGCCTCCTTCCACCTGGATATCTTCCGGTA	5.53	26.19	-2.23893	0.00946293	Intergenic	LOC21407351
TCTCCATTTCCTCCCCGGCTCCAAAACTCTC	17.98	1.54	3.36689	0.00561636	Exon	LOC21407354
GGGCGCCCAGGGGCCAGGATGGGTCAAACAT	0	16.95	-6.57218	0.000883472	Intergenic	LOC21407357
ATTCTAGTCTAACCCTGGACCCGAGCACTGG	15.22	43.13	-1.52541	0.00934319	Intergenic	LOC21407357
ATGATCCACGATTCCTGGGTATGAAGTGATG	6.92	23.11	-1.74707	0.043366	Intergenic	LOC21407362
AGGGAGAGCAAAGCCAGGTACACCATATTCG	9.68	55.46	-2.5289	3.23e-05	Exon	LOC21407389
TATTTTAGAGTTCCCAGGTCTTATTCTGCAT	12.45	30.81	-1.32805	0.0465904	Intergenic	LOC21407389
TCATAATCCCAACCCTGGACACATGATATCG	23.51	53.92	-1.22421	0.0242239	Intergenic	LOC21395279
TTTGTATTGCTCCCCCGGGTCAGGGAGGATA	0	9.24	-5.71029	0.0360267	Exon	LOC21405292
GGATCAAGAGGCTCCAGGTTTTATTGTCCAG	0	9.24	-5.71029	0.0360267	Intergenic	LOC21388447
TAGGTATGGATTTCCTGGGGAAATACAACGC	70.54	32.35	1.08703	0.0274301	Intergenic	LOC21385850
TCATGTTTCGGTACCCGGAGACTGTGTGATC	11.07	1.54	2.67557	0.0476911	Intron	LOC21385851
AAACTTAAGGCCTCCGGGTGCGAGGTGTAGA	1.38	12.32	-3.02939	0.0476911	Intergenic	LOC21401840
TGACCCCGAATCTCCTGGGATGTTTCTTCCC	34.58	93.97	-1.47082	0.00102503	Intergenic	LOC21401840
CTTCTTTCATTTTCCTGGTTTGCCTTTATGT	22.13	57	-1.39088	0.0100813	Intergenic	LOC21401872
ACCCACGTTTCCTCCCGGCCCACAATTCAAA	5.53	24.65	-2.15209	0.01415	Intergenic	LOC21390367
TAATGTTGTGAGACCGGGAGGTGATCAACAC	16.6	1.54	3.25263	0.00957336	Intron	LOC21392655
CTGTTGAACTTTTCCGGGAAGGTTTTGTGTT	11.07	0	5.93249	0.0101391	Exon	LOC21388629
ACGCGTGCTTATCCCAGGGGCAAAAATCATG	53.95	21.57	1.28214	0.016258	Intergenic	LOC21385488
TCCTGGTAAACCCCCTGGCCTCATGGGCGTA	22.13	53.92	-1.31097	0.016258	Intergenic	LOC21411101
CTCTATTATCAGGCCTGGCCGAGATTCTGAG	4.15	21.57	-2.36056	0.013506	Upstream	LOC21392341	Intergenic	LOC21392341
TCGAAATGCTGTGCCAGGCAGTCCCTTTGTA	11.07	0	5.93249	0.0101391	Intron	LOC21392333
CGAGCCCGGTACTCCTGGTTAAGAAGAAGGA	38.73	12.32	1.60444	0.0175415	Intergenic	LOC21405201
ACTGAGGCTTTTCCCTGGAAAACTTAAATCA	22.13	4.62	2.18304	0.013506	Upstream	LOC21405226	Intergenic	LOC21405225
CCAGAAATCGTTGCCGGGACTATAATATACC	163.22	36.97	2.10346	6.43e-07	Intergenic	LOC21389723
ACAGGCCATTCATCCTGGTTCCTTTCATGAA	52.56	9.24	2.45135	0.000166842	Intergenic	LOC21389734
CTGCTGTGGTGTACCAGGTGCAGTCAATTGT	29.05	72.4	-1.34557	0.00447054	Intergenic	LOC21389726
CTCACGGTGAAGACCAGGAGGCAATGTCATG	60.86	6.16	3.23342	2.54e-06	Intergenic	LOC21389729
GTTGGTAATCTAACCAGGTTTTCATTCCTCC	8.3	0	5.5253	0.0360267	Intergenic	LOC21389729
ACACAGTGACGGGCCGGGCCGGCACGGTCTG	12.45	0	6.09978	0.00544505	Upstream	LOC21390187	Intergenic	LOC21390186
CTTCCTTTGTATGCCTGGGAGGTTAATTGTG	183.97	86.27	1.05753	0.0045089	Intergenic	LOC21385690
ATGTTGCCCCTACCCCGGATATACATGCGCA	1.38	12.32	-3.02939	0.0476911	Intron	LOC21405714
AAGGAATTGTTGACCCGGCGTCCTTCACTGT	13.83	0	6.24968	0.00294732	Exon	LOC21405722
CTCTATTGTGGGACCAGGTACTGTTGCGGCT	76.08	26.19	1.49867	0.00186141	Exon	LOC21405760
GATCCACATAAAGCCAGGTCTCAAATTGGAT	45.65	10.78	2.03013	0.00195564	Intergenic	LOC21396016
GTCTTTCAATTCACCTGGTAGTCTTTGGACA	9.68	0	5.74321	0.019033	Intergenic	LOC21396003
CCTGAATCCTATTCCTGGTATTTTGGAGATA	20.75	4.62	2.09072	0.0208294	Intergenic	LOC21400511
GGCCCGCCAAGGCCCAGGCACACGAAGGGCC	69.16	32.35	1.05853	0.0329506	Intergenic	LOC21385738	Upstream	LOC21385738
CGGGCCATTCGGACCGGGCCATTTCGGGCTA	15.22	36.97	-1.30402	0.0388585	Intergenic	LOC21385735
CACGGGGGCAGATCCCGGTTGCAAATGAATC	8.3	26.19	-1.66955	0.0207887	Intergenic	LOC21390631
CTCAAGTACCAAACCTGGCTAGCGTTGCACT	20.75	4.62	2.09072	0.0208294	Intergenic	LOC21394323
GACTTTTCTTGGGCCCGGAAATGTCGAGACC	16.6	3.08	2.33014	0.0313369	Exon	LOC21394340
TGACCAAAAGAAGCCTGGTCGCTTGTGATCA	22.13	50.84	-1.22637	0.0260224	Exon	LOC21389706	Upstream	LOC21389707
CCAATCCGATGAGCCAGGCGACTCAAAATCT	35.96	73.94	-1.0695	0.0214215	Intergenic	LOC21389709
AGATCAATCATCTCCAGGTCCTACGTCGACC	74.69	23.11	1.65152	0.000892373	Intergenic	LOC21389709
AGCTGATTGAGCACCTGGACCAGGAGTCTTC	16.6	0	6.50955	0.00160763	Exon	LOC21402111
ACACCTCTGTGCCCCAGGCACTCGCAAAGGG	0	12.32	-6.11842	0.0101391	Upstream	LOC21402112	Exon	LOC21402113
TGGAGTTGACATACCGGGACATGTGGCGCAG	19.37	0	6.72968	0.000489065	Exon	LOC21402122
CGAACAGATAATGCCAGGGACTATTTTAATC	48.41	160.21	-1.75614	1.27e-05	Intergenic	LOC21402122
CCTTGACGGAGGTCCTGGAGAGTACTTTCCA	354.1	149.42	1.21026	0.00037311	Intergenic	LOC21402134
TCCTGTGGTAATTCCTGGGTATGCATACCCG	16.6	0	6.50955	0.00160763	Exon	LOC21405328
GAGGGTTTGCTGACCTGGAGTGTGCACTGTT	59.48	20.03	1.52854	0.00385024	Intergenic	LOC21411600
TCCACTTTGTCTCCCGGGGGATTGTTGCAAC	56.71	123.24	-1.15064	0.00461119	Intergenic	LOC21405316
AGTGATCTGGATTCCTGGGGTTTTTGGGAGG	41.5	15.4	1.38576	0.027251	Intergenic	LOC21411601
GCCTAGGCACGGCCCAGGAACAGCCTAGGCA	51.18	23.11	1.10771	0.0379057	Intergenic	LOC21405357
GCACGCAAAGGGCCCAGGCACGCGAAGGGCC	59.48	23.11	1.3238	0.00965916	Intergenic	LOC21405357
GGTTGACGAATGCCCCGGCGACATTCATGGA	4.15	20.03	-2.25456	0.0208294	Intergenic	LOC21384663
ACCTCGACTAGTTCCTGGTGCAACACATGTG	48.41	16.95	1.47125	0.0114788	Intergenic	LOC21396022
GTATAATAAAATTCCCGGCTACCTACTTCAT	8.3	0	5.5253	0.0360267	Intergenic	LOC21402846
ATCAATATCCTTCCCAGGAACATTGCGACCA	102.36	10.78	3.19197	9.9e-09	Intergenic	LOC21388815
TTGCTTACTTCAACCGGGTGTTGCCTGAGCG	1.38	18.49	-3.60742	0.00330227	Intergenic	LOC21389067
AGGAAAAGGGGGTCCTGGCCATCATTTGGAG	38.73	13.86	1.43683	0.0293843	Intergenic	LOC21389067
ACCGGAAATTTGTCCAGGGTTATGGTAGCAT	49.8	16.95	1.51174	0.008782	Intron	LOC21389658
CTCATTCAAAAGGCCAGGTGCTTCTGTCCTA	52.56	1.54	4.90472	4.57e-08	Exon	LOC21401071
TACCTTGGCCGAACCCGGCCGATTTACACCC	38.73	9.24	2.01258	0.00506435	Intergenic	LOC21401102
AAGGGAGTTGCTCCCGGGAGACTGCATGTGG	0	13.86	-6.28604	0.00544505	Exon	LOC21400226
GACATTATTGTAACCGGGAATGATGAGAAGG	9.68	27.73	-1.53355	0.0285124	Intergenic	LOC21400187
ATGAATATGTACCCCTGGGAAAAGTACACAT	0	10.78	-5.92874	0.019033	Intergenic	LOC21399783
TAGCCGAAGGTGCCCTGGGGGAAGGACTCGC	110.66	52.38	1.04308	0.0148768	Intergenic	LOC21389020
AGTGGGAAGTAAACCAGGAGTAGGAAAGGAA	33.2	67.78	-1.05915	0.0243188	Intergenic	LOC21389021
AGCCTAGAACCAACCAGGAAACCATCTGAAA	11.07	1.54	2.67557	0.0476911	Intron	LOC21389026
ATGAAGCTCGACACCAGGTAAAAACAAAGAA	11.07	0	5.93249	0.0101391	Intron	LOC21389026
TATCTCAAACAAACCTGGGAAAAGATCAAAA	1.38	12.32	-3.02939	0.0476911	Exon	LOC21385683
AATTTTACGTGGGCCAGGCTAGGCCATGCCG	1.38	16.95	-3.48315	0.00561636	Intergenic	LOC21400422
GATTGTGGATTTTCCTGGGATTCTAGAGTGA	9.68	43.13	-2.16766	0.000564896	Intergenic	LOC21400431
ATCTCCAATGTCTCCGGGCTGATTTCGGAAT	34.58	0	7.56019	1.13e-06	Upstream	LOC21384547	Exon	LOC21384546
GTTCTAGAATATGCCGGGACTTTAGTCAAGG	1.38	12.32	-3.02939	0.0476911	Exon	LOC21391635
AGCATTTGTTCGGCCCGGTCCACGCATGATT	22.13	4.62	2.18304	0.013506	Upstream	LOC21401745	Intergenic	LOC21401744
AAGTTGGCAACCGCCAGGGGGAGAAAAAGAG	16.6	40.05	-1.29486	0.027251	Intergenic	LOC21407484
CAGACCTTGAGCACCGGGGACCCTCTTGTAG	1.38	21.57	-3.82782	0.00115139	Exon	LOC21407510
CTTATCTCTCCTTCCAGGAATGCGGGACACC	12.45	1.54	2.84287	0.0279246	Intron	LOC21407513
AATTTTATTGGAGCCCGGGATTATAAGTCCA	5.53	20.03	-1.85494	0.0464611	Intergenic	LOC21407574
TGTGAATTCCAATCCAGGAGCACTACCAAAG	13.83	0	6.24968	0.00294732	Intergenic	LOC21407484	Upstream	LOC21407484
GGATGAAATAGTACCTGGGTCATTTCATACA	11.07	1.54	2.67557	0.0476911	Exon	LOC21407587
AAATAAATTTGAACCGGGCCTATTTGTTGCA	24.9	6.16	1.95019	0.01415	Intergenic	LOC21393184
GCTAACCCCATCACCAGGTCAATGGTGCGGG	41.5	90.89	-1.16106	0.00866627	Intergenic	LOC21393169
CACTCTGGCCTTTCCAGGTCGCCCTTTCCGC	15.22	1.54	3.12854	0.0163442	Intergenic	LOC21392226
CTTTCTCGACATCCCCGGCTTTGCACAGCGC	5.53	20.03	-1.85494	0.0464611	Intron	LOC21387766
GCCCCGCGACGTCCCCGGTCAGTCTTCTTTC	70.54	32.35	1.08703	0.0274301	Intergenic	LOC21402859
AAACCCACAAACACCTGGGGTTGGAAAACGG	6.92	24.65	-1.83949	0.030086	Intergenic	LOC21402875
GGTCCAGAACCTACCAGGTATTCCCTTAGAT	8.3	0	5.5253	0.0360267	Exon	LOC21402902
TTTCAATCACAATCCAGGACCACTAATGCTC	30.43	7.7	1.92405	0.0141881	Intergenic	LOC21402856
GTCTGTGAGTGTTCCTGGAGAGTTAATCTTT	8.3	27.73	-1.75146	0.0143176	Intergenic	LOC21402858
CGTCTTCTATTCACCTGGTAAAATCCCTTCG	0	24.65	-7.108	4.92e-05	Intergenic	LOC21412872
TCGAGAGCCCAGCCCAGGTGGTGAGGTCACG	11.07	1.54	2.67557	0.0476911	Intergenic	LOC21394648
TAGCACAAAAGATCCCGGGCAGCAACCGTTC	0	13.86	-6.28604	0.00544505	Exon	LOC21394658
TCCCATGGTGGTACCAGGTGAGGTGCTCAGG	8.3	0	5.5253	0.0360267	Intergenic	LOC21399473
GCATGGTATCATCCCCGGGCATGAACACTAT	0	12.32	-6.11842	0.0101391	Exon	LOC21405469
CAATTGATCTGTTCCAGGCGGTTTAAGGGGC	107.89	52.38	1.00661	0.0196778	Intergenic	LOC21405472	Upstream	LOC21405473
GATGTCAATTAGACCAGGTCGTCCACTGAGC	92.68	33.89	1.41304	0.00224544	Intergenic	LOC21405475
AGTGTCTCGCTTACCCGGACCGAGTTTCAGG	63.63	10.78	2.50766	3.95e-05	Intergenic	LOC21405482
GAAATTGTAGAACCCTGGTAGGCATACGATT	27.66	81.64	-1.58843	0.000750967	Intron	LOC21405452
CCCAAAAGTCTGTCCCGGCCCAGCCCAAACA	24.9	6.16	1.95019	0.01415	Intergenic	LOC21390277	Upstream	LOC21390277
GGCATGGCTGAGGCCAGGTAAAGGAAAACAC	48.41	20.03	1.23258	0.0280306	Intergenic	LOC21411884
AGGATGGAGAAGGCCTGGGTAACGTAGGTGA	98.21	227.99	-1.24698	0.000506785	Exon	LOC21409011
CGGGAATACGTCTCCAGGTTCGGATTGTTAT	22.13	55.46	-1.35148	0.0128133	Intergenic	LOC21409011
TTCATGAACGTCTCCGGGCGTGAGGCCAAGA	27.66	95.51	-1.81425	7.66e-05	Intergenic	LOC21409015
AGGTTTATACTTGCCTGGATTCCGAGCTAAG	13.83	1.54	2.99276	0.0279246	Upstream	LOC21398738	Intergenic	LOC21398737
GGGACAGTTGAGACCAGGGAATTGATTCCCT	67.78	32.35	1.02946	0.0395143	Intron	LOC21388692
TGACAAAGAAGCTCCCGGCCACCACAACGGT	2.77	15.4	-2.43453	0.0313369	Exon	LOC21388692
ACCTTGTTGTACACCGGGAGGAACGTTCGAG	23.51	4.62	2.2698	0.00873961	Exon	LOC21387436
GCGGGTGATGATGCCGGGAGGTGGAGGAGGG	118.96	33.89	1.77259	6.72e-05	Intergenic	LOC21386330
ATTTATCAAATTGCCTGGAAGAAGAAATAAG	38.73	97.05	-1.35459	0.00220388	Intergenic	LOC21385494	Upstream	LOC21385494
TCGGAGTCGGCTTCCAGGTATTTTTTCGGTT	29.05	9.24	1.59981	0.0371644	Intergenic	LOC21412110
CCAGGGCGGTCTACCGGGAACGCAAGAAATA	9.68	0	5.74321	0.019033	Exon	LOC21396250
TGTATAGCAAGTCCCTGGAGGAGCACGTGGA	13.83	64.7	-2.24415	6.71e-05	Intergenic	LOC21396572
TACTTTCTGAACTCCAGGTGGGATTGTATCC	80.23	183.31	-1.22378	0.00105098	Intergenic	LOC21389338
TATTCTGCGCATACCCGGCAATCATTGCGTT	26.28	3.08	2.98726	0.00111859	Exon	LOC21389328
TAAGCTTGGTATACCAGGCGCGAGGAGACTG	148	314.25	-1.11883	0.001073	Intergenic	LOC21398028
AACGCTTTGATTGCCGGGCACATCAACAACA	13.83	0	6.24968	0.00294732	Exon	LOC21398048
CCGCAGGCCTTACCCAGGCAAGGGCCGCGGC	2.77	18.49	-2.69478	0.012112	Intergenic	LOC21399075
CCACGTCACTAACCCCGGTTTGGGGGGCGTG	12.45	1.54	2.84287	0.0279246	Intergenic	LOC21399083
CAGTCTTTTCCTTCCAGGCTCCACCTCTCTC	0	9.24	-5.71029	0.0360267	Intergenic	LOC21399085	Upstream	LOC21399085
CACCAAGCAACATCCCGGCCGAAAGTTTTGA	15.22	0	6.38546	0.00294732	Exon	LOC21399089
ATCCTTAGATTTTCCTGGGCATGCTTGCAAA	0	15.4	-6.43619	0.00294732	Intergenic	LOC21390689
GGCTGTGAATTAACCAGGTTCCTTACAAACT	33.2	12.32	1.38319	0.0424869	Intron	LOC21390696
GTCAGTTTTGCGGCCGGGGATTGGGTACTCC	11.07	0	5.93249	0.0101391	Intron	LOC21390696
AGAGTAGCAATCCCCGGGAGGCAAAGTAGCC	11.07	1.54	2.67557	0.0476911	Intergenic	LOC21390817
CCCGAAACTCGGTCCAGGTAGGCTTGTGCAC	40.11	10.78	1.84452	0.00711921	Intergenic	LOC21390817
TGGCCACCAGAGTCCGGGCGTATTCGGGAGC	12.45	60.08	-2.28744	7.55e-05	Exon	LOC21390822
ACCTTATGTTTATCCCGGACCAAATGACAAC	11.07	0	5.93249	0.0101391	Exon	LOC21390823
CCATTTGACTGCACCAGGCACTTCACAGCAG	35.96	70.86	-1.00825	0.0307156	Intergenic	LOC21389860
GCCAGCATATCCACCAGGATTTCATCAACAT	15.22	1.54	3.12854	0.0163442	Intergenic	LOC21392161
AACCAGAATCACCCCTGGTTTTAAAACTACC	16.6	1.54	3.25263	0.00957336	Intron	LOC21392166
GCTCTACTCCAAACCTGGATGTTGATAACCT	84.38	27.73	1.56579	0.0015088	Exon	LOC21386881
GACCCTTATTCGGCCCGGCCCAAGCCCTGAT	11.07	1.54	2.67557	0.0476911	Intergenic	LOC21400591
GGTCAGGTTCTTCCCGGGGCAGAAATGGCAG	0	10.78	-5.92874	0.019033	Exon	LOC21400594
ATTTGGGTTTGAACCTGGACTTAAGGTTCAT	1.38	12.32	-3.02939	0.0476911	Intergenic	LOC21404986
CGTCTAACCCAAGCCAGGCCATGTCGATGAC	41.5	13.86	1.53591	0.0166505	Intergenic	LOC21405010	Upstream	LOC21405011
GTAGACTCCATATCCTGGACTATCATCACAT	8.3	0	5.5253	0.0360267	Intergenic	LOC21405028
ACCTCACGGGATACCAGGAGGTAACCCGGCG	78.84	33.89	1.18034	0.0123498	Upstream	LOC21391667	Intergenic	LOC21391667
CTTTCCAATTTTGCCAGGAGATAGTTCAGAT	24.9	1.54	3.83231	0.000406861	Intergenic	LOC21406676
GGAGGGATGAGGACCGGGTGGAAGAGGAGGA	26.28	4.62	2.42909	0.00364749	Exon	LOC21406704
TCCTAAAATAAGTCCTGGTGATGGGGGGTCT	9.68	27.73	-1.53355	0.0285124	Intron	LOC21406705
GTTTCTTTGTCTTCCAGGAGACTAAAGATTC	34.58	9.24	1.8499	0.00993653	Intergenic	LOC21406725
AAGGCTAACTAATCCCGGGGACCGATAGTGA	8.3	0	5.5253	0.0360267	Intron	LOC21406752
TATCCATGTGATGCCAGGTAGTCACCAATCA	1.38	12.32	-3.02939	0.0476911	Upstream	LOC21392041	Upstream	LOC21392042	Intergenic	LOC21392042
CGAAGAATCTAACCCAGGTAGCTATTGCCGT	30.43	100.13	-1.74566	0.000113333	Exon	LOC21392049
CCGAAGACATGCACCTGGAACCGATCATCCT	30.43	1.54	4.11989	5.32e-05	Intergenic	LOC21412406
CTTGGTGGTAGAACCAGGGGATATCAAAAGT	6.92	23.11	-1.74707	0.043366	Intergenic	LOC21412399
CATAGAAAACAAACCCGGGTGGTGAGTTACA	0	9.24	-5.71029	0.0360267	Upstream	LOC21395670	Intergenic	LOC21395671
CGACCTAGAAATTCCGGGGTGAAAGCAAGCT	12.45	1.54	2.84287	0.0279246	Exon	LOC21388895
ATCAATATCTTTTCCAGGGGCATTTCGGCTG	89.91	38.51	1.1859	0.00902204	Intergenic	LOC21388886
CAGTAAACTAGTTCCAGGCATTGCAACCTGT	11.07	1.54	2.67557	0.0476911	Intron	LOC21409644
ACCGAGTCGGCCTCCAGGTATTTTCCCTAAT	17.98	4.62	1.88622	0.0490563	Intergenic	LOC21409650
TGTGGTTGATCTACCTGGCATGAAGCCAAAT	34.58	80.1	-1.241	0.00730939	Intron	LOC21409538
CCCTTCACTAAACCCCGGCAGTAATTTCATG	8.3	0	5.5253	0.0360267	Intergenic	LOC21409566
CCACGTCACCCACCCCGGTTGGGGGGGCGTG	26.28	55.46	-1.10543	0.039801	Intergenic	LOC21409530
AGTTGACGGGAAACCGGGTACCCAAATGGGT	8.3	0	5.5253	0.0360267	Exon	LOC21409578
AGAGAGAGAAACTCCTGGTTTTGTGGTGAGA	20.75	6.16	1.68927	0.0464611	Intergenic	LOC21409605
TCCACTTTGGCTCCCGGGGGTTTGCTGCAAC	55.33	0	8.23539	1.29e-09	Intergenic	LOC21403936
GAGCACTGGCCTTCCCGGAATTGTTTACACG	51.18	0	8.1233	5.1e-09	Exon	LOC21403956
ATGTAGTACTGCCCCAGGATAGCTGAAAAAG	94.06	26.19	1.8041	0.000204036	Exon	LOC21403977
AACAAGCATTTGACCTGGGTGGATTCATCAA	11.07	1.54	2.67557	0.0476911	Upstream	LOC21396269	Exon	LOC21396270
ACGTTGCTCGATTCCCGGATCCCTTGAATGG	12.45	1.54	2.84287	0.0279246	Exon	LOC21400916
AATAAATTTGGTTCCGGGATATAAAGCATGC	22.13	0	6.92063	0.000153075	Intron	LOC21400961
GCCCAGACACGGCCCAGGCCTGTTACGGGCT	29.05	9.24	1.59981	0.0371644	Intergenic	LOC21408137
ACTTCATTATATCCCTGGTTTCAATATCATT	0	10.78	-5.92874	0.019033	Intergenic	LOC21408041	Upstream	LOC21408041
GTCCTGCATATGTCCTGGACAAGGAAGCGAA	34.58	12.32	1.44177	0.0317416	Intergenic	LOC21408070
ATGTGAGACTCAACCAGGATCATAATATACC	22.13	6.16	1.78158	0.03138	Intergenic	LOC21408127
GCCTCGTGCTCGCCCAGGACAGGCCTGCACG	13.83	38.51	-1.49841	0.0175415	Intergenic	LOC21408525
AAGTTGGCATCATCCTGGAAAGCCTGTCCCC	23477.3	47446	-1.04852	0.000340515	Intergenic	LOC21408535
AATGAATGAGCCCCCGGGTGCTCGTGCCCGT	9.68	0	5.74321	0.019033	Exon	LOC21408544
GGGTCAACTTGGGCCGGGTCATACCAGCAGC	4.15	18.49	-2.14016	0.0320298	Intergenic	LOC21388260
TTATGGTTCATAACCAGGTAAATTATGGACA	13.83	0	6.24968	0.00294732	Intergenic	LOC21387716
TGTAGGTGGAATACCAGGGAAGCCGTGGGAG	0	15.4	-6.43619	0.00294732	Intergenic	LOC21412104
GCCTGTAAGTCGGCCGGGTAGGATCGGCCTT	13.83	38.51	-1.49841	0.0175415	Upstream	LOC21391473	Intergenic	LOC21391473
GCTTTTTTAATAACCTGGGATTATTGCAGGT	94.06	36.97	1.30948	0.00381629	Intergenic	LOC21391456
TCGGGGTTGGAGACCTGGTCCTACGGGTGGT	20.75	3.08	2.6489	0.00751564	Intergenic	LOC21391655
ATCAATCTTTGACCCCGGCATCACCAGGGGC	45.65	7.7	2.50611	0.000394089	Intergenic	LOC21391655
AACATGTACATCCCCCGGGGAAGAACTTCAG	19.37	0	6.72968	0.000489065	Intergenic	LOC21391655
CAGCGACATATCGCCTGGAGGCGGTGACATA	1.38	13.86	-3.19701	0.0279246	Intergenic	LOC21391655
TACCCGACCCCATCCAGGAGGGAAACTTCAT	44.26	104.75	-1.27279	0.00350177	Intergenic	LOC21400737
GGCATTATGAGTTCCTGGTGATGCCTTTCGG	87.14	3.08	4.70958	2.11e-10	Intergenic	LOC21400737
AAGGATGCCTGAGCCAGGCTTTGGGCATGAT	15.22	1.54	3.12854	0.0163442	Exon	LOC21400727
ACTTGTTGAGTAACCGGGTGACTTCATCACT	0	9.24	-5.71029	0.0360267	Intron	LOC21407631
TTGCCACGTGGCACCAGGGTATGGGAGACAT	5.53	21.57	-1.96093	0.03138	Intergenic	LOC21407632
CCTCAGGCCCAGCCCTGGCCCATGCCCCCAT	1.38	12.32	-3.02939	0.0476911	Intergenic	LOC21407635
TTTCCGCGGCTGACCTGGTTGAAAACCTCCT	12.45	32.35	-1.39804	0.0343351	Intergenic	LOC21407640
CATATGTACACATCCGGGAGTTTGAAAAGGT	11.07	1.54	2.67557	0.0476911	Intergenic	LOC21407643
CTTTCTCAAATTCCCAGGAATATTACATTAC	6.92	26.19	-1.92633	0.0207887	Intergenic	LOC21407643
ACATCAATGAGAGCCCGGAGCACAATTGCAA	0	10.78	-5.92874	0.019033	Exon	LOC21407617
GTGTGGCAGCAGACCCGGGAAAGATACGGGC	26.28	7.7	1.71391	0.0207887	Intergenic	LOC21387156
TACTGTTTGTATTCCTGGCCGAGCTGAGCTC	81.61	38.51	1.04647	0.0213279	Intergenic	LOC21387156
CTCTCATTGTCTACCAGGATTCGGCACACAG	53.95	24.65	1.09098	0.034937	Intergenic	LOC21387389
ACTGAGGGTCCTTCCTGGCGTCGACGGTGGC	206.1	58.54	1.77926	4.6e-06	Intergenic	LOC21387392
TCATTTGCGGCTTCCAGGTGACGCATGAGAC	0	21.57	-6.91685	0.000153075	Intron	LOC21402460
TGTTGTTGGGACACCTGGGAGGGTATTGGCT	20.75	0	6.82831	0.000272665	Exon	LOC21408471
GCACTGTAAGAAACCAGGACATACAAAGGAT	51.18	12.32	2.00488	0.00110634	Upstream	LOC21408386	Intergenic	LOC21412717
AGGGTGATCGGTCCCGGGTTGAAAGGTTCAG	0	10.78	-5.92874	0.019033	Exon	LOC21408420
CATTAAAGCCAGCCCAGGACAAGGTCTTTTC	9.68	32.35	-1.75462	0.0099667	Intergenic	LOC21408438
CCTTGGAGTTCGACCCGGTGAGGCAAGTGCG	0	9.24	-5.71029	0.0360267	Exon	LOC21392832
TTTCTTCTCTCACCCCGGAGACCATAAGTGC	0	16.95	-6.57218	0.000883472	Exon	LOC21393509
CCACGTCACCCACCCCGGTTAGGGGGCGTGA	4.15	20.03	-2.25456	0.0208294	Intergenic	LOC21393507
AAGGGTACGTTAGCCCGGATGCAACTGTGGA	41.5	0	7.82195	1.48e-07	Exon	LOC21392972
ACCCTTTCCACTGCCCGGGCCACCTGACAGT	20.75	6.16	1.68927	0.0464611	Upstream	LOC21407392	Intergenic	LOC21407392
ATTGTCATATGAACCTGGATGTATTCTTAGG	65.01	24.65	1.35934	0.00738057	Intergenic	LOC21407417
CTCCTTTTTAGCTCCTGGAAGCTTTCTTCGT	22.13	3.08	2.74121	0.0046627	Intergenic	LOC21407393
ATCCAGGTGGGAACCCGGTGGGAGGTTGCAT	4.15	16.95	-2.01589	0.0490563	Exon	LOC21407451
CCTTTCATGATGTCCGGGATGCCAAGGCCCG	31.81	10.78	1.51182	0.0343351	Exon	LOC21407461
GGCTGATTTAGTGCCAGGATTGTACAAGGGT	55.33	6.16	3.09635	1.09e-05	Intergenic	LOC21407476	Upstream	LOC21407476
TTTACTTTTCTAGCCTGGCCATCTTCTCGGC	11.07	0	5.93249	0.0101391	Intergenic	LOC21385407
AGGCCGTTGGGTCCCTGGCCTATATTATTAT	19.37	3.08	2.55027	0.012112	Intergenic	LOC21385281
GCTGTGTAAAAATCCTGGGTGCTGCGGCGCT	47.03	9.24	2.29148	0.000654363	Intergenic	LOC21385282
CTGCAGTCTCCAACCGGGATTCAGATGCGCC	2.77	16.95	-2.57051	0.0195009	Exon	LOC21385283
TCATCTCCATAGTCCTGGAAAAAGTCCTCCA	11.07	32.35	-1.56534	0.0193329	Exon	LOC21386759
AGTATCTACCTATCCTGGACCACTGGCGCTT	8.3	0	5.5253	0.0360267	Exon	LOC21406568
AGCTCTGGCGAGCCCAGGCAAATCTCGCTGC	48.41	18.49	1.34698	0.0183246	Intergenic	LOC21406614
ATTATTCTCGTCACCAGGTAATTATTTAAGC	8.3	0	5.5253	0.0360267	Exon	LOC21406640
CGAAGGTGATGCACCGGGGCACCAGCAAAGT	9.68	0	5.74321	0.019033	Exon	LOC21406644
GAGACCAATCATGCCCGGTAGGACTGAGGTA	8.3	0	5.5253	0.0360267	Exon	LOC21406556
TCTCTCTTGCAAGCCTGGGATTAGCATTCGC	20.75	0	6.82831	0.000272665	Exon	LOC21387710
GAAGAAATCATTTCCGGGATAAAGAAGCACG	11.07	1.54	2.67557	0.0476911	Intron	LOC21385900
ACCTAATCGTTCGCCAGGTAAATAAATTAAT	66.39	29.27	1.14335	0.0260038	Upstream	LOC21384576	Intergenic	LOC21384575
AGGGGGAAACCTACCAGGAGACTCAGGGTTA	5.53	32.35	-2.54191	0.00186827	Intergenic	LOC21392490
CGCGCCTCAATTTCCTGGCAGATTCTAGGAT	116.19	50.84	1.15627	0.00652335	Intergenic	LOC21392490
CAATGGAATGAAACCGGGCCAAAGTGAACTT	24.9	0	7.08923	4.92e-05	Exon	LOC21392474
CACACCGCCACGTCCCGGGCAGTCTCTATCA	24.9	0	7.08923	4.92e-05	Exon	LOC21387811
AGTGCTAGAATCTCCGGGAGAACAAAAACCA	0	10.78	-5.92874	0.019033	Exon	LOC21385526
CAACAGGATTACGCCAGGTCACCTCTTAGTA	20.75	4.62	2.09072	0.0208294	Intergenic	LOC21392706
AGTTACGTGCATCCCAGGTCTGAAATGTTGG	31.81	0	7.44056	3.22e-06	Intron	LOC21392689
ACCTTCATATTTGCCAGGGACTAAATCAGAG	26.28	0	7.16667	2.82e-05	Intron	LOC21409503
ACGGTAAGCGTCCCCTGGGGACATAAATAGT	42.88	13.86	1.58301	0.0124859	Intron	LOC21409510
ATTTAGCAAAAGGCCAGGGGGAGACTATCGA	23.51	49.29	-1.09538	0.0472425	Intron	LOC21409510
ATGATTCCTTATTCCTGGATAGTAGATTCGG	12.45	1.54	2.84287	0.0279246	Intergenic	LOC21409521
CTCGATGTCATGGCCGGGGTACCTGCCAACC	19.37	0	6.72968	0.000489065	Exon	LOC21409479
GCTGCAGTATCATCCTGGAAAAGCTAATGTG	17.98	1.54	3.36689	0.00561636	Upstream	LOC21409487
AGTGCCTCGCCTACCTGGACTGAGTTTCAGG	49.8	4.62	3.34633	3.93e-06	Intergenic	LOC21409493
TCTTGTGGTATTTCCAGGTCAACATATTGTT	78.84	33.89	1.18034	0.0123498	Intergenic	LOC21409473
CCTATTTTCCGATCCCGGTTTATATTGGATT	17.98	1.54	3.36689	0.00561636	Intron	LOC21409494
ATTGGAGGAGTTTCCAGGAAACCATGGGAAC	19.37	3.08	2.55027	0.012112	Intron	LOC21409494
ATAAGTGTTTTGACCCGGTAACAAAAAAATT	8.3	0	5.5253	0.0360267	Intron	LOC21409494
CTATGTGCTTCGTCCTGGAATGAAAGGCTGG	16.6	49.29	-1.59321	0.00517174	Intergenic	LOC21387719
TATGCCCATGAGGCCAGGGGGGTTTACCAGG	31.81	66.24	-1.08713	0.0213889	Intergenic	LOC21385861
CTATATGCTTTGTCCTGGAATGAAATGTTGG	9.68	35.43	-1.88517	0.0048893	Intergenic	LOC21408835
GTCAAGTGTGGGGCCTGGTTGGGAATATGCT	56.71	7.7	2.81814	2.27e-05	Intergenic	LOC21408842
GTCGCAGGGTTGACCTGGGAACAATTTGAGA	58.1	21.57	1.3887	0.00791976	Intergenic	LOC21408842
CTATATGTAATGACCGGGAAAATTTTAAGTC	0	20.03	-6.81085	0.000272665	Upstream	LOC21387455
CTTCGGCTTTCAGCCCGGCCTAAAGTAAAAA	26.28	63.16	-1.29249	0.01375	Intergenic	LOC21394269	Upstream	LOC21394269
AGGCGCTCAGGGGCCAGGATGAGTCAAAAAT	9.68	58.54	-2.60665	1.6e-05	Intergenic	LOC21406288	Upstream	LOC21406288
CTCTCATTTCCATCCAGGGACAGAAAGAGGT	112.04	41.59	1.39226	0.00127299	Intergenic	LOC21406288
CCATGTGGGAGCCCCTGGTCGCACTCCACCA	6.92	33.89	-2.29606	0.0012441	Intergenic	LOC21406340
GACTGTACAATTGCCAGGCTCATAGTGCGAC	114.81	44.67	1.32473	0.00177364	Intergenic	LOC21401576
TAGGGTTGACAATCCGGGTAGCGACACGACG	0	16.95	-6.57218	0.000883472	Intergenic	LOC21408679
GAGGGATTCGTCCCCCGGTTCGAATCATGAT	85.76	38.51	1.11787	0.0151657	Intergenic	LOC21408687	Upstream	LOC21408688
GCCAGCCCACAGCCCCGGCCCATTGTTGCAT	5.53	23.11	-2.05967	0.0211062	Intergenic	LOC21408688
GGGTGAGGGATGACCCGGTCGAGGTGGCGAC	6.92	26.19	-1.92633	0.0207887	Intergenic	LOC21387951
AGGATTCGAGTCACCCGGAGAATGGGAGGAC	11.07	1.54	2.67557	0.0476911	Exon	LOC21408803
GTCGACAATCCCTCCTGGAAAATAATATCAG	121.72	53.92	1.13868	0.00613183	Intergenic	LOC21408812	Upstream	LOC21408812
AGGTGTAAATCGGCCGGGTAGGGTAAGGTTG	12.45	1.54	2.84287	0.0279246	Intergenic	LOC21408745
CATGTCTTTACCTCCTGGTTTCGGACGAAAG	135.56	47.75	1.46821	0.000350591	Upstream	LOC21408784	Intergenic	LOC21408783
GGTGGAGTCAAAGCCTGGAAACGATTGGCGT	113.42	44.67	1.30727	0.00209289	Intergenic	LOC21405385
TCTTAGTCATGGGCCGGGGCATAATGAGAGG	26.28	0	7.16667	2.82e-05	Intron	LOC21405409
TCCGGCGGGCTGACCCGGCAGCAGTACAGGA	2.77	15.4	-2.43453	0.0313369	Exon	LOC21405370
TTGCTGTTCTTAGCCGGGGTCCTGAGACAGA	8.3	24.65	-1.5827	0.030086	Exon	LOC21405374
AAAGGCCCAAGAACCAGGTAATATAACTATT	4.15	27.73	-2.72048	0.00235517	Intergenic	LOC21395405
TGTGGTTACAGCCCCTGGAATTCCCAGATGA	51.18	109.37	-1.12632	0.00696327	Intergenic	LOC21389972
TGGTAAAATGCGTCCCGGGCTTATTCCCTCT	24.9	1.54	3.83231	0.000406861	Exon	LOC21389967
TCTGAGTCGGCCTCCAGGTATTTTTCTAATT	4.15	16.95	-2.01589	0.0490563	Intergenic	LOC21389969
TCTTCCCCCCACTCCCGGTACTCTTCTCCGC	8.3	0	5.5253	0.0360267	Exon	LOC21408270
CCTCCGAGGTTGACCTGGCAATTGCATACAT	9.68	0	5.74321	0.019033	Intron	LOC21388680
TCTCTCACCGAATCCCGGCTTTCAGAGTGCC	15.22	0	6.38546	0.00294732	Exon	LOC21388682
ATGCATGTCAAATCCTGGCACAATCGTACTT	15.22	43.13	-1.52541	0.00934319	Intergenic	LOC21394759
CATATACTGCAATCCCGGGGTGCTCTTGACA	12.45	1.54	2.84287	0.0279246	Exon	LOC21394764
ATATACTGCAATCCCGGGGTGCTCTTGACAC	0	16.95	-6.57218	0.000883472	Exon	LOC21394764
CTAGGGCGCACGCCCAGGGAACTTCCGACCT	29.05	57	-1.0014	0.0449086	Exon	LOC21394748
CTGGTAGCCATTCCCTGGAAGGCTGCATACA	5.53	23.11	-2.05967	0.0211062	Intergenic	LOC21412039
ACATTATGTGGGTCCAGGGAACACATCCAAG	11.07	1.54	2.67557	0.0476911	Intergenic	LOC21400901
GAAGTTTGGTTGGCCGGGATGTGAATAACCT	24.9	3.08	2.90981	0.00179799	Intergenic	LOC21400907
CTCACGTCGACATCCAGGACGTGAAATCTGG	56.71	3.08	4.09149	9.65e-08	Intergenic	LOC21400907
CACATGCCCCTGCCCCGGGACACGAGTTCAT	12.45	0	6.09978	0.00544505	Exon	LOC21400911
ACCATGGCGTGAGCCAGGCTCGAAACCGAGG	8.3	0	5.5253	0.0360267	Exon	LOC21397297
GCCGGATTAGACTCCTGGTTCTATTGAGTTT	2.77	20.03	-2.80919	0.00751564	Intergenic	LOC21393477	Upstream	LOC21393477
AGCCCGTGAAGGGCCTGGGCCCAGGCCCGAC	73.31	35.43	1.01183	0.0341674	Intron	LOC21393452
AAACTAATGTATTCCAGGTTAATTCTTAGAA	29.05	9.24	1.59981	0.0371644	Intergenic	LOC21401150
GGTCGACTTGTTGCCCGGCGTTCCTTACAAC	8.3	0	5.5253	0.0360267	Exon	LOC21401156
TGAAAACGCTGCCCCGGGGTTGATCGTCAGG	8.3	0	5.5253	0.0360267	Exon	LOC21401123
GAAAAAAATGGAACCTGGATTCTAATACCTT	11.07	1.54	2.67557	0.0476911	Intergenic	LOC21392498
ACGGAATTGACTACCAGGAGACATTTGCACC	123.11	6.16	4.24752	3.11e-12	Intergenic	LOC21392498
TTTTACTAGCTCACCAGGGGAAGCAGTACCA	8.3	24.65	-1.5827	0.030086	Exon	LOC21392523
CCACTACAAAAAGCCAGGCCACTCAAAGGAA	19.37	41.59	-1.12894	0.0494932	Intergenic	LOC21392498
GGTCCTCGCCGTTCCCGGTTTCCTCTTCCTC	1.38	40.05	-4.71538	2.84e-06	Exon	LOC21391152	Upstream	LOC21391153
TCATTCTGATAGCCCTGGACTTGTTCTTGTT	5.53	21.57	-1.96093	0.03138	Intergenic	LOC21394427	Upstream	LOC21394427
TTGTCTGTATATACCAGGGCCTTCACTGAGG	16.6	1.54	3.25263	0.00957336	Intergenic	LOC21393261
CGAATGGTCGAGACCAGGGGAAAGGGACTCA	19.37	86.27	-2.17819	1.9e-05	Intergenic	LOC21394829
AGCAGATTTCCAACCAGGCCCCACACTTAAC	11.07	0	5.93249	0.0101391	Intergenic	LOC21396592
ATGAAAGTTGGATCCCGGTCGCTGACTATCG	12.45	43.13	-1.81109	0.00270555	Intron	LOC21396585
GCAGCAATGAGATCCGGGCTTGGCAACATGA	9.68	0	5.74321	0.019033	Exon	LOC21386727
AGAGCAAGAGTCACCCGGCTGCTTTGACGAC	17.98	1.54	3.36689	0.00561636	Exon	LOC21386728
AATCACCAACAAACCTGGTTACGTTCGACAT	20.75	4.62	2.09072	0.0208294	Exon	LOC21407857
CCTTTTTGAAGCACCTGGTTATTCCCTAACG	1.38	36.97	-4.60044	7.41e-06	Upstream	LOC21407869	Intergenic	LOC21407868
CTCCTCAGGGATCCCTGGGCCTCTCCTCGGG	131.41	36.97	1.79107	3.67e-05	Intergenic	LOC21407875
GTCACTGCTTACACCAGGATCCAGTTCTCAG	30.43	3.08	3.19739	0.000272429	Intergenic	LOC21387761
TGTTTTATGGACACCAGGATGTCTTATTATA	6.92	27.73	-2.00825	0.0143176	Intergenic	LOC21387761
CTAGAGCTTGCCCCCTGGTTACTCTATGCAA	40.11	15.4	1.33707	0.0356489	Intergenic	LOC21411373
ACAATTTAATGGACCCGGTCCAATCAGTAGT	8.3	0	5.5253	0.0360267	Exon	LOC21391891
GAGTTATTCAGATCCTGGAGGATATGCTTCG	29.05	103.21	-1.856	4.32e-05	Intergenic	LOC21391893
TATTTTGTGAATTCCGGGTCAGAGGCGAATG	5.53	20.03	-1.85494	0.0464611	Exon	LOC21403014
TAGTTGAATTCGGCCCGGAAAATGCAAGAGA	23.51	60.08	-1.37984	0.00965916	Intergenic	LOC21402982
TTTCATGGCTTCTCCTGGAACTAGTTTTAAG	34.58	12.32	1.44177	0.0317416	Intergenic	LOC21389142
CAGTGTATCTTCCCCTGGGCTGACAGTGGAT	23.51	4.62	2.2698	0.00873961	Intergenic	LOC21389144
AACTGGCGGTAAACCAGGTAGCTCATCAGGA	23.51	58.54	-1.34248	0.0121862	Intergenic	LOC21386605
CATTACTAATTCCCCTGGCGTAGATCTACTT	22.13	58.54	-1.42924	0.00791976	Upstream	LOC21396312	Intergenic	LOC21396312	Upstream	LOC21396311
AGTTGTCGGAAGACCTGGAACTCTGTGTCCA	0	9.24	-5.71029	0.0360267	Intergenic	LOC21396339
TCATTTAACTGCACCTGGCACTCCACAGCAG	5.53	33.89	-2.60866	0.0012441	Intergenic	LOC21396321	Upstream	LOC21396321
GCCTTCCAAGAGACCAGGGAATTACCTAGGA	69.16	27.73	1.2796	0.00852913	Intergenic	LOC21397452
AGTGCCTCGCCTACCCGGACCGAATTTTGGG	106.51	49.29	1.07518	0.0109616	Intergenic	LOC21397248
TATTGATGAAACACCTGGTCTTTGGTGTTGC	9.68	0	5.74321	0.019033	Intergenic	LOC21397254	Upstream	LOC21397255
GCGCGATTTATAACCTGGGAACTGTTCTGGT	34.58	9.24	1.8499	0.00993653	Exon	LOC21398441
CCCTTTCCCACGACCAGGACCTTTGGGATTG	34.58	69.32	-1.03291	0.0274301	Intergenic	LOC21384965
AGTCCCATTCGTTCCCGGTTCTTGGCCTCAT	12.45	43.13	-1.81109	0.00270555	Intergenic	LOC21390662
AATTTGGATGATTCCTGGAACTAGGGTGAGA	5.53	20.03	-1.85494	0.0464611	Intergenic	LOC21390649
TCACTCAATGCTACCTGGAATGATGAAGAAT	149.39	12.32	3.54691	6.28e-12	Intergenic	LOC21410331
GGAGGAAAGTGTCCCAGGAGAAACATAAAAT	55.33	112.45	-1.05425	0.00972573	Intergenic	LOC21410344
GCTGAGGGCACTTCCTGGCGTCAATGGTGGC	23.51	7.7	1.55463	0.043366	Intergenic	LOC21410367	Upstream	LOC21410367
TATTAGCAACTGACCGGGCCGAATTTTGCTT	12.45	0	6.09978	0.00544505	Exon	LOC21410285
CGTCGAGGACGCCCCTGGTGTGACCATTGCA	13.83	40.05	-1.55473	0.00959271	Intergenic	LOC21386283
ACCCCGGTTGAAGCCGGGAAGAAGATTGTAG	15.22	1.54	3.12854	0.0163442	Intergenic	LOC21394784
GATCCAACTACAACCCGGTTCTTTTCTCACT	11.07	0	5.93249	0.0101391	Exon	LOC21394809
ATATTTAAAGAGCCCTGGTGAATAGCAGGAT	6.92	24.65	-1.83949	0.030086	Intergenic	LOC21406228
TCACCACCATCACCCTGGAGCCCGCCATCAC	9.68	29.27	-1.61107	0.0201449	Upstream	LOC21406261	Exon	LOC21406260
CAGGCACATCCTTCCAGGCATTGTAGTGTGG	8.3	40.05	-2.27911	0.000686338	Intergenic	LOC21406192
GTTCGGGACAGATCCAGGAAAACATGGAGAG	20.75	6.16	1.68927	0.0464611	Intergenic	LOC21389260
AGCTACTCCTCGACCAGGCTGACGTCGAGAT	71.93	30.81	1.18496	0.0165798	Intergenic	LOC21389256
GGGTGTAACTCGGCCGGGTAGGCTCGGGTTG	143.85	60.08	1.22373	0.002133	Intron	LOC21398905
CTAGAATTTCAAACCTGGTGCAAGCCTTGCC	16.6	1.54	3.25263	0.00957336	Intergenic	LOC21398887
AAGAACTTGTTGCCCGGGAACAAAATCCTTC	51.18	13.86	1.83727	0.00214288	Intergenic	LOC21398887
CATCAACAATCGTCCTGGTTTGTCCATTCAG	235.15	3.08	6.13978	5.99e-22	Intergenic	LOC21406432
CGAACCCGACGAACCTGGCCGAGCCGAGCCG	6.92	23.11	-1.74707	0.043366	Intergenic	LOC21411900
AGTGCCTCGCTTACCCGGACCGAGTTTCAGG	152.15	33.89	2.12719	7.96e-07	Intergenic	LOC21406443
TATGGCTACACTTCCAGGTTTTAACATTAAC	13.83	1.54	2.99276	0.0279246	Intergenic	LOC21388405
GCGTGCCGACAGGCCCGGAAAAGTTCCGGAT	38.73	13.86	1.43683	0.0293843	Intergenic	LOC21388410
GCCTATACCATTGCCTGGGGGACTGCTTGAG	9.68	0	5.74321	0.019033	Intergenic	LOC21393931
GCATACAGACACACCGGGATCGCTCTCGGGG	1.38	13.86	-3.19701	0.0279246	Intergenic	LOC21393921
CTAGAATGGTTCTCCAGGCCCCCGTCGAGGA	69.16	10.78	2.62762	1.1e-05	Intergenic	LOC21396388
CGGGTGGTCCTACCCAGGCATTCCTCTCTTA	8.3	0	5.5253	0.0360267	Intergenic	LOC21391188
CTCGACTTTATCTCCAGGAGGGTTGTTGCAG	73.31	32.35	1.14238	0.0189202	Intergenic	LOC21391188
AGTTTCATCTGCTCCCGGCATTCATGATGGG	11.07	1.54	2.67557	0.0476911	Exon	LOC21391179
AACACAAATTAAACCGGGTTTTTTCTTAAGC	33.2	0	7.50161	1.9e-06	Intergenic	LOC21393367
AGATCGTGAATCACCCGGATGTCAAATTGAT	9.68	0	5.74321	0.019033	Exon	LOC21399741
GAAGTTTTAGTTTCCGGGGTTTTGGCGGAAG	16.6	0	6.50955	0.00160763	Upstream	LOC21399756	Intergenic	LOC21399755
CCGAAAATAAAGCCCTGGCCGAGAAAATGGC	60.86	27.73	1.09569	0.0299669	Upstream	LOC21398115	Intergenic	LOC21398115
GGAGACGGAGGTTCCTGGTGAAAATCTGACA	22.13	49.29	-1.18214	0.0328128	Intergenic	LOC21398115
AAAGTTTGTTTTTCCAGGATACCGTGGAATA	26.28	110.91	-2.1031	4.24e-06	Intergenic	LOC21403227
AACCTTCTCAAGTCCGGGGAAGAAAAGGGCA	11.07	1.54	2.67557	0.0476911	Exon	LOC21403246
GTACAATCATCAACCAGGGTTAAAAAATACC	160.45	55.46	1.4962	0.000190775	Intergenic	LOC21403255
ATCGGGCCTGGGCCCAGGCCCTTCACGGGCT	96.83	44.67	1.0794	0.012491	Intergenic	LOC21403285
TTGCAGTCTCCATCCGGGCTTCAGTTTCGCC	1.38	81.64	-5.73957	1.31e-11	Exon	LOC21391076
TCTCGGGGGTGTGCCGGGGGTCCCGGGGGTG	11.07	1.54	2.67557	0.0476911	Intergenic	LOC21396091
CTGCAAGTTTTGACCGGGCTAAACAAGCCTG	0	20.03	-6.81085	0.000272665	Upstream	LOC21396096	Intergenic	LOC21412233
ACCAATTTCGGCCCCTGGGAACCCCACTGCC	8.3	0	5.5253	0.0360267	Intergenic	LOC21400245
GTTGCTTTTTCCTCCTGGTGTATACTTGAAG	138.32	41.59	1.69582	5.48e-05	Intergenic	LOC21400246
CACTGATTCTGAACCAGGATTCAGAATCATA	51.18	104.75	-1.06414	0.0109616	Intergenic	LOC21400238
CAGCCTAGGAGCACCGGGATTTCTTGTAGCT	26.28	1.54	3.90975	0.000243198	Exon	LOC21400254
TGGATTGTCTTCCCCTGGCAGGACAAGAACA	0	9.24	-5.71029	0.0360267	Exon	LOC21400261
TCCTAGAGACTCTCCCGGAGATGTTCAACAA	6.92	23.11	-1.74707	0.043366	Intergenic	LOC21400265
ATTCCAGTCTAACCCTGGACCTGAGCACTGG	26.28	66.24	-1.36101	0.0071267	Intergenic	LOC21400265
CAAGATCCTTGTACCTGGTGTCCTATGTACA	13.83	55.46	-2.02242	0.00043425	Intergenic	LOC21392203
GGAGTTTGGCCTGCCTGGCTTCCCTGGTTGG	11.07	44.67	-2.0288	0.000921293	Intergenic	LOC21392220
AACCGGTATAACACCGGGGGGTCCCAGCCAT	45.65	15.4	1.52268	0.0119791	Intron	LOC21398486
ATTTCTCCCCTTCCCCGGTGACCTTCCGGGG	1.38	16.95	-3.48315	0.00561636	Intron	LOC21398486
CAGTAAGTAGGACCCAGGCCCACAGTCGTAA	37.35	75.48	-1.045	0.0240798	Intergenic	LOC21398495
TGCGCAAATGCGGCCGGGTGGGATACCGCCT	9.68	0	5.74321	0.019033	Exon	LOC21398520
AACATAACCCTTCCCGGGTTTGGTGGTGATG	9.68	0	5.74321	0.019033	Exon	LOC21398520
TCCTCACCAATGCCCGGGCAATCGCAATTCT	9.68	0	5.74321	0.019033	Exon	LOC21386275
CTACTAATGGCTTCCTGGTAAGTGACTAGAT	9.68	30.81	-1.68463	0.0141881	Exon	LOC21399709
GGTTTAGATTTGACCAGGCTGCTCTCTCGAC	60.86	20.03	1.56161	0.00385024	Intron	LOC21399716
CGCAGCAGCTCATCCCGGTCACGCAATTCAT	20.75	3.08	2.6489	0.00751564	Intergenic	LOC21390223
GTCAATTGGGCTGCCTGGGATTGGCGCTGGG	41.5	3.08	3.64254	1.1e-05	Intergenic	LOC21400336
TTGCGAGAAGAAACCGGGATAGTATCAGCTG	2.77	16.95	-2.57051	0.0195009	Exon	LOC21400351
CTAAAAACATTCTCCAGGGGGAAATGGTTCG	49.8	23.11	1.06833	0.0472425	Intron	LOC21400355
CCTAAAAACGTGTCCAGGTTCGTTTATTAGT	41.5	15.4	1.38576	0.027251	Intergenic	LOC21400333
TTCGGTACTAGGACCAGGGTTGAAGTCCAAC	12.45	1.54	2.84287	0.0279246	Intergenic	LOC21400333
ACAGTCGTATGATCCCGGAGTTCTATTTGTC	0	13.86	-6.28604	0.00544505	Intron	LOC21387869
CCTAGAAGCACTGCCTGGTGAAGCGACGAGC	27.66	6.16	2.10113	0.00631687	Intergenic	LOC21411556
AACTGATGTCTGGCCTGGTACAAGTCTGAGC	26.28	7.7	1.71391	0.0207887	Intergenic	LOC21401717
ATCTTCATTGAATCCAGGTGGAAGCTTCATA	88.53	33.89	1.34709	0.00399064	Intergenic	LOC21406363
GACCTACCAAAGCCCCGGGACCGGATGGATT	11.07	0	5.93249	0.0101391	Intergenic	LOC21406380	Upstream	LOC21406381
TTCAGGGGCTCATCCGGGGTTCACCTTGCAG	15.22	1.54	3.12854	0.0163442	Intergenic	LOC21406351
TTTCTACTTCGTTCCGGGATTATGCCCTAAG	4.15	75.48	-4.15936	5.67e-10	Intergenic	LOC21406354
GTGTTTATTGTAACCCGGTTTGTCTCATGTG	9.68	0	5.74321	0.019033	Intergenic	LOC21398566
ACACCCAGATCTTCCTGGAATAATCATCCAC	69.16	32.35	1.05853	0.0329506	Intergenic	LOC21398566
TGGCCTCACAATGCCTGGATGCAACCCATCG	113.42	235.69	-1.08744	0.00200646	Intergenic	LOC21398566
TCACATCCATCATCCCGGTTAGTGCCCACAC	11.07	1.54	2.67557	0.0476911	Intergenic	LOC21398561
GTGAATTTTGACTCCAGGTACCAAAATCGGA	26.28	7.7	1.71391	0.0207887	Intergenic	LOC21388367
GACCACGAAATGACCAGGAAAGAAAATGACT	33.2	9.24	1.79132	0.0138775	Intergenic	LOC21412390
CAGCTTTGGAAAGCCCGGAAACAACAGAATT	8.3	0	5.5253	0.0360267	Exon	LOC21385303
AGCCAGGGTAAATCCGGGCTGTCCACAATCC	0	10.78	-5.92874	0.019033	Exon	LOC21391566
CAGTTCACTCCTTCCCGGTGATGCTTCTTAA	0	10.78	-5.92874	0.019033	Intergenic	LOC21412323
CTCTCAACAGTAGCCCGGCCACTCTATTTAT	11.07	1.54	2.67557	0.0476911	Intergenic	LOC21395210
GTTGGGCACGCCACCTGGCACACGCGCACGC	383.15	123.24	1.60156	3.51e-06	Exon	LOC21395211
GTTTCTGGCAAGACCAGGAACATATCTCACC	134.17	58.54	1.1607	0.00428476	Intergenic	LOC21386381	Upstream	LOC21386382
CCTTGTTGTTCGGCCAGGAACAGCCAAAGAG	33.2	7.7	2.04886	0.00698655	Intergenic	LOC21399235
GCTGGAAACGCGGCCTGGGTTACTCACCGCC	204.72	66.24	1.59173	2.84e-05	Intergenic	LOC21412204
TCACGCCCCAAAGCCAGGGTCAGTGACGTGG	71.93	154.05	-1.13025	0.00325354	Intergenic	LOC21399245
AGGTCCATTAGTCCCCGGGTCGTCCTAGTAA	11.07	0	5.93249	0.0101391	Intergenic	LOC21399245
GGTCCACGCCCCACCCGGTGCAGAGGTGGCT	17.98	0	6.62381	0.000883472	Exon	LOC21392363
CCAACCTTTCATTCCAGGACGAAGCACACAT	82.99	181.77	-1.16282	0.00182506	Intergenic	LOC21392358
TCCGCGCGTGAACCCAGGCCTTGCTGCAGTG	78.84	36.97	1.05545	0.0226383	Upstream	LOC21404210	Exon	LOC21404209
AAGGCACTCAGGTCCGGGGTGCTAACAAGGC	1.38	12.32	-3.02939	0.0476911	Intergenic	LOC21411495
GCTGGCCGCCGGTCCCGGCCATGGTGGACTT	2.77	15.4	-2.43453	0.0313369	Intron	LOC21404233
GCCTTGATTGTATCCTGGTTGATGAAGAGGT	217.16	103.21	1.0384	0.00433616	Intergenic	LOC21404248
GATTGATTTCGTGCCTGGTGTAACCACTCCT	38.73	10.78	1.79413	0.00979923	Intergenic	LOC21404251
TCTCATAGGCAATCCGGGACTTTGCGGTGGC	0	9.24	-5.71029	0.0360267	Exon	LOC21407217
TTGTTGTTGTCGACCAGGTCTTCTGCAAAAG	15.22	0	6.38546	0.00294732	Exon	LOC21407220
TGCAGAAACAGCTCCAGGCCAACGCGACAGT	105.12	36.97	1.46965	0.00087469	Upstream	LOC21407248	Intron	LOC21407250	Upstream	LOC21407249
AGGAGTACGTGACCCTGGCTAAAGCCAAAAT	0	13.86	-6.28604	0.00544505	Upstream	LOC21407265	Intergenic	LOC21407265
GAGCAACCACAATCCCGGCGCCACGTGGCGC	2.77	15.4	-2.43453	0.0313369	Exon	LOC21398411
CGTCCATGGACAGCCCGGCCCAATTGACACC	13.83	0	6.24968	0.00294732	Intergenic	LOC21398417
ATGGTGCAATAAACCAGGATACAAGAAGGCA	12.45	0	6.09978	0.00544505	Intergenic	LOC21398425
TACCTAACGGTGGCCAGGAACCCGCTAGGGT	99.59	44.67	1.11997	0.00907999	Intergenic	LOC21394011
CGGTCTGCCGCATCCTGGTGGACAATGGCAG	31.81	10.78	1.51182	0.0343351	Intergenic	LOC21394011
GGCTTAGAGGCTCCCAGGAGGATGTGGTCAT	30.43	117.07	-1.97084	8.58e-06	Exon	LOC21385633
ATTCTATGTTTGCCCCGGCTTATAATGTGTA	0	18.49	-6.69645	0.000489065	Intergenic	LOC21397690
GACGTCAAAGATGCCGGGGTAGCCAAGCCGA	0	10.78	-5.92874	0.019033	Exon	LOC21397679
CGTAAACAAAACACCAGGAGAGGTCTGGAGT	26.28	60.08	-1.22055	0.0211531	Intergenic	LOC21400983
CAGTAAACCATGCCCTGGAGTCATCTTCAGA	37.35	12.32	1.55223	0.0236321	Exon	LOC21401017
GATCATCAGTTTTCCAGGATCAGTATTTAGG	35.96	9.24	1.90619	0.00709987	Intergenic	LOC21412905
AGCGTAGCCAAGGCCCGGCCGTCGCGGAAAA	20.75	1.54	3.57139	0.00194692	Intergenic	LOC21400990
GTGGAGGTTCGATCCTGGCGGTGAAGGACTT	0	9.24	-5.71029	0.0360267	Exon	LOC21394959
CTTTCTCTAACGACCCGGACTCCCACCTAGT	8.3	32.35	-1.97253	0.0046146	Intergenic	LOC21384949
GTTTCACCAATGACCAGGAGTGGACTACCAT	110.66	33.89	1.66842	0.000217456	Intergenic	LOC21412716
GAAAATCTTTGCGCCAGGGATCAAATTCTGA	29.05	6.16	2.17106	0.00421142	Intergenic	LOC21412716
ACATCTCAAGAACCCAGGAGGTACAAGGCGA	55.33	161.75	-1.57797	6.27e-05	Intergenic	LOC21387826
ACATTTGAGCTTACCTGGGGCCCACTCCTTC	20.75	4.62	2.09072	0.0208294	Intergenic	LOC21398597
GGTATGTTCCAAGCCTGGCAAGGAATTTAAT	53.95	21.57	1.28214	0.016258	Intergenic	LOC21398585
AGGCTGATTTCTACCCGGCTGGTGAAACCAT	0	12.32	-6.11842	0.0101391	Exon	LOC21398605
ATTGTGTGGCGAGCCGGGTCACCGCCAGTAT	0	18.49	-6.69645	0.000489065	Exon	LOC21398592
TTGGACGGTGTACCCTGGGTGGGAAGTCGGG	19.37	4.62	1.99209	0.0320298	Intergenic	LOC21398593
ATGACCCACTGCCCCTGGATGAGTACTCGTA	9.68	27.73	-1.53355	0.0285124	Intergenic	LOC21391250
TATGTGAGAATTACCTGGAACATCGATGGAG	157.69	43.13	1.83237	8.93e-06	Intergenic	LOC21391250
CCGGAGGAAGCTACCTGGGAGCCCTTTGAAG	9.68	0	5.74321	0.019033	Intergenic	LOC21391240
GAAGAAGCACAAACCTGGAAGAAAAAGAAAG	87.14	32.35	1.39117	0.00335635	Intergenic	LOC21411718
CATTTAACCCCACCCAGGCGACGCTAGAAGT	41.5	89.35	-1.13644	0.0102772	Intron	LOC21401913
TTACTGCGGTTTACCTGGCCACATAAGACCA	11.07	0	5.93249	0.0101391	Intergenic	LOC21411675
TACGTCATTATCCCCTGGGTGCATGTAGATA	11.07	1.54	2.67557	0.0476911	Intergenic	LOC21401922
CTAAACGTTATCCCCGGGATATGTATGAATG	0	15.4	-6.43619	0.00294732	Intron	LOC21401891
CTGGCCCACGGGCCCCGGCCCATTGTTGCAT	4.15	20.03	-2.25456	0.0208294	Intergenic	LOC21405681
CAGTGAACTGGTACCAGGTAAAGGATCAATC	56.71	144.8	-1.38299	0.000520232	Intron	LOC21388549
ACCCTTGAATGGGCCTGGTACAAAATCAGGT	154.92	46.21	1.70773	2.89e-05	Intergenic	LOC21405767
TCATGGACACAATCCAGGTCTTAGTAGATTA	1.38	12.32	-3.02939	0.0476911	Intergenic	LOC21405762
CCAGGAGACGAGCCCAGGAAAGGGAAGCTGC	37.35	81.64	-1.15795	0.0117699	Intergenic	LOC21405793
ACCATCAGATCATCCTGGACCTTCCGTCCCA	12.45	0	6.09978	0.00544505	Intergenic	LOC21405799
CGACATTCTCAGACCTGGGTATTTGGAGGAT	105.12	44.67	1.19783	0.00475646	Intergenic	LOC21405803
GCAAAGGAAGCTACCTGGCTCCGTAAGTTCT	38.73	7.7	2.27011	0.00238604	Intergenic	LOC21405763
AAAGTTGCCAAGCCCTGGGATAAAGGGAAAA	16.6	47.75	-1.54758	0.00685363	Intron	LOC21405820
GTTTTTTGCTTCTCCAGGTTACTAGATTTCC	45.65	9.24	2.24858	0.000921293	Intergenic	LOC21405765
CAAATTTCCATTGCCAGGAAGCGATTCGGTA	11.07	0	5.93249	0.0101391	Intron	LOC21390171
ATTCTAGGGAGAGCCGGGCAAGTACGTGAGG	0	12.32	-6.11842	0.0101391	Exon	LOC21390150
TGTGGAGAGAAAGCCAGGATAAATTTTAGGA	20.75	47.75	-1.22882	0.0280306	Upstream	LOC21390485	Intergenic	LOC21390485
GTTTGTAGAGCATCCTGGAAATTGTTTAGCC	20.75	4.62	2.09072	0.0208294	Intergenic	LOC21390490
CTGTCAGCAAAGTCCAGGTGGAGGCTTCATA	12.45	0	6.09978	0.00544505	Upstream	LOC21390466	Upstream	LOC21390465	Upstream	LOC21390464	Intergenic	LOC21390465
GGAGCAGAATGTACCCGGATATCTTGGAGGG	4.15	26.19	-2.63856	0.00364749	Intron	LOC21390469	Upstream	LOC21390468
TAACTCTCCACCACCAGGTGAGTCTTTAAGG	2.77	46.21	-4.00834	1.89e-06	Exon	LOC21385193
GTTCACGAGTAACCCGGGTATCAAATATTGG	0	9.24	-5.71029	0.0360267	Intergenic	LOC21397502
ACGACCGTTGTTTCCCGGGGACTCTGAGATT	0	12.32	-6.11842	0.0101391	Exon	LOC21385541
CTGAGGTAAAAGACCAGGAAGTTAGAACCAA	5.53	27.73	-2.32085	0.00631687	Intergenic	LOC21399900
TCAGCCTTCCCATCCAGGCCATCTACTCACA	5.53	21.57	-1.96093	0.03138	Intergenic	LOC21399905
TCTTGAAGTAGTTCCTGGTGTGGATAAGCCC	16.6	0	6.50955	0.00160763	Intergenic	LOC21386852
AAGGACTAGGTCACCAGGCAAGTCTAATAGG	0	21.57	-6.91685	0.000153075	Intergenic	LOC21393355
GCTCTGCTGGAAGCCGGGCCAGCCCCCGACA	20.75	1.54	3.57139	0.00194692	Intergenic	LOC21397613
GGTGATTCTTCATCCTGGATAGTTGATTTGG	89.91	38.51	1.1859	0.00902204	Intergenic	LOC21397620
TGATCTGTTCTTCCCTGGAAAACTCAGACAA	45.65	90.89	-1.02413	0.0200219	Intergenic	LOC21397611
CCCTTCAGAGTTACCTGGCGGTTTCCCACCG	11.07	29.27	-1.42179	0.0371644	Intergenic	LOC21400050
GGGGAATCATATGCCGGGCACTACATACCTG	37.35	0	7.67065	4.04e-07	Exon	LOC21400068
GTAGGGTTGTGGTCCTGGATGTGAGCCACCT	31.81	10.78	1.51182	0.0343351	Exon	LOC21400027
GTCATTAATTTCACCAGGTAGGTGGTTGAAG	15.22	0	6.38546	0.00294732	Intergenic	LOC21405890
CATGGTTTTTCACCCCGGCACCATAAAACGA	11.07	1.54	2.67557	0.0476911	Intergenic	LOC21405894
GAGCATACGTAATCCTGGAGTGTTGGGTGAT	0	30.81	-7.42784	5.49e-06	Exon	LOC21405896
TACGCTACCGTAACCAGGAGTTAGGCTTCCC	1.38	13.86	-3.19701	0.0279246	Intergenic	LOC21394495
GCCTTTGATGCTACCTGGGAGTCTTTTTCGA	47.03	18.49	1.30532	0.0235842	Intergenic	LOC21394985
ATCATCCTCGTAACCTGGTCCTGAAATATAC	49.8	6.16	2.94488	4.85e-05	Intergenic	LOC21394991
TCTATTCAGGTATCCCGGTTGATCGAAATGC	9.68	0	5.74321	0.019033	Exon	LOC21385476
ATCCGAAACTTTTCCAGGTCCGTCAGCACGC	94.06	23.11	1.98336	3.84e-05	Intergenic	LOC21399674
GTTGATGATCATACCTGGTTAAGCTGGACTT	2.77	21.57	-2.91518	0.0046627	Intergenic	LOC21399677
GAGAGTCTCAGCACCAGGGACGTCATTTTAC	138.32	44.67	1.59316	0.000121732	Intergenic	LOC21399687
GATGGCCCTGGCACCTGGACAATCTCTCGAG	31.81	64.7	-1.05327	0.0260038	Exon	LOC21399670	Upstream	LOC21399668
ACTGCTTACAAGACCAGGGACTAAAGTTGGA	49.8	18.49	1.38747	0.0142069	Exon	LOC21385484
ACTCAGGCTCGGTCCAGGCCCTTGACCCTAG	12.45	0	6.09978	0.00544505	Intergenic	LOC21397795
GGATCCTGCACTTCCCGGAGCAGAAATTCGA	12.45	0	6.09978	0.00544505	Exon	LOC21397798
GTGGAAGTTGGGACCGGGATACCGTTGTCCG	30.43	0	7.37681	5.49e-06	Exon	LOC21392005
TCATGTTGATATTCCTGGATCTAGGGGGAAT	1.38	12.32	-3.02939	0.0476911	Upstream	LOC21406894	Intergenic	LOC21406893
GACTTATTTGCTCCCAGGATCAGTTTTTGAC	60.86	6.16	3.23342	2.54e-06	Intergenic	LOC21406899
GGAGCGAATGTTTCCTGGTAGTTAATCCCAT	58.1	10.78	2.37681	0.000104366	Intergenic	LOC21406900
TCCGGGTGACACTCCTGGTGCAGAGTGAAGT	0	9.24	-5.71029	0.0360267	Intergenic	LOC21406900
GGGCCGGCTTGGCCCCGGCCCAAACGCCCAC	26.28	3.08	2.98726	0.00111859	Intron	LOC21406901
ATTCTTAAGTAACCCAGGAGTGGATCATTGG	27.66	81.64	-1.58843	0.000750967	Intergenic	LOC21406915
CGCCCTAATGTTGCCCGGTGCGGGTATTGTA	87.14	477.54	-2.48518	2.31e-12	Intergenic	LOC21406945
GCGTGACATGTGGCCTGGTTGTCGGCGACTT	23.51	3.08	2.82798	0.00289404	Exon	LOC21406950	Upstream	LOC21406951
TGGTGGCGAGCATCCGGGGATTCGGAGAGTA	1.38	12.32	-3.02939	0.0476911	Exon	LOC21406883
CAGAGTTTTTCTCCCTGGGGTGCTCCAGTCT	13.83	1.54	2.99276	0.0279246	Intergenic	LOC21395247
TTCAATTTCTTGTCCGGGCCCAAAGGAAGAT	266.96	3.08	6.32271	7.63e-24	Intergenic	LOC21395250
ACTACCCTAGAATCCAGGAGGAAACCCACCA	82.99	186.4	-1.19901	0.00130696	Intergenic	LOC21395250
CCACACTACAACACCTGGAAGGACGTGCCTG	172.9	358.93	-1.08643	0.00122809	Intergenic	LOC21395251
TAGCTGTACCTTTCCCGGCTAGCAAACACAG	13.83	1.54	2.99276	0.0279246	Exon	LOC21386936
GTTTAAACCGATGCCTGGCTCACTGCAAAAT	1265.64	308.09	2.0043	2.89e-10	Intergenic	LOC21386943
GAACAATCCTCGTCCAGGGGTTCCCTTCAAA	13.83	0	6.24968	0.00294732	Intergenic	LOC21403144
CTCTTTCACTCGGCCTGGAGGAATATGAGTG	156.3	26.19	2.5357	2.4e-08	Intergenic	LOC21385818
CTGCACCTCATCCCCAGGACGATCTTGCCGC	0	12.32	-6.11842	0.0101391	Intergenic	LOC21388964
CTTATTATAAACACCTGGTTTGATGCGAATT	47.03	16.95	1.42959	0.0149759	Intergenic	LOC21391523
ACATATAGATATCCCAGGGCTGGTAGGCTTG	19.37	47.75	-1.32745	0.0183246	Intergenic	LOC21391523
TTTCAAACCAAGCCCTGGGTGACTGCTTTAG	31.81	3.08	3.26115	0.000170909	Intergenic	LOC21397417
CGTGAGGATGTCCCCAGGTTCCCAGAAGTTC	0	9.24	-5.71029	0.0360267	Exon	LOC21397546
AACGTATGGCCAACCTGGAGCAAAAACTCAC	20.75	4.62	2.09072	0.0208294	Intergenic	LOC21397561
ATGATGATCGGTTCCAGGTGTATGTCTTCGG	19.37	1.54	3.47276	0.00330227	Intergenic	LOC21397564	Upstream	LOC21397565
CAAATGCCCTTGTCCAGGATGTTCCATCTAG	2.77	23.11	-3.01392	0.00289404	Intergenic	LOC21390455
TTACTAATTTTAACCAGGTACCATTTGGTGA	17.98	50.84	-1.52319	0.00670777	Intron	LOC21390415
GGGCTGTTCTTCTCCAGGACGGCAGACCAAT	9.68	0	5.74321	0.019033	Intergenic	LOC21387429
TGCGGGTGTTGGCCCGGGCCTGTTGGGTTTT	73.31	149.42	-1.05895	0.00582957	Intergenic	LOC21399422
TGAGCCCTCGTCTCCAGGCGGGGAAGAACCA	107.89	234.15	-1.15001	0.00131136	Intergenic	LOC21399425
TTGTTTGCTTGTCCCCGGCGATTTGGTTAGT	71.93	155.59	-1.14459	0.00287721	Intergenic	LOC21399427	Upstream	LOC21399429	Upstream	LOC21399427
CGGGCCGAAATACCCGGGTGGAGTGGGGCGG	27.66	7.7	1.78741	0.0285124	Intergenic	LOC21399419
CTCTACTTTATCTCCAGGAGGTTTGCTGCAG	59.48	15.4	1.9032	0.000701648	Intron	LOC21399448
CTTCCCGTTAGTTCCTGGGTAATCGTACATG	9.68	0	5.74321	0.019033	Exon	LOC21388850	Upstream	LOC21388849
CGGGCTCATTCTGCCCGGAGACTGGCGCGGC	29.05	0	7.31011	9.42e-06	Exon	LOC21406050
TGCCCGTTTTCTACCCGGCATTAACTCATAA	0	13.86	-6.28604	0.00544505	Intron	LOC21393649
GCACCAAAGTTGTCCGGGGAAAGCTCAGCAA	0	10.78	-5.92874	0.019033	Exon	LOC21393637
CTATGTGCTTCATCCTGGAATTAAAGGCTGG	2.77	16.95	-2.57051	0.0195009	Intergenic	LOC21393638
CTGTTAAAAAGCCCCTGGCTCGCGTAGTGGG	45.65	20.03	1.14802	0.0451048	Intergenic	LOC21408173
AACTGGCTTCTTGCCTGGTGGACACTCTACA	24.9	69.32	-1.50387	0.00294608	Intergenic	LOC21408178
TCATCAGGTATAACCAGGTCATTCTAGTACA	4.15	24.65	-2.55171	0.00564797	Intergenic	LOC21408178
AAGATAGCAGTTTCCCGGCATCTGCTTTTAC	1.38	26.19	-4.10582	0.000243198	Exon	LOC21408202
TAAATCCCGAGACCCAGGAGCCAAGATCATT	51.18	117.07	-1.22435	0.00276646	Intergenic	LOC21408210
ACAGTGGTTACGTCCTGGTGAGGTCCGGAAC	15.22	55.46	-1.88665	0.00087631	Intergenic	LOC21408230
TAACCCTGAACTTCCAGGTAAACCAACCAGA	6.92	30.81	-2.15932	0.00674204	Exon	LOC21404846
ACCCGATTTTGCACCAGGCCTATTCAAGGAT	31.81	0	7.44056	3.22e-06	Upstream	LOC21404870	Intergenic	LOC21404870
AATGAAGGATTTACCAGGTAAATCCATCATT	8.3	24.65	-1.5827	0.030086	Intergenic	LOC21404892
GACAGTTGCAGATCCAGGGTGGTACCCTGAT	38.73	13.86	1.43683	0.0293843	Intergenic	LOC21386407
CATAGTGGGGTGCCCAGGGGCTTGGATGGGT	1.38	18.49	-3.60742	0.00330227	Intergenic	LOC21404286
TAAGTATGGTTAGCCAGGACTTTACCAAACT	146.62	311.17	-1.11815	0.00107671	Intergenic	LOC21404301
CGGTGCATTTGGGCCAGGAATCAACAATGTC	67.78	0	8.52729	3.94e-11	Intergenic	LOC21401794
CATGGTTGATCTACCTGGCATGAACCCAAAT	34.58	72.4	-1.09549	0.0189202	Intergenic	LOC21401799
AGTGTGTGATCTGCCTGGCATTGTGAGTATC	52.56	121.7	-1.24178	0.0023361	Intergenic	LOC21401806
TCCTTCAAGCATGCCCGGCATATCCTAGTTT	8.3	0	5.5253	0.0360267	Intergenic	LOC21401811	Upstream	LOC21401811
CCGGCCCATGGGTCCCGGCCCATTGTTGCAT	9.68	0	5.74321	0.019033	Intergenic	LOC21401822
GATCTTCTATCTACCAGGGAACCTGCATAGT	1.38	12.32	-3.02939	0.0476911	Intergenic	LOC21406772
TGTTTGATGTTGCCCTGGAGAATAACTTAGT	0	13.86	-6.28604	0.00544505	Exon	LOC21406815
AGAGACTTATAATCCTGGTTGGAAAAACCAC	48.41	21.57	1.12658	0.0412712	Intergenic	LOC21390095
CTCATCTCAAGGCCCAGGGCTAATTCGGTCA	99.59	44.67	1.11997	0.00907999	Exon	LOC21395290
AATGCCTTTATTCCCCGGAGGCAGTGGAACC	8.3	0	5.5253	0.0360267	Exon	LOC21391842
GAAGTCGACGCATCCGGGGCAGAATCTGAAT	9.68	0	5.74321	0.019033	Exon	LOC21385314
CAGTAAACTCTCCCCCGGATTCGACGTTGGC	78.84	0	8.74492	1.51e-12	Exon	LOC21385519
ACCAATCTGACCTCCAGGTCGTGGATCCAAA	35.96	12.32	1.49805	0.0236321	Intron	LOC21395633
TGACACATAAAAACCTGGATTAATATGCATT	12.45	0	6.09978	0.00544505	Intergenic	LOC21399167	Upstream	LOC21399167
GTTGGATCGATGTCCCGGCTTGTTACAACGG	48.41	7.7	2.59067	0.000192066	Intergenic	LOC21399186
CGCGGGTCGTCAACCAGGTAATCGGCGCATA	5.53	40.05	-2.8485	0.000245961	Exon	LOC21390619
TGATCCTGTTAATCCCGGGCCTATCGACTCC	8.3	0	5.5253	0.0360267	Intron	LOC21386207	Upstream	LOC21386206
AATGCTTTGTCAACCAGGCTCTCAACATGGA	4.15	23.11	-2.4593	0.00873961	Intron	LOC21390332
CCAATGGTCCATACCTGGATTACTCTGATAT	4.15	21.57	-2.36056	0.013506	Intergenic	LOC21394533
TCTCTAGGGCCCTCCTGGTACTGTCGCCGGC	35.96	10.78	1.68774	0.0134609	Intergenic	LOC21394535
GAATCCAGTGACACCTGGGTCATAGATTCTG	38.73	80.1	-1.07832	0.0190339	Intergenic	LOC21394541
ACCTTTGCGATAACCGGGCGTGCCATTGAGG	1.38	27.73	-4.18773	0.000145932	Exon	LOC21385759
TCCTCCTTAGGAACCGGGAATATGTAATCAC	48.41	0	8.04343	1.3e-08	Intergenic	LOC21390048
CGAAGCGATGGGACCTGGCTCTGATACCAAC	1.38	13.86	-3.19701	0.0279246	Intergenic	LOC21402333
TGATCATAATGTGCCGGGTAAGGCTTTCGAT	16.6	0	6.50955	0.00160763	Intergenic	LOC21402365
ATGCTGTGGTGTACCAGGTGCAGTCAATTGG	160.45	4.62	5.03072	6.08e-16	Intergenic	LOC21402335
CCTGGGATTAAAACCAGGTCTTCCACCAGTC	62.24	29.27	1.05051	0.0462266	Intergenic	LOC21411476
GTGCTGCCTCCAACCTGGGTTATAAGTGTTG	35.96	72.4	-1.0392	0.0256702	Intergenic	LOC21402333
ACTCCCATACCGTCCCGGCCGCATTGTGTGA	11.07	0	5.93249	0.0101391	Intron	LOC21385921
GCACTTAATTACTCCTGGAGAAACCCCACAC	11.07	0	5.93249	0.0101391	Intron	LOC21399059
CGGAGGATGAATACCGGGCAATGGCTCATGG	47.03	18.49	1.30532	0.0235842	Intergenic	LOC21399048
AGCATTGCTCATACCCGGTGCAACATGACAG	11.07	0	5.93249	0.0101391	Intergenic	LOC21399048
ACCCCGGGGCACCCCTGGGAGACCCTCGGGG	8.3	0	5.5253	0.0360267	Intergenic	LOC21392099
GCTTATCAATACCCCCGGACCAAAGCGTCAC	0	21.57	-6.91685	0.000153075	Intergenic	LOC21411645
TCAGCCTTGAAGTCCAGGGATCTTGAGATCA	45.65	104.75	-1.22857	0.00475646	Intergenic	LOC21402016
GAGGTACATTCTTCCAGGCAAATCGAAGAAG	24.9	55.46	-1.18288	0.0281346	Intergenic	LOC21402025
AATTTGAATCTGACCAGGTTGCTCTCTCGAC	8.3	0	5.5253	0.0360267	Intergenic	LOC21402025
GAGAAGAACTCGCCCGGGGAGGAAGGCCGTG	19.37	60.08	-1.65754	0.00228948	Intergenic	LOC21402010
GCAGGATTGCAAACCAGGTGACACCCCTGTG	611.38	143.26	2.05853	1.06e-09	Intergenic	LOC21402033
TCGCTCACGAATACCAGGAAAATAAGCATCA	2.77	16.95	-2.57051	0.0195009	Intergenic	LOC21402011
GTTATTAACAGTACCTGGATCAGTGTGAAAA	159.07	67.78	1.19506	0.00200943	Intergenic	LOC21393203
GTGGTGATGGGAACCGGGTTAGTGGTGAGAG	52.56	16.95	1.58946	0.00511612	Intergenic	LOC21393553
CCAAGGGGGTTTACCAGGAACGATTTTGGAG	31.81	10.78	1.51182	0.0343351	Intergenic	LOC21411559
CCTGGGAAAGAAACCTGGTGGTAGAGTGAGG	34.58	7.7	2.10743	0.0048893	Intergenic	LOC21390522
GTTTTTACTAAACCCAGGAATTTATTACCGT	95.44	43.13	1.10911	0.0111242	Intergenic	LOC21412844
TATGATCTTTTTTCCAGGTGGACTTCCTCTC	2.77	27.73	-3.2751	0.000697104	Intergenic	LOC21390520
CAACAACAACTAACCGGGATGCTTGTACGTA	0	10.78	-5.92874	0.019033	Exon	LOC21402214
GTGCAGGGCTGTGCCTGGGCCGGGCCTGAGA	59.48	27.73	1.06263	0.0367242	Intron	LOC21402205
ATTGTGGCTTGGTCCAGGTTTCAGGTTCTGC	34.58	7.7	2.10743	0.0048893	Intergenic	LOC21395136
ATGCTCAACCGTTCCCGGGCACGTTCGAGTT	8.3	0	5.5253	0.0360267	Exon	LOC21387480
TAGATTAAACTCACCGGGAGTATGATGTGTC	19.37	4.62	1.99209	0.0320298	Intron	LOC21386226
GCGTCGACAGTGGCCGGGATGATGAGGTTGG	15.22	1.54	3.12854	0.0163442	Intergenic	LOC21395540
AATTTAAGGAAGTCCGGGACAATAAGAGGGT	30.43	61.62	-1.04684	0.0339936	Intergenic	LOC21395537
TTTTTAATGTGTCCCAGGATTGGTTTAACCT	48.41	13.86	1.75739	0.00387586	Intergenic	LOC21395544
CAACCAGTCCAACCCAGGATTAGATCATTGG	27.66	57	-1.07134	0.0449086	Intergenic	LOC21395546
AGTAAATAAGATTCCAGGGATGCAAATTCAC	24.9	7.7	1.63647	0.030086	Intergenic	LOC21395547
GTTTGCAGGCTAGCCTGGTGGTTAAGAGGAT	0	15.4	-6.43619	0.00294732	Upstream	LOC21388503	Intergenic	LOC21388502
AAGAGGCAAAACACCTGGTCCGACCACAGGT	20.75	46.21	-1.18169	0.035606	Intergenic	LOC21411616
AGTCCATGGACGGCCCGGCCCATTTGACACC	17.98	4.62	1.88622	0.0490563	Intergenic	LOC21394577
GTCAAGTGTGGGGCCTGGTTGGGAATCTGCT	139.7	27.73	2.29201	4.5e-07	Intergenic	LOC21394544
TTTTCCCTTATTACCAGGTATCTAGGATGCA	1.38	12.32	-3.02939	0.0476911	Upstream	LOC21394549	Intergenic	LOC21394549
GGCTGTGAAAAATCCTGGGCGCCAAAACGCT	40.11	112.45	-1.51638	0.000512166	Intergenic	LOC21410784
CCGAGTCAATAATCCAGGAGCTAGTAAAGGC	30.43	60.08	-1.01042	0.0413698	Intron	LOC21393281
TATCCTTTTCTTCCCCGGACGAGTGTCAAAC	12.45	0	6.09978	0.00544505	Intergenic	LOC21411953
TGTAGAGGATTTACCAGGAGTTGGAGCCTTG	12.45	41.59	-1.75884	0.00373973	Intergenic	LOC21389798
ACTTCCCCCATGTCCAGGTAAAATTAAGACT	12.45	1.54	2.84287	0.0279246	Exon	LOC21388200
TCTTGTTATAATACCTGGCAATTCTTGCCTG	0	10.78	-5.92874	0.019033	Intergenic	LOC21388202
GGCAGCGCGATTCCCTGGGCTCGCCAGAGCT	40.11	15.4	1.33707	0.0356489	Intergenic	LOC21404392
TACCGATTTCAAGCCGGGCATGATTGCACTT	8.3	0	5.5253	0.0360267	Intergenic	LOC21400280
ATTGTCTCGCCTCCCTGGTATGTATTCTTGT	24.9	4.62	2.35164	0.00564797	Intergenic	LOC21400304
GTTGGAGAACGGACCAGGGAAAAAAGACTGT	17.98	0	6.62381	0.000883472	Intergenic	LOC21400276
TGAGAAGTTTGACCCAGGGTACTCAAAAGTT	85.76	174.07	-1.05322	0.00523024	Intergenic	LOC21391008
GGCTGACGAATGCCCCGGCTACATTCATGGA	73.31	29.27	1.28593	0.00964773	Intergenic	LOC21389428
GACCCTTAATTGGCCTGGTACGAATTCAGAT	22.13	4.62	2.18304	0.013506	Intergenic	LOC21385041
GACCGCCGAGCTTCCTGGATCGGCGTTTCCT	48.41	20.03	1.23258	0.0280306	Intergenic	LOC21404103	Upstream	LOC21404104
GCCATGATGGACTCCCGGAGGACAAAAGGTT	12.45	0	6.09978	0.00544505	Exon	LOC21404106
GGCCCTTGTTCGGCCTGGCCCAAGCCCTGAT	45.65	9.24	2.24858	0.000921293	Intergenic	LOC21389316
TCTACCACTTTTCCCAGGGAAGGCATATACT	12.45	53.92	-2.13181	0.000276851	Intergenic	LOC21395893
TCTCACTCCCATTCCAGGATAAAAAAGAACA	56.71	112.45	-1.01874	0.0123856	Intron	LOC21395908
TCCTTGGGAATTTCCCGGTTCTTCATCCTTT	17.98	3.08	2.4444	0.0195009	Exon	LOC21395914
GAGGATACAATCTCCAGGAAAGGTTCCTCTC	92.68	43.13	1.06675	0.0153708	Exon	LOC21392932
TTTATAGATAATACCTGGGATAGTGTTGTCT	5.53	23.11	-2.05967	0.0211062	Intergenic	LOC21386822
AACCGGTATAACACCGGGGGGTCCCGGCCAT	35.96	3.08	3.43707	4.29e-05	Intergenic	LOC21402705	Upstream	LOC21402705
CCAAGTTACAAGCCCAGGCCCAAATTACAGG	19.37	4.62	1.99209	0.0320298	Intergenic	LOC21402706
GCCCAAGCACGGCCCTGGCCCTTATGGACTA	30.43	60.08	-1.01042	0.0413698	Intergenic	LOC21402701
ACCGAGAGTGCTCCCAGGAAAGACAATAGCT	52.56	15.4	1.72545	0.00293402	Intergenic	LOC21412090
GTTTTTGATGTTGCCTGGATTATTTTGGATT	9.68	0	5.74321	0.019033	Intergenic	LOC21396874
CCTCAGGCTCGGCCCTGGCACGACCCTACAC	20.75	6.16	1.68927	0.0464611	Intron	LOC21389635
TTTTCAGGACACTCCTGGCACAGTGGCTGCG	1.38	12.32	-3.02939	0.0476911	Intergenic	LOC21389631
ATCGCCTTAAGTCCCTGGCTCGCCGCAAGAA	84.38	32.35	1.34472	0.0049609	Intergenic	LOC21389631
CCCTTTTGAGATACCGGGAGTAGATGTGGTT	44.26	10.78	1.98592	0.00270555	Intergenic	LOC21391993
GATCCGGTGGTCTCCCGGGGTAAACCTCCTG	12.45	1.54	2.84287	0.0279246	Exon	LOC21407967
GCTGCAGCATGTGCCCGGGCCTGCACTTGAA	0	13.86	-6.28604	0.00544505	Exon	LOC21407989
GTTTCTTTGAGCTCCAGGATATCGGGTTTCG	0	10.78	-5.92874	0.019033	Intergenic	LOC21386200
CTTGGCCGATAGGCCCGGGTAATCTTTGAAA	80.23	16.95	2.19778	2.72e-05	Upstream	LOC21386119	Intergenic	LOC21386120
TTGGCCGATAGGCCCGGGTAATCTTTGAAAT	0	9.24	-5.71029	0.0360267	Upstream	LOC21386119	Intergenic	LOC21386120
TCGACATCAGAGACCTGGATGAGGACCAGCC	33.2	1.54	4.2447	1.97e-05	Intergenic	LOC21412877
AGGAAGTCATAAACCCGGTCCTTCTCAATGA	4.15	18.49	-2.14016	0.0320298	Intron	LOC21398352
CAGCCCAATGAAGCCGGGTGACAGAAGACTA	1.38	13.86	-3.19701	0.0279246	Exon	LOC21398362
GTTTTGCGACCTCCCCGGATGAGATGCCATT	22.13	1.54	3.66371	0.00115139	Exon	LOC21398333
CTCCCATTTCCATCCTGGAACAGGTAGAGAC	23.51	3.08	2.82798	0.00289404	Intergenic	LOC21388035
TGCACAAGCCTTCCCGGGCTGGGTTTCAGGT	4.15	16.95	-2.01589	0.0490563	Intergenic	LOC21388035
ACCTAAAAAATGTCCTGGCATTGCAACCGTC	22.13	1.54	3.66371	0.00115139	Intron	LOC21403667
GGACCAGATTCATCCGGGAATTCCAGGGGCT	26.28	7.7	1.71391	0.0207887	Intergenic	LOC21403681
CTGAGTCAATGACCCAGGAGCCGGTAAAGGT	13.83	1.54	2.99276	0.0279246	Intron	LOC21403638
TGTACGGACGAAGCCAGGGGTAGCAGAGACA	52.56	107.83	-1.06755	0.010521	Intergenic	LOC21410753
ACAACTGATAGCACCCGGCACACCACAGCAG	12.45	1.54	2.84287	0.0279246	Intergenic	LOC21390036
TGTAGGGTCCTTCCCAGGTCGGTCCCAAGGC	5.53	26.19	-2.23893	0.00946293	Intergenic	LOC21390031
GGCCAAGCTCAAGCCAGGGAAGCAATCGCAA	38.73	6.16	2.58383	0.000686338	Intergenic	LOC21387085	Upstream	LOC21387086
AGTTTTCTGCATCCCAGGTCGAGTAAGACGA	74.69	9.24	2.95682	1.12e-06	Intergenic	LOC21395553
AAACATCCACGAACCAGGTAACGTAACTACT	2.77	16.95	-2.57051	0.0195009	Intergenic	LOC21395556
CTGTATGCCGAATCCTGGTGGACAATGGGAG	19.37	4.62	1.99209	0.0320298	Intergenic	LOC21395556
TCTCGGAACAAGTCCTGGAGGGCACATTTGT	8.3	23.11	-1.49029	0.043366	Intergenic	LOC21411747
ATCCAAAATTCAACCTGGTAATCCGCATCTC	9.68	32.35	-1.75462	0.0099667	Upstream	LOC21391593	Exon	LOC21391594
CCGATCAGTCTCTCCTGGTTTCCAAAGGCTG	31.81	10.78	1.51182	0.0343351	Intergenic	LOC21399934
CTTACAGTAGGACCCCGGGACTTGTCCACAA	9.68	0	5.74321	0.019033	Exon	LOC21399949
CCAACTTCCAAGTCCCGGATATTTCTGATGC	4.15	20.03	-2.25456	0.0208294	Intergenic	LOC21395958
GAAGGAGTTGGGTCCGGGGACGGTGTGGAGG	0	9.24	-5.71029	0.0360267	Upstream	LOC21395952	Intergenic	LOC21395951
GGCACAACTTGGACCGGGCTGACCCAAGAGC	128.64	40.05	1.64548	0.000104696	Intergenic	LOC21395969
CATCAACAATCATCCTGGTTTGTCCATTCAG	24.9	0	7.08923	4.92e-05	Intergenic	LOC21395969
AACAAAAATGAGTCCAGGAGTATCGAGGGAT	89.91	26.19	1.73914	0.000397285	Intron	LOC21390059
TATCAAAACCAACCCCGGGGACAAAAATATC	12.45	1.54	2.84287	0.0279246	Intergenic	LOC21404609
CGTAGTGGGGCACCCAGGGGCCGGAATAGGT	19.37	1.54	3.47276	0.00330227	Intergenic	LOC21404570
CTGGGCCGTAATTCCAGGCCCGCAGGCGGCC	4.15	20.03	-2.25456	0.0208294	Upstream	LOC21391229	Intron	LOC21391230
CACAACTTTGAAGCCCGGAAAGCAGCCTAGG	12.45	43.13	-1.81109	0.00270555	Intergenic	LOC21391911	Upstream	LOC21391912
CTCCTCAATGCCTCCGGGCTGTCGCACACCA	11.07	0	5.93249	0.0101391	Exon	LOC21392781
TCAATCTGTTGGGCCAGGTCCATTACCTCTT	24.9	0	7.08923	4.92e-05	Intergenic	LOC21411777
CTACTAAAAAGATCCAGGAATAGCCTCACTT	30.43	87.81	-1.55654	0.000792092	Upstream	LOC21390292	Intergenic	LOC21390291
CTCAAGTACCAAACCTGGCTAGCATTGCACT	76.08	26.19	1.49867	0.00186141	Intergenic	LOC21390282
ATGACTCAGCCTCCCCGGAAGAAGAGTAGCC	9.68	0	5.74321	0.019033	Intergenic	LOC21398852
TATCCATATTCTTCCGGGCTAATGGATGGGC	9.68	0	5.74321	0.019033	Intron	LOC21398816
CTCCCATTTCTATCCAGGGATAGGAAGAGGT	9.68	0	5.74321	0.019033	Intergenic	LOC21399255
TTACTTCTGTGGGCCTGGGCCCCTACTTACT	66.39	164.83	-1.34292	0.000557877	Intergenic	LOC21399261
ACTACTTTCTGTTCCGGGAAGAATTACGATC	62.24	27.73	1.12802	0.0244045	Intergenic	LOC21399261
GTACGCTATTCATCCGGGTAGTACCAAGATG	4.15	27.73	-2.72048	0.00235517	Intergenic	LOC21412823
TCCTAGGTGATTCCCTGGTCTCTTGGAAGGC	22.13	4.62	2.18304	0.013506	Intergenic	LOC21407090
TCGAAATTCTTCCCCAGGATCTGCTTGTCAT	12.45	0	6.09978	0.00544505	Intergenic	LOC21407112
CAGCTAGGAGGAGCCAGGATTGGGTAGGGAA	1.38	13.86	-3.19701	0.0279246	Intergenic	LOC21407112
CTTTCCGATTCTGCCAGGAGATGGTTCAGAT	171.52	35.43	2.23603	1.26e-07	Intergenic	LOC21407112
CGGGCGGTGCGCGCCAGGCGCGCGTTTGCGA	9.68	38.51	-2.00488	0.00238604	Intergenic	LOC21407123
ACGGAAACTACTCCCTGGGCTCAGCTCGGTA	221.31	61.62	1.80815	2.43e-06	Intergenic	LOC21407123
GGCCCGGTTTGGACCAGGCCTCGCGATTCCG	17.98	40.05	-1.1806	0.0423702	Upstream	LOC21407139	Intergenic	LOC21407138
CCAATGTTCTTGACCCGGGTTAGACATGTAT	8.3	0	5.5253	0.0360267	Intron	LOC21407158
TATGCGTAATGGGCCAGGGCATGCCCAGGTT	12.45	55.46	-2.17232	0.000199909	Upstream	LOC21407088	Intergenic	LOC21407087
GACCGTAAATCGCCCCGGAGTCCTGTATCTG	8.3	0	5.5253	0.0360267	Upstream	LOC21407186	Exon	LOC21407185
AACATGGACGTGACCGGGAGCGGCGGATGCA	11.07	1.54	2.67557	0.0476911	Intergenic	LOC21389983
GATCGTTCTCAAACCAGGGGCGGAACCGCCT	29.05	6.16	2.17106	0.00421142	Intergenic	LOC21389983
AGATTGTAATAGACCTGGCTAATATTGGTGA	9.68	0	5.74321	0.019033	Intergenic	LOC21387937
GTCTCATCATCGGCCGGGGTGAAACAAGCCA	9.68	0	5.74321	0.019033	Intergenic	LOC21391091
CCTATGTACTGATCCTGGACTATTACTTCCT	40.11	6.16	2.63422	0.000686338	Exon	LOC21396528
ATCAACTCATACCCCTGGTGATGGAGTTGCT	287.71	78.56	1.8368	5.8e-07	Exon	LOC21404430
GTAATGAAATTGTCCTGGTTGATTGTAATCT	2.77	26.19	-3.19318	0.00111859	Intergenic	LOC21404450
GACCTAGTGCTTTCCAGGGGTGACGTCAAAG	35.96	86.27	-1.29139	0.00482754	Intron	LOC21404451
CGGATATGACCAGCCGGGAAGACAAGAAACG	0	16.95	-6.57218	0.000883472	Intergenic	LOC21404464
GACTCATATAAGGCCTGGAAGACGAGGGAAA	11.07	29.27	-1.42179	0.0371644	Intergenic	LOC21404464
ACACTGTACACCACCTGGGAATGGGAAGAGA	52.56	110.91	-1.10813	0.00673677	Intergenic	LOC21385945
GGCTAGAACAGTCCCAGGAGTTGAAAGACCA	0	13.86	-6.28604	0.00544505	Intergenic	LOC21410149
ACCCATCTCGACCCCTGGGCGCCTCACTACG	15.22	46.21	-1.62454	0.00520428	Intergenic	LOC21410156
GTGAGGGAGGACCCCAGGAAGCAGAATTCTG	29.05	100.13	-1.81236	6.72e-05	Intergenic	LOC21410179
TATCTACCACAATCCCGGAAAATCAGGAATT	0	9.24	-5.71029	0.0360267	Intron	LOC21410051
CAGTAAACCATGCCCTGGAGTCATTTTCAGA	45.65	18.49	1.26242	0.0302795	Intergenic	LOC21410039
ACCACCTGGATGACCCGGTTCATCCTCCGCG	8.3	0	5.5253	0.0360267	Intergenic	LOC21410071
CGTAGTTGATTTGCCTGGCATGAAGCCAAAT	65.01	140.18	-1.13981	0.00400136	Exon	LOC21410072
CTAGAATTTTAAACCTGGTGCAAGCCTCACC	17.98	0	6.62381	0.000883472	Intergenic	LOC21410097	Upstream	LOC21410097
TGTAGGGCCCTTCCCAGGTTGGGCCCAAGGT	2.77	32.35	-3.49616	0.000170909	Intergenic	LOC21410113
TGCTTCTATTAAACCGGGTTATAGTAAGTGT	9.68	30.81	-1.68463	0.0141881	Intron	LOC21395576
ATTGTTTACAGTGCCGGGCGCATTACAAGTG	0	30.81	-7.42784	5.49e-06	Intron	LOC21395576
TACCTCCACTCTGCCTGGGTCGTCGCGATCT	2.77	18.49	-2.69478	0.012112	Intergenic	LOC21387517	Upstream	LOC21387518
GATCATCGGTTTTCCAGGTTTGGTATTTAGG	11.07	1.54	2.67557	0.0476911	Intergenic	LOC21387510
AGAGTTTTTTTTTCCTGGTATTTGTTGTGAT	19.37	4.62	1.99209	0.0320298	Intergenic	LOC21405939
AGATCAGTCACCTCCAGGTCTTGCGTCGACC	124.49	60.08	1.01543	0.0120505	Intergenic	LOC21405988
GTCAAGTGTGGGGCCCGGTTGGGAATTTGCT	23.51	6.16	1.86835	0.0211062	Intergenic	LOC21389149
ACGACACCGGTTTCCCGGTCCAAATCCCTCT	9.68	0	5.74321	0.019033	Exon	LOC21401636
AATTTTGATGATTCCTGGAACTGGGGTGATA	0	15.4	-6.43619	0.00294732	Intergenic	LOC21401655
GATGTGATGGACACCTGGATCAACGACACCA	27.66	1.54	3.98325	0.000145932	Intergenic	LOC21401655
GTGCATAAGCCTTCCTGGGCCGGGTTTCGGG	35.96	13.86	1.33044	0.0388585	Intergenic	LOC21401666
TGGTCACAATGCTCCTGGGAAAGATATTGAT	123.11	30.81	1.95872	1.37e-05	Intergenic	LOC21393680
ACTGGCTCTGAAGCCTGGAAAGGTATGGGCA	8.3	0	5.5253	0.0360267	Exon	LOC21393693
GCGTCAAACAGGGCCCGGTTCCCAAATCAAT	408.05	6.16	5.97485	1.1e-28	Intergenic	LOC21393696
TTCGACCTCCACACCGGGCTCAATTGTAATG	1.38	20.03	-3.72182	0.00194692	Exon	LOC21397264
CTCACGATTTGCTCCAGGTACAATTCTGACA	60.86	29.27	1.01818	0.0413698	Intergenic	LOC21393957
CTCCGCAGCAGTCCCAGGTCCTTTCTTGCCC	26.28	6.16	2.02763	0.00946293	Intron	LOC21393960
ACGGAAAGGCTACCCTGGCTTCACCTGCAGC	19.37	4.62	1.99209	0.0320298	Exon	LOC21402305
CACTAAAGGACTTCCTGGACCAACGTTCGAG	62.24	1.54	5.14787	2.27e-09	Intergenic	LOC21402300
TACACGATCACACCCGGGATGCAAGTTAAGG	33.2	0	7.50161	1.9e-06	Exon	LOC21391709
CACAGAGCTACCTCCTGGAAAGCATCCTGTA	8.3	40.05	-2.27911	0.000686338	Intergenic	LOC21389775
TTTCCACTTATCGCCTGGTCGAATACGGATC	20.75	47.75	-1.22882	0.0280306	Intergenic	LOC21400877
CGGTAATCTCATTCCGGGTAAGCAAGAGAAA	16.6	38.51	-1.23854	0.0464835	Intergenic	LOC21400877
GCGCACTTTTGAACCAGGGCAATCTGTGTTA	44.26	10.78	1.98592	0.00270555	Intron	LOC21400881
CTCGTTATTATTTCCAGGCCAGCCGAGGAAG	40.11	9.24	2.06297	0.00360747	Intergenic	LOC21398769
CAACCCAACCCTACCCGGCCGAATTACACCC	19.37	84.73	-2.15225	2.47e-05	Intergenic	LOC21398769
GGGCCAAACTAAGCCTGGGGCTGTGTTGTGC	34.58	7.7	2.10743	0.0048893	Intergenic	LOC21384992
GCGCAAGGCAGGGCCTGGCCCTGCCTCGGCA	41.5	9.24	2.11166	0.00256695	Intergenic	LOC21394671
AGTGTAAGATTGTCCGGGATAGTAATGGTGT	20.75	0	6.82831	0.000272665	Exon	LOC21394665
TGTCTTTTCAGGTCCTGGTACATCTTCGTAC	65.01	26.19	1.27249	0.0110598	Intergenic	LOC21394668
CCCTTCCAATGAACCCGGTGCGTTAATGCAC	0	18.49	-6.69645	0.000489065	Exon	LOC21403451
AATTTACCACGTGCCAGGCACATGACCCATC	20.75	44.67	-1.13298	0.0451048	Intergenic	LOC21403473
GTAATTTACTATTCCTGGAATACTGCACTTT	15.22	43.13	-1.52541	0.00934319	Intergenic	LOC21409806
TCTTCATGGTCCTCCGGGCACTGGAAAGACT	8.3	0	5.5253	0.0360267	Exon	LOC21409827
GAACTCATCTTCACCGGGGCATAACATAGGC	4.15	16.95	-2.01589	0.0490563	Intron	LOC21409829
ACCAAATACAAGTCCTGGGGATGATGGCCAG	16.6	3.08	2.33014	0.0313369	Exon	LOC21409837
AATCATGCTCGGGCCGGGCCGAGCCGATTCG	23.51	67.78	-1.55338	0.00233547	Intergenic	LOC21409840
CATCTCCTTGCAACCCGGTTTTGCAAGGATA	8.3	24.65	-1.5827	0.030086	Intron	LOC21409844
TTCCTAGAGCACCCCTGGAAAAGCTAACTTC	24.9	67.78	-1.47154	0.00371167	Intergenic	LOC21409847
TGCCCTAAACTTTCCAGGCTTGGACAAGCTG	15.22	1.54	3.12854	0.0163442	Intergenic	LOC21409716
CTTCTCATTTTGACCAGGGTTTTTGGAGCAA	8.3	0	5.5253	0.0360267	Intergenic	LOC21409716
GCCTGCTGTGTGACCTGGTCGTAGAGCTTCC	45.65	18.49	1.26242	0.0302795	Intergenic	LOC21409726
CCTTTGCGACCTTCCCGGTGGTAGCATACAA	17.98	3.08	2.4444	0.0195009	Exon	LOC21409732
CTCGTTAGAAAGCCCTGGATGTCTATTTTCA	20.75	4.62	2.09072	0.0208294	Intergenic	LOC21409792
AACTAGAATCAAACCTGGACCATCCGAATGA	55.33	118.62	-1.13109	0.00547037	Intron	LOC21396150
ACCTGCCACTCAACCTGGTATGGTGAATCAA	84.38	187.94	-1.18707	0.00145084	Intergenic	LOC21400086
AGAGAGAAGCAAACCTGGAAAGAAGGCATAC	27.66	63.16	-1.21899	0.0198383	Intergenic	LOC21411385
CTGCCATGTGGCACCAGGGTATGGGAGACGT	87.14	174.07	-1.03018	0.00630185	Intergenic	LOC21385803
GACGGGCCGCGGGCCTGGTTTTGGTTGCCCG	17.98	3.08	2.4444	0.0195009	Exon	LOC21397992
GTACCAAGATGTACCAGGACCTAAAGAGGCA	20.75	4.62	2.09072	0.0208294	Intergenic	LOC21398005
TGTGTGAGTGCAGCCAGGTGCGTAAAAAAGT	542.22	258.8	1.03304	0.00131555	Intergenic	LOC21394356
GGATTCTGGCCCTCCTGGCTTTTCTCATTGG	53.95	23.11	1.1834	0.0242239	Intergenic	LOC21399267
AGAGAGCTTGGGCCCGGGAGAGCTTGGGCTC	24.9	6.16	1.95019	0.01415	Intergenic	LOC21412328
GGTTTCCCCATCTCCCGGTGTGTTCCTCCAG	0	24.65	-7.108	4.92e-05	Intergenic	LOC21390497
GCTAGCAGACTTACCAGGCTTTGGAGTCTTT	80.23	184.85	-1.23584	0.000936918	Intergenic	LOC21386614
GGAACCACTACCTCCTGGTAAACGAGCTATC	45.65	93.97	-1.07213	0.014632	Upstream	LOC21390915	Intergenic	LOC21390915
TGACGACTCGCGCCCTGGCGGCGCGGTCGCC	0	15.4	-6.43619	0.00294732	Intergenic	LOC21388728
GGAGAAGATGGAGCCCGGGCTGGAGATGCAG	13.83	0	6.24968	0.00294732	Exon	LOC21384586
GATCTGAAACCTTCCAGGCATCTGCTCCAAT	19.37	0	6.72968	0.000489065	Exon	LOC21398666
TTGCGGGCCTAGGCCAGGCCGAACAAGGGCC	11.07	0	5.93249	0.0101391	Intergenic	LOC21389538
AATCCTCTTCACCCCAGGCTTCAAATCCAGC	55.33	6.16	3.09635	1.09e-05	Intergenic	LOC21389527
CTTATGCCACTGCCCCGGCTTGTCGGAAGTA	40.11	12.32	1.65484	0.0129866	Exon	LOC21398286
TCTTATATTTAGTCCTGGATGCTGATACCTT	12.45	0	6.09978	0.00544505	Intergenic	LOC21398295	Upstream	LOC21398295
CAAGTGTCACACGCCTGGGATTCAGTTACTT	55.33	147.88	-1.44883	0.000281934	Intergenic	LOC21398302
TCCAGAGCATCTACCGGGTTTGATTTATTGG	1.38	16.95	-3.48315	0.00561636	Exon	LOC21398309
GCTGAAATTGGAACCTGGATAAAATGGAGAA	84.38	32.35	1.34472	0.0049609	Intergenic	LOC21391797
CAATGGTATAATACCAGGACAATTTTGATCT	60.86	160.21	-1.42711	0.000266926	Exon	LOC21391800
CCGAAGAAGAGTCCCAGGAAAAGTTTCAATC	16.6	3.08	2.33014	0.0313369	Intergenic	LOC21391797
CCTGAAACCCGGACCAGGCCACTACAATGGT	11.07	0	5.93249	0.0101391	Intergenic	LOC21389234	Upstream	LOC21389235
AACGCCATAGTCACCGGGGACCTCATAAGCC	51.18	6.16	2.98426	3.33e-05	Exon	LOC21387336
GAACACAAACTGACCGGGGAATAACTCAAAG	11.07	1.54	2.67557	0.0476911	Intergenic	LOC21396423
GAGCTGCGACGGGCCTGGTCAACGCTAGCAG	8.3	0	5.5253	0.0360267	Intergenic	LOC21411382
AACATGAAAAGCACCTGGCCGTAGTCCTGGG	23.51	7.7	1.55463	0.043366	Intergenic	LOC21392593
ACCCAACTTTGTACCAGGCTTGTTCAAGGGT	37.35	13.86	1.38461	0.0388585	Intergenic	LOC21392587	Upstream	LOC21392587	Upstream	LOC21392586
CATGTTATGCAATCCAGGGTGCTAAAAGTGG	26.28	7.7	1.71391	0.0207887	Intron	LOC21392590
TCTCGTTCTTTGACCAGGATGGGAAATACGT	23.51	0	7.00739	8.65e-05	Exon	LOC21392591
CGTAATGGGGCGCCCAGGGGCCGAGATGGCT	45.65	18.49	1.26242	0.0302795	Intergenic	LOC21404735
AAACTTCTGGTTACCTGGCGAAGTATAAGAA	6.92	32.35	-2.22931	0.00186827	Intergenic	LOC21404775
GTGAGAGAGGTCTCCAGGAACTCAACAAGCA	16.6	41.59	-1.34907	0.0207714	Intergenic	LOC21396450
TCTAAAAGGAAGCCCAGGAAAAGGATTGTTC	254.51	83.18	1.57776	1.59e-05	Intergenic	LOC21396467
CATGAACAAATAACCTGGCTCTGATACCAAT	347.19	135.56	1.32212	0.000104732	Intergenic	LOC21396442
ACGTAGATCATCACCAGGTGAAGTGAGTGAG	185.35	86.27	1.06832	0.0040639	Intergenic	LOC21387278
TACATCTAAATATCCTGGGTATATGGCCATT	35.96	72.4	-1.0392	0.0256702	Intron	LOC21393244
GGGAATTTTGGAACCTGGTGTTGAAAAAGAT	51.18	15.4	1.68711	0.00389753	Intergenic	LOC21393246
TACCGAGAGACATCCAGGAGGCAATGGGAAA	30.43	64.7	-1.11703	0.0186472	Intergenic	LOC21393246
GCCACCTAGGGAACCTGGCCTTGTATGTGAT	17.98	4.62	1.88622	0.0490563	Intron	LOC21393256
GCGTGGACCGCCTCCTGGACCACCGCCAGCC	34.58	75.48	-1.15546	0.0129784	Intron	LOC21393256
ATGGTTCTTCCAGCCAGGATTGTATGTGTTA	15.22	36.97	-1.30402	0.0388585	Intergenic	LOC21405590
CCCACCAATCTTTCCTGGGAACGTTGTTCTC	17.98	0	6.62381	0.000883472	Intergenic	LOC21405615
TGAATCCTTGCTGCCAGGATTCTTCGACATA	1.38	12.32	-3.02939	0.0476911	Intergenic	LOC21405615
ATGATCTCTTCCACCTGGTTCACCCGCTCAA	81.61	1.54	5.53765	1.31e-11	Exon	LOC21405593
AACCTTGTTCAGACCAGGGTCCCCTCTCAAC	37.35	9.24	1.96036	0.00506435	Intergenic	LOC21405623
ACGACAAACCTTGCCAGGTAGATGCTTATAT	5.53	21.57	-1.96093	0.03138	Intergenic	LOC21405627
CTACCAGTCCAACCCAGGATTAAATCATTGG	0	9.24	-5.71029	0.0360267	Intergenic	LOC21405627
AACCCTTTCGACGCCCGGAGATGAAACCTGC	15.22	1.54	3.12854	0.0163442	Exon	LOC21387060
GTGATAGAAGGTGCCGGGGGTGTCATAACTG	13.83	0	6.24968	0.00294732	Exon	LOC21384496
TGACTCTACCTCTCCTGGACTTCTCTTCTTT	12.45	33.89	-1.4648	0.0252079	Intergenic	LOC21406117
AATCCCGGATATACCTGGTTAATCCTGAATT	2.77	18.49	-2.69478	0.012112	Intergenic	LOC21406121
TCTCAAAGGGACACCAGGTAGAGGCATCCTC	11.07	0	5.93249	0.0101391	Intron	LOC21406163
GAACTTGTAATGACCGGGAAAATTTTAAGTC	11.07	0	5.93249	0.0101391	Intergenic	LOC21399148
TTACTATTGTGGGCCTGGGCCCCTACTTACT	0	12.32	-6.11842	0.0101391	Intergenic	LOC21399148
CCCCATAGGGAATCCAGGGAACTCCCTTCAG	70.54	33.89	1.02028	0.0366941	Intergenic	LOC21399152
AACTTGTACCCCCCCTGGGGTTTTGTGTAGG	62.24	129.4	-1.08705	0.00712963	Intergenic	LOC21399154
GGGTTGGGCTGGGCCGGGCCATTATGGGCCT	117.57	53.92	1.08872	0.00936614	Intergenic	LOC21387643
CTTTGTCCTTCAACCCGGTGTTCAAAACCAC	29.05	0	7.31011	9.42e-06	Exon	LOC21388073
AAAGACATCTGATCCTGGTTTTAGAAAATGG	27.66	57	-1.07134	0.0449086	Intergenic	LOC21393034
GGTCAAGCAAGTACCTGGTGGAAGCAAGTAA	29.05	9.24	1.59981	0.0371644	Intergenic	LOC21393037
TATGGTTCCATCGCCTGGCCGCTAACAAACT	17.98	72.4	-2.03187	0.000107833	Intergenic	LOC21393016
CACCTCCACTTGACCTGGAAAGTATGATGTG	78.84	27.73	1.46816	0.00286176	Exon	LOC21392545
GCCAGCTCATGGGCCAGGATAGGTCAAAAAT	2.77	15.4	-2.43453	0.0313369	Intergenic	LOC21405071
AATCGTTCTCAAACCAGGGGCGGAACCGCCT	8.3	38.51	-2.22279	0.00100503	Intergenic	LOC21405072
GCTGACATTAGCACCAGGTCGAGAGATACCT	51.18	6.16	2.98426	3.33e-05	Exon	LOC21405054
CCCAGCCAGCAGCCCAGGTGTCTTCCCTGCC	27.66	1.54	3.98325	0.000145932	Intergenic	LOC21411161
ATGTCATCCCAGCCCCGGAGCAAGCCTCTCC	34.58	6.16	2.42115	0.000828701	Intron	LOC21405123
CTGCAATGACGGCCCCGGAGCAAAATTCATC	9.68	0	5.74321	0.019033	Exon	LOC21385833	Upstream	LOC21385832
CTGTAATGACAGCCCCGGAGCAAAGTTCATC	22.13	0	6.92063	0.000153075	Exon	LOC21385834
CTTCTTAAGATGGCCTGGTTTGTTGCAGAAG	40.11	15.4	1.33707	0.0356489	Intergenic	LOC21411917
CTCCAAGTATACACCAGGAGGAAAAAGCAAC	134.17	26.19	2.31571	5.53e-07	Intergenic	LOC21411284
ACGGGGTTGACTACCAGGAGACTTTTGCCCC	30.43	1.54	4.11989	5.32e-05	Intergenic	LOC21411284
GTCGTAGGGTTGACCTGGGAACAGTTTGAGA	171.52	33.89	2.29983	7.04e-08	Intergenic	LOC21388864
CTCATGTATACTTCCAGGAATCTCCTCAGCA	157.69	66.24	1.21556	0.00178924	Intergenic	LOC21385376
TGGTCACTGGACGCCAGGCCCTTGATGACTC	19.37	55.46	-1.54243	0.00504393	Exon	LOC21389122
TATTCCACGGTATCCTGGCAAAACAAACTTT	22.13	60.08	-1.4666	0.00621319	Intergenic	LOC21404494
ATAGGCCAAATGCCCGGGACTCAGACATCAT	11.07	1.54	2.67557	0.0476911	Exon	LOC21386213
GGGGTACTGGTCACCTGGATAGACATTGGAA	11.07	1.54	2.67557	0.0476911	Intergenic	LOC21394035
GGTCTTCAAAAGACCAGGTGTTGTACGATGA	123.11	58.54	1.0367	0.0109853	Intergenic	LOC21394037
AACTTTAATTCTTCCAGGTTCTGCATAACCA	12.45	0	6.09978	0.00544505	Intron	LOC21394027
CCCGAACTCAGACCCGGGTCCGCATATCCAC	41.5	6.16	2.68291	0.000468868	Intergenic	LOC21411115
TTCAAGGAAGTATCCAGGACAACAGAGAAAG	52.56	3.08	3.98223	3.39e-07	Intergenic	LOC21410560
ATTCTGTCCTCGCCCTGGAGAATTGAGTTCA	23.51	0	7.00739	8.65e-05	Intergenic	LOC21410583
CACAACTACCATCCCAGGTAACCAATTTGAC	107.89	16.95	2.62435	1.68e-07	Intergenic	LOC21410583
GAGAAACTTTGAGCCAGGTCAGTAAGTTCTC	24.9	0	7.08923	4.92e-05	Intergenic	LOC21410587
AAGTAATGCTCAGCCAGGTTTCTCGCTTGCA	2.77	15.4	-2.43453	0.0313369	Upstream	LOC21410592	Intergenic	LOC21410591
GCTTAGCTTCTCACCTGGTATGGGTTTTGAT	35.96	3.08	3.43707	4.29e-05	Intergenic	LOC21410595
ATGCAACAATGGGCCGGGGCCTGTGGGCCGG	2.77	18.49	-2.69478	0.012112	Intergenic	LOC21410599
GGCCCGTGGCAGGCCTGGTGTGGGACGTGTC	2.77	15.4	-2.43453	0.0313369	Intergenic	LOC21410599
CTAGCTTGGCAAACCTGGTGGGTTGTTATGT	12.45	0	6.09978	0.00544505	Intron	LOC21410600
GGAGTGTCCTTGCCCGGGTCAAGCTCAACTT	34.58	1.54	4.30327	1.21e-05	Intron	LOC21410600
CTGTCAAAAAGCCCCCGGCCCACGTAGTGAG	8.3	0	5.5253	0.0360267	Intergenic	LOC21410601
GCTAGCTAAGGGGCCAGGATGGGTAAAAAAT	76.08	223.37	-1.58506	1.98e-05	Intergenic	LOC21412891
CAACAAAAACAGGCCGGGTTACCTCTTGGTT	9.68	0	5.74321	0.019033	Intergenic	LOC21410613	Upstream	LOC21410613
CATTTCATTTGGTCCAGGGGGCCCTTCACGG	33.2	3.08	3.3222	0.000107496	Intergenic	LOC21410613
GCGACATACATAGCCGGGGTGTTGAATGTCT	47.03	0	8.00177	2.1e-08	Exon	LOC21410617
GGAGAATACTCTGCCCGGAGAACTTGTGCAG	11.07	0	5.93249	0.0101391	Exon	LOC21410478
CTCGGGGGCAGAACCTGGAACCCAGACCAGG	19.37	46.21	-1.28032	0.0235842	Intergenic	LOC21410633
GGTAATGCTGTCTCCTGGTGCTCTAAAAAGC	118.96	57	1.02566	0.0130643	Intergenic	LOC21410639
GCTGGCGATGCGCCCCGGTCGGATGTGGAAC	6.92	107.83	-3.96068	1.21e-11	Exon	LOC21410643
CGGTGGGTTTCCTCCTGGGTTTTGGGGTAGC	38.73	7.7	2.27011	0.00238604	Intergenic	LOC21412429
GGCGATATTGATTCCTGGTTCCAAAGCCCCT	11.07	0	5.93249	0.0101391	Intron	LOC21410672
TCCCAACTTGGATCCAGGCTTTCCTTTCTTT	20.75	55.46	-1.4438	0.00820265	Intron	LOC21410674
ATTTAACACTATACCTGGGGCTCGACATAGC	20.75	3.08	2.6489	0.00751564	Intergenic	LOC21410695
GGCCAGGGCCGTGCCTGGGCCCAGGCCCTTG	0	9.24	-5.71029	0.0360267	Intergenic	LOC21410503
CCCCCGGGACACCCCTGGGACCCCCGGAACA	12.45	30.81	-1.32805	0.0465904	Intergenic	LOC21410509
CTAACCAAATAGCCCAGGAATTATTACTCAT	55.33	115.53	-1.09318	0.00730232	Intron	LOC21410529
ATCTCATTTTAGTCCCGGACTTTTCAAACGT	20.75	0	6.82831	0.000272665	Intron	LOC21410530
CTCACCTTTCTATCCCGGTGGTTGGTCTAGT	58.1	23.11	1.28996	0.0121862	Intergenic	LOC21404186	Upstream	LOC21404185	Upstream	LOC21404186
ATCAATATCTTTTCCAGGGGCATTTTGGCCG	47.03	13.86	1.71573	0.00520428	Intergenic	LOC21385665
GGAGCTGTAACACCCTGGAGAATTAAATGAG	22.13	4.62	2.18304	0.013506	Intergenic	LOC21394626
ATTGTCTTCAAACCCCGGAGGTATTACCATG	37.35	4.62	2.93307	0.00011295	Intergenic	LOC21387198
TCCACACGATCATCCGGGTGTGGAACAGCTT	0	10.78	-5.92874	0.019033	Exon	LOC21387191
TCCAGAGGATTTGCCTGGTTTGCCACTAGAT	0	9.24	-5.71029	0.0360267	Intergenic	LOC21392144
GGGCGGATCTTCACCGGGAAGTGCCGATTCG	6.92	27.73	-2.00825	0.0143176	Intergenic	LOC21403516	Upstream	LOC21403516
CGTCATGTCGCTACCCGGATTGCCAGCCCTA	8.3	23.11	-1.49029	0.043366	Upstream	LOC21403532	Intergenic	LOC21403532
ATTACTTACCTAACCAGGTGCCTCGCCTACC	8.3	26.19	-1.66955	0.0207887	Intergenic	LOC21393104	Upstream	LOC21393104
CGACTTCTATTCACCTGGTGAACTCCCTTCG	0	10.78	-5.92874	0.019033	Intergenic	LOC21393126	Upstream	LOC21393127
ATCCAGAATGTCACCTGGCAACCGACCAGAC	13.83	0	6.24968	0.00294732	Exon	LOC21391534
AGTACCAGATGATCCAGGGTTGGATTTCAGC	29.05	1.54	4.05319	8.79e-05	Intron	LOC21391536
GCGAACTGTCGTTCCGGGCCCTCACCAAGAC	96.83	36.97	1.35122	0.00264794	Upstream	LOC21395848	Intergenic	LOC21395848
GAGATGAAAGGATCCGGGGGATGCAAGCCCT	11.07	33.89	-1.63209	0.0138775	Intergenic	LOC21395853
GCGAAAAAACTCTCCGGGAGCCTCCGCCGCC	17.98	1.54	3.36689	0.00561636	Intergenic	LOC21395815
ATCTGAATCAAATCCAGGTAATGAATCCAAC	150.77	58.54	1.32875	0.000817956	Intron	LOC21386092
GTGCGGCCGTCGGCCAGGAGGAACACCGGTG	81.61	13.86	2.50852	4.22e-06	Intron	LOC21386092
ACTCAGAGTGATGCCTGGACTAGTTATGGAT	3	8.7	-1.53605	0.0200217	Exon	LOC21383997
TGAGAAGTTTCACCCAGGGTACTCGACAGTC	17.98	4.62	1.88622	0.0490563	Intergenic	LOC21412895
CTTCTGTTGCTGCCCAGGTTCAGTCTCGGGC	34.58	12.32	1.44177	0.0317416	Exon	LOC21402807
ATCCAAATGAGTTCCAGGACGACGTCCAGCT	1379.07	634.67	1.08589	0.000361272	Exon	LOC21402823
TTTTAATCCTTCCCCAGGGCCTTCTTTGGCT	123.11	57	1.07505	0.00871277	Intergenic	LOC21392861	Upstream	LOC21392861
AAGTGTTCCAACTCCAGGTCCACTCTGTTTG	5.53	80.1	-3.84527	1.23e-09	Upstream	LOC21396232	Intergenic	LOC21412706
ACATCAATAGCAGCCCGGTCACAGTCTGAGA	23.51	6.16	1.86835	0.0211062	Exon	LOC21396215
TTGCGATAGGTTCCCCGGCAACAAATTTCAA	0	10.78	-5.92874	0.019033	Intergenic	LOC21397903
TGGAGGCCCGCGGCCTGGCCCTTATTCGGCC	8.3	0	5.5253	0.0360267	Intergenic	LOC21398081	Upstream	LOC21398081
CTCCAAATCCTTTCCAGGTATACGTATCAGG	12.45	1.54	2.84287	0.0279246	Exon	LOC21398089
TGATTTCTTTGTTCCAGGTCCTGTAATGTCC	0	9.24	-5.71029	0.0360267	Intron	LOC21398072
TTTTTGCTATGACCCTGGGGATGCCTACTTT	5.53	50.84	-3.19108	2.61e-06	Intergenic	LOC21394458
AATACTAGGTCTCCCGGGATGAACCTTCTTT	29.05	97.05	-1.76735	0.000104776	Intergenic	LOC21394067
CGGAAGTGATGCTCCGGGAAGTACGTGAAGC	0	10.78	-5.92874	0.019033	Upstream	LOC21394048	Exon	LOC21394047
GTTGAGACTTTTACCTGGTTGTCCCCATGGT	379	152.51	1.27884	0.000153916	Intron	LOC21389546
CCGAAGACATACACCTGGAACCGATCATACA	37.35	12.32	1.55223	0.0236321	Intergenic	LOC21389540
CGAAGATCAAACCCCAGGCTACACTGAAGGC	1.38	12.32	-3.02939	0.0476911	Intergenic	LOC21392320
GGTCTCTCCCGCTCCTGGTGTCGCTGAAGTT	35.96	13.86	1.33044	0.0388585	Intergenic	LOC21412876
GGCAGGGGAATGACCTGGACATTGAGAGGCG	51.18	18.49	1.42686	0.010993	Intergenic	LOC21398635
TGTATGGCTCTAACCCGGCTAGGATTAATAA	1.38	13.86	-3.19701	0.0279246	Upstream	LOC21398635	Intergenic	LOC21398635
GTCTTCTTTCTGACCAGGAAAGTGAACCTTG	17.98	4.62	1.88622	0.0490563	Upstream	LOC21398635	Intergenic	LOC21398635
GACCATCATTGCCCCTGGGTGTCCAATTGCG	23.51	6.16	1.86835	0.0211062	Exon	LOC21398644
AACCTCCATCCACCCAGGGAATAGCGGGATG	117.57	40.05	1.5159	0.000437615	Intergenic	LOC21398645
CACCCCTTTTCCTCCAGGAATTGCTACAGCC	11.07	0	5.93249	0.0101391	Intergenic	LOC21398647
AGTTATCGATCTTCCTGGAATGGCTTTTCCT	58.1	27.73	1.02879	0.0367242	Intergenic	LOC21398642
TCTGCATTATCATCCTGGAAAAGCTAATGTG	109.27	52.38	1.02496	0.0171165	Intergenic	LOC21395991
ACCTGAAACCCAGCCCGGGGTGATATGGCTT	0	16.95	-6.57218	0.000883472	Intergenic	LOC21395991
GGCTGAACACAAGCCTGGGTCGGGCCGAATC	8.3	23.11	-1.49029	0.043366	Intergenic	LOC21395995
GTCAAAATGATGTCCGGGATAAAGTTTGAGC	0	26.19	-7.19485	2.82e-05	Intergenic	LOC21395983
CTAGCATACTCCACCTGGGATATGATTTCTC	29.05	3.08	3.13069	0.000435303	Intergenic	LOC21390946
GTGTAATATATTCCCCGGCTTATTACCGTTA	0	9.24	-5.71029	0.0360267	Intergenic	LOC21390938
AGTGTCTCGCCTACCTGGACCGAGTTTCGGG	110.66	26.19	2.03814	1.78e-05	Upstream	LOC21393848	Intergenic	LOC21393848
GAGCGTTCTTATCCCCGGCCGATACCCCGCC	15.22	0	6.38546	0.00294732	Exon	LOC21393859
GCTTAGCTTCTCGCCTGGTATGGGTTTTGAT	19.37	3.08	2.55027	0.012112	Intron	LOC21393408
GACAGCCTACTAACCAGGCAAATGCGATACA	42.88	117.07	-1.4786	0.000533339	Intergenic	LOC21402051
GGGGCAAAAGTTTCCTGGTAATCTATCTCGT	15.22	1.54	3.12854	0.0163442	Exon	LOC21402052
ACCCGAAACCCAGCCCGGGAAGGCTTGTGCA	23.51	52.38	-1.18253	0.0303373	Intergenic	LOC21402052
TAGTTCTCTGGCTCCGGGGCATCGAATTGCC	0	9.24	-5.71029	0.0360267	Exon	LOC21402063
CGTTGGGTCCACCCCTGGCCTGGCCGCCCAC	121.72	269.58	-1.1794	0.00075572	Intergenic	LOC21403321
CTTTCTGACTCTGCCAGGAGATGGTTCAGGT	17.98	0	6.62381	0.000883472	Intergenic	LOC21403322
TCGTCGTCTCATGCCTGGAAGCCAATGTTTT	5.53	40.05	-2.8485	0.000245961	Intergenic	LOC21403322
CTGCAATAACCCCCCAGGAGACAAAGTAGAC	40.11	6.16	2.63422	0.000686338	Intergenic	LOC21403328
TGCCATAATTCTCCCAGGACGTTGCTCTGAT	19.37	4.62	1.99209	0.0320298	Intergenic	LOC21403328
GGGGAGCAACTTGCCGGGATGCTTCACGACA	9.68	0	5.74321	0.019033	Intergenic	LOC21403339
TGATTTAAGTTTTCCAGGAAAGAGCTTCAGT	17.98	4.62	1.88622	0.0490563	Upstream	LOC21403350	Upstream	LOC21403351	Intergenic	LOC21403351
CTCACAATGGTAGCCTGGGTCTCGTGGGTGG	45.65	16.95	1.38669	0.0194974	Exon	LOC21402927
AGAGGACTTGAAGCCTGGCACGAGTTCTTGG	40.11	93.97	-1.25775	0.0044602	Exon	LOC21402945
CCCCTCTTCCCATCCCGGAGACTATTTGGGT	27.66	0	7.24017	1.62e-05	Intergenic	LOC21397817
AATCTGATAATTACCCGGTTTCCGAACATTT	0	10.78	-5.92874	0.019033	Intron	LOC21397809
AAATTAGTGGGGCCCAGGGATTTGCAGCCCC	16.6	40.05	-1.29486	0.027251	Intron	LOC21397809
TCTAAATACCGAGCCTGGAAAACCGATGATC	47.03	4.62	3.26418	8.97e-06	Upstream	LOC21400701	Intergenic	LOC21400701
CATGGACATACCCCCTGGCTTGGAAAACAAC	49.8	16.95	1.51174	0.008782	Intergenic	LOC21400701
GTCAATAATGCGACCAGGTGTTCCCACAGCT	6.92	24.65	-1.83949	0.030086	Exon	LOC21400708
GCTATTTTTCAGGCCAGGGCCGCGGCGCTAC	30.43	10.78	1.44806	0.0465904	Intergenic	LOC21412134
AGCTCTGTTAGTCCCTGGATTTTGAGCATAG	70.54	33.89	1.02028	0.0366941	Intron	LOC21404318
AGCCCCTAAACCGCCTGGAACAGACCAATGG	124.49	53.92	1.17106	0.00461119	Intergenic	LOC21404323
AGGCGAATCACTACCAGGGACCACGCATGTG	233.76	92.43	1.30348	0.000372456	Intergenic	LOC21404332
TCCACCTGCTGGGCCAGGTCCATGGTTTCCT	16.6	41.59	-1.34907	0.0207714	Intergenic	LOC21404332
GAAACCGAATTTCCCAGGAATCATTCCAACC	40.11	10.78	1.84452	0.00711921	Intergenic	LOC21404341
CTTTCAATAAATCCCAGGGGAGCTTCCATGT	8.3	0	5.5253	0.0360267	Intergenic	LOC21411431
TCCATGAATGCAACCGGGGCATTCGTCAACC	17.98	3.08	2.4444	0.0195009	Intergenic	LOC21411431
TGTGACTTTGCCTCCTGGTTACGCTCGTCGC	47.03	12.32	1.88335	0.0028089	Intergenic	LOC21405523
TATTAAACCCCTCCCAGGTGACGCTAGAAGT	30.43	77.02	-1.36792	0.00353795	Intergenic	LOC21405528
ACAGTTCAGAGATCCTGGTTGTAGGGGTAAC	26.28	60.08	-1.22055	0.0211531	Intergenic	LOC21405565
TCATGCGAGCATTCCTGGGAGGCATAGTTGT	1.38	16.95	-3.48315	0.00561636	Intergenic	LOC21405565
CCGTATTTAAGGGCCCGGCTTGGTCAGACAA	11.07	1.54	2.67557	0.0476911	Intron	LOC21405584
GGCTTAAAACTATCCGGGTCGGCCCACGAGT	8.3	0	5.5253	0.0360267	Exon	LOC21409371
ATCTTCAGTCACCCCCGGGAGCTTAAAAGCA	218.55	67.78	1.6529	1.08e-05	Intergenic	LOC21409216
TCTTCAGTCACCCCCGGGAGCTTAAAAGCAT	96.83	43.13	1.12982	0.00945122	Intergenic	LOC21409216
TCCACTAACGCCTCCTGGATAAAGTTATTGT	33.2	67.78	-1.05915	0.0243188	Intergenic	LOC21409290
CGAAGATTAAACCCCAGGCTACGATGAAGGC	2.77	21.57	-2.91518	0.0046627	Intergenic	LOC21409384	Upstream	LOC21409384
CAAGGCTGCTGATCCGGGTTTAGGAGAAATA	9.68	0	5.74321	0.019033	Intergenic	LOC21409444
CCACATCTGCACTCCTGGATCTCAAGTACTA	26.28	7.7	1.71391	0.0207887	Intergenic	LOC21409465
GACGGGCCACAGGCCTGGTTTTGGCTGCCCG	31.81	10.78	1.51182	0.0343351	Intergenic	LOC21409387
ATACACAAATGGTCCAGGGACTTGATTTCGC	94.06	24.65	1.89095	6.93e-05	Intergenic	LOC21409380
CTGACTTAATTAACCGGGGAAGTTCCAGTGG	5.53	50.84	-3.19108	2.61e-06	Exon	LOC21409407
AAAGACACCAATTCCGGGCACCAACAGGCAC	26.28	3.08	2.98726	0.00111859	Exon	LOC21409378
TGGACTAATCTTCCCCGGAAAGAACTTGAGA	0	10.78	-5.92874	0.019033	Exon	LOC21409378
CAAAACTCTTAGTCCAGGTATTCACCCCTCG	16.6	47.75	-1.54758	0.00685363	Intergenic	LOC21409434
TGTCTTCGGTAGGCCTGGAAGCTGTTTCAGG	58.1	13.86	2.01951	0.000481956	Intergenic	LOC21409440
TAATGATCCATTTCCTGGCATAAACCTTGCA	9.68	0	5.74321	0.019033	Intergenic	LOC21409440
ACCACCGTAGTGGCCCGGTTCGGGTTTCGGG	73.31	32.35	1.14238	0.0189202
CAAGGTGTTTGTGCCTGGGCTGCCACAAATA	91.29	186.4	-1.06179	0.00359659
AATCTTACATTTTCCAGGGCAGAGTCGGTTT	85.76	187.94	-1.16367	0.00178973
GAAGTGTTGACCACCGGGGTAGTAATTGCAT	11.07	0	5.93249	0.0101391
CCCCGGGGGTGTCCCTGGGGTGCCCCGGGGG	41.5	15.4	1.38576	0.027251
ATTCCCACGCTCTCCAGGGCATTACCGTGGT	22.13	0	6.92063	0.000153075
AACGAATGCCCTTCCTGGTAGCAATAGGGAC	29.05	4.62	2.57252	0.00152113
ATTTTAGTGCAAGCCTGGTGGAGATGAGTAT	152.15	331.2	-1.15471	0.000698382
TCTTATCGTTGCACCAGGAAACTACGGTGAG	87.14	41.59	1.03037	0.0223967
ACTTCTAGAGTCGCCTGGGAGGGGTTAATAT	69.16	143.26	-1.08212	0.00615328
GAGCTCAGCTTGGCCAGGAATACAAAACAGT	19.37	4.62	1.99209	0.0320298
ATCGGCCTGCTGCCCAGGTTGGTGGCGGCTC	8.3	0	5.5253	0.0360267
ATCAATATCTTTCCCAGGAGCATTGCGACTA	37.35	7.7	2.2179	0.00238604
CTGCTGAGGAGTACCTGGCACAGTCAGTTGA	0	10.78	-5.92874	0.019033
AGTTTAAATATTTCCAGGGATTCTAAACATT	26.28	7.7	1.71391	0.0207887
ATCCAAGAAGGAACCGGGGATAGTGAGAATC	16.6	1.54	3.25263	0.00957336
CAACTCAGAAAAGCCAGGAATGCCAGAATCC	16.6	58.54	-1.84031	0.000934992
TCATTCTAGCTTCCCAGGCGGAACAAGTTTT	0	9.24	-5.71029	0.0360267
TCTAGCATAATGCCCTGGCTTTCCGCAAGTA	29.05	63.16	-1.14906	0.0160993
AACCTTGGCCTGGCCTGGAGGTTAGAGCTAG	9.68	27.73	-1.53355	0.0285124
TAACAGCTACCCCCCAGGTCGAGGGCTCCTT	0	10.78	-5.92874	0.019033
ATGTCGATCGCCTCCCGGTCTCACAACAATC	8.3	0	5.5253	0.0360267
CAAATCAGTAACACCTGGAAAATTGACAATA	2.77	32.35	-3.49616	0.000170909
CGTCCATGGATGGCCCGGCCCAGCCCGCTAC	8.3	0	5.5253	0.0360267
CACACCAGAAGGGCCTGGGCTAGGCCTCATG	214.4	98.59	1.08589	0.0028685
CACAAGGAAAACACCGGGAGTTCTTAAAGTG	17.98	4.62	1.88622	0.0490563
GTTTCTCTGCATGCCTGGAGCTTTTCTTCCC	76.08	35.43	1.06514	0.0240798
ATCTGCAGCTGATCCAGGATCTGCTGGCGGT	66.39	26.19	1.30278	0.00888364
CCTTTTTGGTTCCCCGGGTTGAAATTCTCCT	12.45	1.54	2.84287	0.0279246
CTTCAAATTGTTCCCAGGCCATCCCGCCAAC	24.9	3.08	2.90981	0.00179799
CTTATCCTGTAAACCAGGCCTACCAGTACAG	24.9	57	-1.22228	0.0226084
GGGGCAAAAGTCTCCTGGTAATCTATCCCGT	219.93	81.64	1.39415	0.000176043
GGATCACTCTTGCCCTGGAAGGATGGGATCT	9.68	50.84	-2.40379	9.39e-05
GGGTTAGTCTAACCCAGGTAGTGCCAAAGAA	11.07	1.54	2.67557	0.0476911
TTCAAGTCTCTTGCCGGGTTCTCGTTCCCTT	2.77	18.49	-2.69478	0.012112
CGATCTTAACTTACCTGGGTGGAGATGCAAA	9.68	32.35	-1.75462	0.0099667
TTGCCTTGTAGATCCTGGAATTATCGTATGC	11.07	30.81	-1.49535	0.0268522
TGCTCCATACGGGCCCGGTGTCACCATTGTG	35.96	12.32	1.49805	0.0236321
TCCAATACATCCGCCAGGGCTCGGATTAGCA	1.38	12.32	-3.02939	0.0476911
GTATCGCAAAGGACCCGGTTCATCACGACAG	12.45	0	6.09978	0.00544505
TTCGAGGAAATATCCAGGACAGCAGAAAAAG	62.24	20.03	1.59393	0.00298574
TGATCCTGCGATCCCTGGACTGCTCGTACCC	19.37	41.59	-1.12894	0.0494932
GCATGCCGATGGGCCCGGAAAAGTTCCGGAT	30.43	3.08	3.19739	0.000272429
TATGATTTCGGTACCTGGAGTCAAGATTTAC	13.83	1.54	2.99276	0.0279246
GGATTCGGATTCACCAGGGGAGGAAGTTTCC	2.77	18.49	-2.69478	0.012112
TCTGAAAATTTGTCCTGGTTTCATTCATGAA	70.54	20.03	1.774	0.000640188
GTTGTATGTTCGTCCAGGTCATCTGCCTCCG	2.77	15.4	-2.43453	0.0313369
CAAACGTATCTCACCAGGAGTTGAAGTGTAA	34.58	73.94	-1.12579	0.0156802
TGTAAGAACTCAACCAGGAACTAGTAATCTG	12.45	32.35	-1.39804	0.0343351
CTGCTGTAGAGTGCCAGGTGCAGTTAAATGG	9.68	53.92	-2.48839	4.6e-05
TTCGCTTCCTTGTCCAGGACATGTGTAGGAC	219.93	70.86	1.59803	2.7e-05
TATCGTTCTTGTGCCCGGTGCCAGAAGTTAG	1.38	44.67	-4.87226	4.36e-07
AGTAAGCAAGGGCCCAGGCCCACAGAAGTAA	63.63	147.88	-1.24782	0.00161237
GCGTGCTGACGGGCCCGGAAAAGTTCCGGAT	31.81	10.78	1.51182	0.0343351
TCTGTTTGCACAGCCTGGGGTCTTGTCTTTG	13.83	40.05	-1.55473	0.00959271
ATCGGAGCTGCCACCAGGAAAGAAAACAGTG	266.96	78.56	1.72889	2.78e-06
GCCGACAGCAGTACCGGGAGGGCCCTAGAGA	17.98	3.08	2.4444	0.0195009
GTAAAGTAGATGACCAGGAGCAACATTTTCT	94.06	16.95	2.42677	2.36e-06
TTCCCTTTGATGTCCTGGTTTGCGACAATGA	22.13	64.7	-1.57321	0.00232816
AACAATGATTGTCCCAGGACATCTGAAGAAA	35.96	72.4	-1.0392	0.0256702
ATGATCTCTTCCACCTGGTTCACCCACTCTA	12.45	0	6.09978	0.00544505
GTCCTTGTGCCGTCCCGGCCCTCCTTGTTCT	11.07	1.54	2.67557	0.0476911
AATCCGAATTCGCCCTGGCGATGAATGGAAA	34.58	10.78	1.63145	0.0184465
CCAGAGTATGTGGCCTGGACCAGACAAGACC	117.57	6.16	4.18128	9.96e-12
TTCTCAGTTGTAGCCGGGAAAGGATCAATTG	22.13	4.62	2.18304	0.013506
ACGAAGGTTCATCCCAGGAGACCTAGTATTA	42.88	18.49	1.1726	0.0494932
ACTCTTCATTTCTCCCGGTATGTTCTCCACT	88.53	29.27	1.55739	0.00123077
AGAAAAGTTTCAACCTGGCCCACACGTAGCT	1.38	13.86	-3.19701	0.0279246
CGAAATCATTTTGCCCGGTGGAATTACAATC	0	9.24	-5.71029	0.0360267
CGCTATAGTCTTTCCTGGGAGCACTCTCGGA	9.68	0	5.74321	0.019033
GCTGAAATTTTGGCCGGGTCCGCCGATACCC	51.18	4.62	3.38572	2.61e-06
ATTCCAGTCTAACCCTGGACCCAAGCACTGG	58.1	113.99	-1.00368	0.0136259
CAACCCTCAATACCCAGGAGAAGTATCCTTT	0	9.24	-5.71029	0.0360267
GGCCACTCGTGAACCTGGTACAGTTGAAGAA	85.76	32.35	1.36813	0.00408198
TGTTCCGAGACCGCCAGGTAAAGGCTCAGTA	0	24.65	-7.108	4.92e-05
GCCACCTCTTTCTCCGGGCTTTCTCCCGCCG	13.83	1.54	2.99276	0.0279246
GGAATTGTTGGCGCCAGGTTTTTGGTGCTGA	30.43	78.56	-1.39643	0.00286176
TTCTTGATGGTAACCTGGTTGAGTTGACGGT	55.33	24.65	1.12739	0.0281346
ATCCGGTGGAAGCCCTGGTAACTCACTTGGA	470.29	223.37	1.04005	0.00138081
AGTTTAAGGCGCTCCAGGTACTATTAACAGT	8.3	0	5.5253	0.0360267
CAGCTGGCGGTGACCTGGCCAAAAAGAGGCA	113.42	41.59	1.40994	0.00107025
CGACGCTCCACTACCGGGTATGTTTTTATGC	67.78	20.03	1.71644	0.00107171
CTTGGGCTCAACGCCTGGCGGCCCGCTGTCT	2.77	26.19	-3.19318	0.00111859
TTGGAATGCATGACCTGGTTATTGTTTTGGG	19.37	4.62	1.99209	0.0320298
ATGATTTCCTTTACCAGGTGCAATCTTCAAC	22.13	3.08	2.74121	0.0046627
AGTTAGTAGGGGCCCAGGCCCACAGAAGTAA	34.58	95.51	-1.49423	0.000839933
ATGAGGGTTTTTACCTGGGAGTTGAGGTGCT	8.3	52.38	-2.66462	2.3e-05
CCATTTAACTGCACCTGGCACTCCACAGCAT	1333.42	443.65	1.55374	5.53e-07
CCTATCTAATGATCCAGGACATAATCCTAGG	23.51	6.16	1.86835	0.0211062
CTTTGAGCTGCTCCCCGGTAAGCCTTCAATC	11.07	0	5.93249	0.0101391
GCGATGGGGCTCGCCAGGGATGGGGCTCGCT	4.15	35.43	-3.07209	0.000267144
CAACCTGAGCCAACCCGGCCGAATTACACCC	12.45	0	6.09978	0.00544505
GCTCGGATGTTATCCTGGGAATGCAATGGTT	41.5	81.64	-1.00666	0.0279935
CTATACGGCTTCACCGGGGATAGCGTCATCC	24.9	1.54	3.83231	0.000406861
TTACCCCGGAGGACCAGGAGAAGACCACATT	19.37	3.08	2.55027	0.012112
CCGCGACTTCATTCCAGGAGAAAAGGTACTT	5.53	20.03	-1.85494	0.0464611
AACGCATGGCCAGCCTGGAACAAAAGCTGAT	59.48	18.49	1.64295	0.00228948
CCTTTATGGAAGACCCGGCCTTCTGTCTGCA	1.38	15.4	-3.34716	0.00957336
TCTGAAGGGAGACCCAGGGCTGAACAGGACA	8.3	23.11	-1.49029	0.043366
CTCCCATTTCCACCCAGGGACAGGAAGAGGT	116.19	40.05	1.49886	0.00052307
CTGAGCCTCCCTTCCCGGATCAGCCTCTCGA	22.13	60.08	-1.4666	0.00621319
CAAACCGAAAGAACCAGGGCAAGTATTGCCG	16.6	40.05	-1.29486	0.027251
AAAGACTCCCTGACCTGGTGTGCCTTTGACA	17.98	47.75	-1.43332	0.0114788
AGCCCATGCCGCGCCAGGCAGGCCCTGGCCT	2.77	18.49	-2.69478	0.012112
CAATAAGTTGAATCCTGGACGTGTCTTAGGT	13.83	1.54	2.99276	0.0279246
GTTTTTCAAAACTCCTGGATGAAATTATCTA	35.96	6.16	2.47744	0.00055231
GTTTAAACCCCTCCCAGGAGACTCTAGGAGC	4126.13	933.52	2.11032	6.46e-12
CCCATTAGCTTTTCCAGGATGATACTGGAAA	24.9	4.62	2.35164	0.00564797
GCCCAGGCATGGCCCAGGCACGCGAAGGGCT	142.47	67.78	1.03627	0.00786038
GGCAAAGGCAATACCAGGGAGTACATCCTAG	29.05	60.08	-1.07712	0.0299669
AACCGACCAACCACCTGGACATCAACACCAT	11.07	1.54	2.67557	0.0476911
CTGCTGTGGAGTGCCAGGTACAGTTAAATGG	12.45	32.35	-1.39804	0.0343351
AGCGGCGCACGATCCAGGCTTCGATGGTGAA	23.51	4.62	2.2698	0.00873961
TAGTTCATAGGTTCCAGGATGTCTATCCTAG	143.85	35.43	1.98258	4.2e-06
ATTTGTTCCAGGGCCTGGGTCTGTGTGTGGG	11.07	29.27	-1.42179	0.0371644
CTTCTTTCAGTTTCCTGGGGGACTCCATGTC	16.6	1.54	3.25263	0.00957336
CTAAAGCAGTCACCCAGGGCCTAGTTTGAAA	12.45	1.54	2.84287	0.0279246
CATGACCATACCTCCAGGGTTGGAAAACAGG	874.19	305.01	1.48504	2.73e-06
ATGAAGGGAAGAACCAGGAAGAAAAAAAGAG	31.81	10.78	1.51182	0.0343351
ACTTCTTGCATCGCCTGGTAGGGTTAAATAC	8.3	30.81	-1.90254	0.00674204
AAGCAACCATGAACCAGGTTTTTAAACCGTT	37.35	81.64	-1.15795	0.0117699
AGGGCACCTGCTCCCGGGGCCTAAGCTGGCT	8.3	0	5.5253	0.0360267
TCCACTTTGTCTCCCGGGGGGTTATTGCAGC	207.48	43.13	2.2279	3.23e-08
